# Supplementary material for: Sulfate-bridged dimeric trinuclear copper(II)–pyrazolate complex with three different terminal ligands
Source: Acta Crystallogr E Crystallogr Commun. 2016 Jul 8;72(Pt 8):1064–7. doi: 10.1107/S2056989016010719 (PMC4971842; doi:10.1107/S2056989016010719)
Supplement: Supplementary file 1 [file e-72-01064-sup1.cif]

##############################################################################
#                                                                            #
# This CIF contains the data in a paper accepted for publication in          #
# Acta Crystallographica Section E. It conforms to the requirements of       #
# Notes for Authors for Acta Crystallographica Section E, and has been       #
# peer reviewed under the auspices of the IUCr Commission on Journals.       #
#                                                                            #
# Full details of the Crystallographic Information File format               #
# are given in the paper "The Crystallographic Information File (CIF):       #
# a New Standard Archive File for Crystallography" by S. R. Hall, F. H.      #
# Allen and I. D. Brown [Acta Cryst. (1991), A47, 655-685].                  #
#                                                                            #
# The current version of the core CIF dictionary is obtainable from          #
# ftp://ftp.iucr.org/pub/cif_core.dic.                                       #
#                                                                            #
# Software is freely available for graphical display of the structure(s)     #
# in this CIF. For information consult the CIF software page                 #
# http://www.iucr.org/resources/cif/software.                                #
#                                                                            #
# This file may be used for bona fide research purposes within the           #
# scientific community so long as proper attribution is given to the journal # 
# article from which it was obtained.                                        #
#                                                                            #
##############################################################################
data_I
_database_code_depnum_ccdc_archive 'CCDC 1489622'
_audit_creation_method     SHELXL-2014/6
_journal_date_recd_electronic     2016-06-09
_journal_date_accepted     2016-07-01
_journal_name_full     'Acta Crystallographica, Section E'
_journal_year     2016
_journal_volume     72
_journal_issue      8
_journal_page_first     1064
_journal_page_last     1067
_journal_paper_category     GM
_journal_paper_doi     10.1107/S2056989016010719
_journal_coeditor_code     GK2663
_publ_contact_author_name     'Gellert Mezei'
_publ_contact_author_address
;
Department of Chemistry, Western Michigan University, Kalamazoo, Michigan, USA
;
_publ_contact_author_email     gellert.mezei@wmich.edu
_publ_contact_author_fax     ?
_publ_contact_author_phone     ?
_publ_section_title
;
Sulfate-bridged dimeric trinuclear copper(II)--pyrazolate complex with three
different terminal ligands
;
_publ_section_title_footnote     .
loop_
    _publ_author_name
    _publ_author_footnote
    _publ_author_address
    'Mezei, Gellert' .
;
Department of Chemistry, Western Michigan University, Kalamazoo, Michigan, USA
;
_publ_section_synopsis
;\
The crystal structure of the first trinuclear copper--pyrazolate (pz) complex
with three different terminal ligands, including a strongly binding sulfate,
is reported. The sulfate ion also acts as bridging ligand, leading to a
dimeric structure,
[Cu~3~(\m~3~-OH)(\m-4-Cl-pz)~3~(\m~4~-SO~4~)(DMF)(H~2~O)]\
~2~\\cdot4DMF\\cdot2H~2~O.
;
_chemical_name_systematic
;\
Diaquahexakis(\m-4-chloropyrazolato-\k^2^<i>N</i>:<i>N</i>')\
bis(<i>N</i>,<i>N</i>-dimethylformamide)di-\m~3~-hydroxido-\
bis(\m~4~-sulfato-\k^4^<i>O</i>:<i>O</i>':<i>O</i>'':<i>O</i>'')hexacopper(II)
<i>N</i>,<i>N</i>-dimethylformamide tetrasolvate dihydrate
;
_chemical_name_common     ?
_chemical_formula_moiety     'C24 H32 Cl6 Cu6 N14 O14 S2, 4(C3 H7 N O), 2(H2 O)'
_chemical_formula_sum     'C36 H64 Cl6 Cu6 N18 O20 S2'
_chemical_formula_iupac
   '[Cu6 (O H)2 (S O4)2 (C3 H2 Cl N2)6 (C3 H7 N O)2 (H2 O)2], 4C3 H7 N O, 2H2 O'
_chemical_formula_weight     1727.11
_chemical_melting_point     ?
_shelx_space_group_comment
;
The symmetry employed for this shelxl refinement is uniquely defined
by the following loop, which should always be used as a source of
symmetry information in preference to the above space-group names.
They are only intended as comments.
;
_space_group_crystal_system     monoclinic
_space_group_name_H-M_alt     'P 21/n'
_space_group_name_Hall     '-P 2yn'
loop_
    _space_group_symop_operation_xyz
    'x, y, z'
    '-x+1/2, y+1/2, -z+1/2'
    '-x, -y, -z'
    'x-1/2, -y-1/2, z-1/2'
_cell_length_a     12.70380(10)
_cell_length_b     16.5265(2)
_cell_length_c     16.6830(2)
_cell_angle_alpha     90
_cell_angle_beta     109.7740(10)
_cell_angle_gamma     90
_cell_volume     3296.05(6)
_cell_formula_units_Z     2
_cell_measurement_reflns_used     6640
_cell_measurement_theta_min     2.59
_cell_measurement_theta_max     26.94
_cell_measurement_temperature     100(2)
_exptl_crystal_description     'prism'
_exptl_crystal_colour     'blue'
_exptl_crystal_size_max     0.240
_exptl_crystal_size_mid     0.100
_exptl_crystal_size_min     0.050
_exptl_crystal_density_diffrn     1.740
_exptl_crystal_density_meas     ?
_exptl_crystal_density_method     ?
_exptl_crystal_F_000     1748
_exptl_absorpt_coefficient_mu     2.286
_exptl_absorpt_correction_type     multi-scan
_exptl_absorpt_process_details
;
(SADABS; Bruker, 2014)
;
_shelx_estimated_absorpt_T_min     0.610
_shelx_estimated_absorpt_T_max     0.894
_exptl_absorpt_correction_T_min     0.6100
_exptl_absorpt_correction_T_max     0.8943
_diffrn_ambient_temperature     100(2)
_diffrn_radiation_type     MoK\a
_diffrn_radiation_wavelength     0.71073
_diffrn_measurement_device_type     'Bruker APEXII CCD'
_diffrn_measurement_method     '\f and \w scans'
_diffrn_detector_area_resol_mean     ?
_diffrn_reflns_number     39853
_diffrn_reflns_av_R_equivalents     0.0607
_diffrn_reflns_theta_min     1.758
_diffrn_reflns_theta_max     28.718
_diffrn_reflns_theta_full     25.242
_diffrn_measured_fraction_theta_max     0.997
_diffrn_measured_fraction_theta_full     1.000
_diffrn_reflns_limit_h_min     -17
_diffrn_reflns_limit_h_max     17
_diffrn_reflns_limit_k_min     -20
_diffrn_reflns_limit_k_max     22
_diffrn_reflns_limit_l_min     -22
_diffrn_reflns_limit_l_max     22
_refine_special_details     ?
_reflns_number_total     8504
_reflns_number_gt     6351
_reflns_threshold_expression     'I > 2\s(I)'
_refine_ls_structure_factor_coef     Fsqd
_refine_ls_matrix_type     full
_refine_ls_R_factor_all     0.0595
_refine_ls_R_factor_gt     0.0351
_refine_ls_wR_factor_gt     0.0672
_refine_ls_wR_factor_ref     0.0751
_refine_ls_goodness_of_fit_ref     1.014
_refine_ls_restrained_S_all     1.014
_refine_ls_number_reflns     8504
_refine_ls_number_parameters     418
_refine_ls_number_restraints     5
_refine_ls_hydrogen_treatment     mixed
_refine_ls_weighting_scheme     calc
_refine_ls_weighting_details
              'w=1/[\s^2^(Fo^2^)+(0.0294P)^2^+1.2380P] where P=(Fo^2^+2Fc^2^)/3'
_atom_sites_solution_hydrogens     mixed
_atom_sites_solution_primary     ?
_atom_sites_solution_secondary     ?
_refine_ls_shift/su_max     0.001
_refine_ls_shift/su_mean     0.000
_refine_diff_density_max     0.592
_refine_diff_density_min     -0.515
_refine_ls_extinction_method     none
_refine_ls_extinction_coef     .
loop_
    _atom_type_symbol
    _atom_type_description
    _atom_type_scat_dispersion_real
    _atom_type_scat_dispersion_imag
    _atom_type_scat_source
    'C' 'C' 0.0033 0.0016
                         'International Tables Vol C Tables 4.2.6.8 and 6.1.1.4'
    'H' 'H' 0.0000 0.0000
                         'International Tables Vol C Tables 4.2.6.8 and 6.1.1.4'
    'N' 'N' 0.0061 0.0033
                         'International Tables Vol C Tables 4.2.6.8 and 6.1.1.4'
    'O' 'O' 0.0106 0.0060
                         'International Tables Vol C Tables 4.2.6.8 and 6.1.1.4'
    'S' 'S' 0.1246 0.1234
                         'International Tables Vol C Tables 4.2.6.8 and 6.1.1.4'
    'Cu' 'Cu' 0.3201 1.2651
                         'International Tables Vol C Tables 4.2.6.8 and 6.1.1.4'
    'Cl' 'Cl' 0.1484 0.1585
                         'International Tables Vol C Tables 4.2.6.8 and 6.1.1.4'
_computing_data_collection
;
APEX2 (Bruker, 2014)
;
_computing_cell_refinement
;
SAINT (Bruker, 2014)
;
_computing_data_reduction
;
SAINT (Bruker, 2014)
;
_computing_structure_solution
;
SHELXS97 (Sheldrick, 2008)
;
_computing_structure_refinement
;
SHELXL2014 (Sheldrick, 2015)
;
_computing_molecular_graphics
;
SHELXTL (Sheldrick, 2008)
;
_computing_publication_material
;
SHELXTL (Sheldrick, 2008)
;
loop_
    _atom_site_type_symbol
    _atom_site_label
    _atom_site_fract_x
    _atom_site_fract_y
    _atom_site_fract_z
    _atom_site_U_iso_or_equiv
    _atom_site_adp_type
    _atom_site_calc_flag
    _atom_site_occupancy
    _atom_site_disorder_assembly
    _atom_site_disorder_group
    Cu Cu1 0.88533(2) 0.98432(2) 0.92266(2) 0.01205(7) Uani d 1 . .
    Cu Cu2 0.84732(2) 0.78607(2) 0.89552(2) 0.01339(8) Uani d 1 . .
    Cu Cu3 0.71256(3) 0.89070(2) 1.00006(2) 0.01415(8) Uani d 1 . .
    S S1 1.02182(5) 1.14500(4) 0.90916(4) 0.01287(13) Uani d 1 . .
    Cl Cl1 1.14671(7) 0.88248(5) 0.71858(6) 0.0362(2) Uani d 1 . .
    Cl Cl2 0.50045(6) 0.57973(5) 0.93424(6) 0.0375(2) Uani d 1 . .
    Cl Cl3 0.69134(6) 1.23152(4) 1.07089(5) 0.02872(17) Uani d 1 . .
    O O1 0.78020(14) 0.89300(10) 0.90866(11) 0.0124(4) Uani d 1 . .
    H H1O 0.7316(19) 0.8995(17) 0.8661(13) 0.015 Uiso d 1 . .
    O O2 1.00215(13) 1.06890(10) 0.95164(11) 0.0137(4) Uani d 1 . .
    O O3 0.92608(14) 1.15827(11) 0.83199(12) 0.0181(4) Uani d 1 . .
    O O4 1.12603(14) 1.13455(11) 0.89049(12) 0.0162(4) Uani d 1 . .
    O O5 1.03357(14) 1.21179(10) 0.96983(11) 0.0156(4) Uani d 1 . .
    O O6 0.62509(15) 0.88937(11) 1.07932(12) 0.0193(4) Uani d 1 . .
    O O7 0.89793(15) 0.68175(11) 0.86138(13) 0.0191(4) Uani d 1 . .
    H H7A 0.855(2) 0.6528(16) 0.8274(16) 0.023 Uiso d 1 . .
    H H7B 0.9493(19) 0.6535(16) 0.8930(17) 0.023 Uiso d 1 . .
    O O8 0.07007(16) 0.59491(12) -0.04174(13) 0.0265(5) Uani d 1 . .
    O O9 -0.13195(15) 0.43846(12) 0.74393(13) 0.0264(5) Uani d 1 . .
    O O10 0.24177(18) 0.42323(14) 0.23718(17) 0.0412(7) Uani d 1 . .
    H H10A 0.293(2) 0.401(2) 0.2728(19) 0.049 Uiso d 1 . .
    H H10B 0.219(3) 0.4655(15) 0.251(2) 0.049 Uiso d 1 . .
    N N1 0.95307(17) 0.92644(13) 0.85102(14) 0.0147(5) Uani d 1 . .
    N N2 0.94773(17) 0.84403(13) 0.84797(14) 0.0149(5) Uani d 1 . .
    N N3 0.72096(17) 0.73695(13) 0.92013(14) 0.0155(5) Uani d 1 . .
    N N4 0.67343(17) 0.77874(13) 0.96960(14) 0.0154(5) Uani d 1 . .
    N N5 0.72004(17) 1.00879(13) 1.00420(14) 0.0156(5) Uani d 1 . .
    N N6 0.79401(16) 1.04688(13) 0.97334(14) 0.0142(5) Uani d 1 . .
    N N7 0.61860(18) 0.90095(14) 1.21195(15) 0.0201(5) Uani d 1 . .
    N N8 0.21667(19) 0.62870(14) 0.07710(15) 0.0218(5) Uani d 1 . .
    N N9 0.03464(18) 0.37758(13) 0.81585(15) 0.0195(5) Uani d 1 . .
    C C1 1.0125(2) 0.81766(16) 0.80436(17) 0.0175(6) Uani d 1 . .
    H H1 1.0244 0.7638 0.7937 0.021 Uiso calc 1 . .
    C C2 1.0585(2) 0.88365(17) 0.77797(18) 0.0196(6) Uani d 1 . .
    C C3 1.0202(2) 0.95107(17) 0.80841(17) 0.0183(6) Uani d 1 . .
    H H3 1.0378 1.0045 0.8008 0.022 Uiso calc 1 . .
    C C4 0.5943(2) 0.73193(16) 0.98217(18) 0.0185(6) Uani d 1 . .
    H H4A 0.5498 0.7459 1.0143 0.022 Uiso calc 1 . .
    C C5 0.5894(2) 0.65981(16) 0.93968(19) 0.0207(6) Uani d 1 . .
    C C6 0.6705(2) 0.66438(16) 0.90177(19) 0.0201(6) Uani d 1 . .
    H H6 0.6874 0.6241 0.8691 0.024 Uiso calc 1 . .
    C C7 0.7943(2) 1.12579(16) 0.99150(18) 0.0175(6) Uani d 1 . .
    H H7 0.8377 1.1651 0.9777 0.021 Uiso calc 1 . .
    C C8 0.7200(2) 1.13943(16) 1.03396(18) 0.0192(6) Uani d 1 . .
    C C9 0.6751(2) 1.06498(16) 1.04087(18) 0.0187(6) Uani d 1 . .
    H H9 0.6221 1.0552 1.0668 0.022 Uiso calc 1 . .
    C C10 0.6727(2) 0.89642(16) 1.15752(19) 0.0199(6) Uani d 1 . .
    H H10 0.7504 0.8986 1.1785 0.024 Uiso calc 1 . .
    C C11 0.4967(2) 0.8972(2) 1.1816(2) 0.0321(8) Uani d 1 . .
    H H11A 0.4714 0.8602 1.1347 0.048 Uiso calc 1 . .
    H H11B 0.4667 0.9500 1.1634 0.048 Uiso calc 1 . .
    H H11C 0.4719 0.8790 1.2269 0.048 Uiso calc 1 . .
    C C12 0.6772(3) 0.9130(2) 1.30266(19) 0.0300(7) Uani d 1 . .
    H H12A 0.6561 0.9643 1.3197 0.045 Uiso calc 1 . .
    H H12B 0.7565 0.9124 1.3138 0.045 Uiso calc 1 . .
    H H12C 0.6578 0.8705 1.3342 0.045 Uiso calc 1 . .
    C C13 0.1149(2) 0.63767(17) 0.02161(19) 0.0216(6) Uani d 1 . .
    H H13 0.0728 0.6803 0.0310 0.026 Uiso calc 1 . .
    C C14 0.2914(3) 0.5656(2) 0.0675(2) 0.0379(8) Uani d 1 . .
    H H14A 0.2527 0.5324 0.0193 0.057 Uiso calc 1 . .
    H H14B 0.3153 0.5328 0.1180 0.057 Uiso calc 1 . .
    H H14C 0.3554 0.5899 0.0589 0.057 Uiso calc 1 . .
    C C15 0.2608(3) 0.6836(2) 0.1482(2) 0.0341(8) Uani d 1 . .
    H H15A 0.2041 0.7218 0.1485 0.051 Uiso calc 1 . .
    H H15B 0.3241 0.7119 0.1428 0.051 Uiso calc 1 . .
    H H15C 0.2836 0.6534 0.2005 0.051 Uiso calc 1 . .
    C C16 -0.0465(2) 0.43014(17) 0.80778(19) 0.0225(6) Uani d 1 . .
    H H16 -0.0392 0.4640 0.8539 0.027 Uiso calc 1 . .
    C C17 0.1313(2) 0.37298(19) 0.89417(19) 0.0273(7) Uani d 1 . .
    H H17A 0.1206 0.4090 0.9359 0.041 Uiso calc 1 . .
    H H17B 0.1975 0.3884 0.8824 0.041 Uiso calc 1 . .
    H H17C 0.1394 0.3186 0.9156 0.041 Uiso calc 1 . .
    C C18 0.0309(2) 0.32090(18) 0.7482(2) 0.0278(7) Uani d 1 . .
    H H18A -0.0347 0.3310 0.6997 0.042 Uiso calc 1 . .
    H H18B 0.0286 0.2666 0.7679 0.042 Uiso calc 1 . .
    H H18C 0.0963 0.3277 0.7324 0.042 Uiso calc 1 . .
loop_
    _atom_site_aniso_label
    _atom_site_aniso_U_11
    _atom_site_aniso_U_22
    _atom_site_aniso_U_33
    _atom_site_aniso_U_12
    _atom_site_aniso_U_13
    _atom_site_aniso_U_23
    Cu1 0.00914(14) 0.01448(16) 0.01225(16) -0.00096(12) 0.00324(12)
                                                                    -0.00052(13)
    Cu2 0.01008(14) 0.01517(16) 0.01420(17) -0.00047(12) 0.00315(12)
                                                                    -0.00099(13)
    Cu3 0.01137(15) 0.01748(17) 0.01439(17) -0.00170(12) 0.00540(13)
                                                                    -0.00102(13)
    S1 0.0095(3) 0.0152(3) 0.0120(3) -0.0015(2) 0.0013(2) 0.0007(2)
    Cl1 0.0364(4) 0.0423(5) 0.0444(5) 0.0025(4) 0.0326(4) -0.0004(4)
    Cl2 0.0273(4) 0.0200(4) 0.0715(7) -0.0091(3) 0.0247(4) -0.0017(4)
    Cl3 0.0227(3) 0.0219(4) 0.0440(5) 0.0035(3) 0.0146(3) -0.0092(3)
    O1 0.0079(8) 0.0164(9) 0.0111(10) -0.0004(7) 0.0010(7) -0.0014(8)
    O2 0.0103(8) 0.0159(9) 0.0139(10) -0.0013(7) 0.0025(7) 0.0031(7)
    O3 0.0127(9) 0.0206(10) 0.0144(10) -0.0021(7) -0.0039(8) 0.0042(8)
    O4 0.0118(8) 0.0215(10) 0.0156(10) -0.0023(7) 0.0052(8) -0.0007(8)
    O5 0.0130(8) 0.0163(9) 0.0156(10) -0.0003(7) 0.0024(7) -0.0019(8)
    O6 0.0172(9) 0.0256(11) 0.0172(11) -0.0035(8) 0.0088(8) -0.0015(8)
    O7 0.0145(9) 0.0183(10) 0.0205(11) 0.0018(7) 0.0006(8) -0.0050(8)
    O8 0.0224(10) 0.0286(11) 0.0237(12) 0.0038(9) 0.0014(9) -0.0041(9)
    O9 0.0201(10) 0.0254(11) 0.0236(12) 0.0033(8) -0.0059(9) -0.0051(9)
    O10 0.0244(12) 0.0337(14) 0.0449(16) 0.0136(10) -0.0152(11) -0.0228(12)
    N1 0.0117(10) 0.0180(11) 0.0149(12) -0.0020(8) 0.0053(9) -0.0007(9)
    N2 0.0133(10) 0.0160(11) 0.0149(12) 0.0002(8) 0.0043(9) -0.0030(9)
    N3 0.0117(10) 0.0182(12) 0.0145(12) -0.0015(8) 0.0015(9) 0.0001(9)
    N4 0.0115(10) 0.0198(12) 0.0159(12) 0.0005(9) 0.0060(9) 0.0016(9)
    N5 0.0115(10) 0.0185(12) 0.0172(12) -0.0012(8) 0.0054(9) -0.0005(9)
    N6 0.0102(10) 0.0181(11) 0.0142(12) -0.0011(8) 0.0040(9) 0.0005(9)
    N7 0.0206(12) 0.0241(13) 0.0179(13) 0.0045(10) 0.0094(10) 0.0009(10)
    N8 0.0191(12) 0.0230(13) 0.0195(13) 0.0034(10) 0.0015(10) 0.0023(10)
    N9 0.0155(11) 0.0210(12) 0.0177(13) -0.0006(9) -0.0002(10) 0.0024(10)
    C1 0.0143(12) 0.0209(14) 0.0164(14) 0.0012(10) 0.0039(11) -0.0029(11)
    C2 0.0148(13) 0.0284(15) 0.0189(15) 0.0016(11) 0.0101(12) -0.0021(12)
    C3 0.0155(13) 0.0226(14) 0.0188(15) -0.0024(11) 0.0084(11) 0.0005(11)
    C4 0.0122(12) 0.0206(14) 0.0238(16) -0.0019(10) 0.0075(11) 0.0015(11)
    C5 0.0135(12) 0.0168(14) 0.0310(17) -0.0026(10) 0.0065(12) 0.0027(12)
    C6 0.0163(13) 0.0164(14) 0.0254(16) 0.0002(10) 0.0040(12) 0.0000(12)
    C7 0.0131(12) 0.0157(13) 0.0219(15) 0.0007(10) 0.0036(11) -0.0001(11)
    C8 0.0138(12) 0.0187(14) 0.0248(16) 0.0031(10) 0.0061(12) -0.0033(12)
    C9 0.0150(13) 0.0237(15) 0.0191(15) 0.0034(11) 0.0077(11) -0.0014(12)
    C10 0.0197(14) 0.0207(14) 0.0226(16) -0.0017(11) 0.0114(12) -0.0013(12)
    C11 0.0202(15) 0.052(2) 0.0276(18) 0.0047(14) 0.0125(14) 0.0045(15)
    C12 0.0308(16) 0.0405(19) 0.0193(16) 0.0059(14) 0.0093(13) -0.0009(14)
    C13 0.0174(13) 0.0245(15) 0.0217(16) 0.0035(11) 0.0051(12) 0.0018(12)
    C14 0.0251(16) 0.039(2) 0.043(2) 0.0143(14) 0.0026(15) 0.0005(16)
    C15 0.0299(17) 0.0330(18) 0.0291(19) -0.0012(14) -0.0036(14) -0.0036(15)
    C16 0.0213(14) 0.0230(15) 0.0206(16) -0.0041(11) 0.0035(12) -0.0012(12)
    C17 0.0187(14) 0.0349(18) 0.0221(17) -0.0027(12) -0.0013(12) 0.0097(13)
    C18 0.0240(15) 0.0244(16) 0.0324(19) 0.0040(12) 0.0063(14) 0.0025(13)
_geom_special_details
;
 All esds (except the esd in the dihedral angle between two l.s. planes)
 are estimated using the full covariance matrix.  The cell esds are taken
 into account individually in the estimation of esds in distances, angles
 and torsion angles; correlations between esds in cell parameters are only
 used when they are defined by crystal symmetry.  An approximate (isotropic)
 treatment of cell esds is used for estimating esds involving l.s. planes.
;
loop_
    _geom_bond_atom_site_label_1
    _geom_bond_atom_site_label_2
    _geom_bond_site_symmetry_2
    _geom_bond_distance
    _geom_bond_publ_flag
    Cu1 N1 . 1.944(2) ?
    Cu1 N6 . 1.948(2) ?
    Cu1 O2 . 1.9760(17) ?
    Cu1 O1 . 1.9761(17) ?
    Cu1 O2 3_777 2.2773(17) ?
    Cu2 N3 . 1.962(2) ?
    Cu2 N2 . 1.964(2) ?
    Cu2 O7 . 1.9895(19) ?
    Cu2 O1 . 2.0061(17) ?
    Cu2 O5 3_777 2.2444(18) ?
    Cu3 N4 . 1.939(2) ?
    Cu3 N5 . 1.954(2) ?
    Cu3 O1 . 1.9879(18) ?
    Cu3 O6 . 1.9945(18) ?
    Cu3 O4 3_777 2.2759(18) ?
    S1 O3 . 1.4579(18) ?
    S1 O4 . 1.4691(18) ?
    S1 O5 . 1.4708(18) ?
    S1 O2 . 1.5055(18) ?
    Cl1 C2 . 1.729(3) ?
    Cl2 C5 . 1.723(3) ?
    Cl3 C8 . 1.726(3) ?
    O1 H1O . 0.775(17) ?
    O2 Cu1 3_777 2.2774(17) ?
    O4 Cu3 3_777 2.2759(18) ?
    O5 Cu2 3_777 2.2444(18) ?
    O6 C10 . 1.244(3) ?
    O7 H7A . 0.801(17) ?
    O7 H7B . 0.831(17) ?
    O8 C13 . 1.238(3) ?
    O9 C16 . 1.245(3) ?
    O10 H10A . 0.808(18) ?
    O10 H10B . 0.814(18) ?
    N1 C3 . 1.345(3) ?
    N1 N2 . 1.364(3) ?
    N2 C1 . 1.342(3) ?
    N3 C6 . 1.345(3) ?
    N3 N4 . 1.364(3) ?
    N4 C4 . 1.340(3) ?
    N5 C9 . 1.341(3) ?
    N5 N6 . 1.368(3) ?
    N6 C7 . 1.339(3) ?
    N7 C10 . 1.313(3) ?
    N7 C12 . 1.457(4) ?
    N7 C11 . 1.458(3) ?
    N8 C13 . 1.319(3) ?
    N8 C15 . 1.447(4) ?
    N8 C14 . 1.455(4) ?
    N9 C16 . 1.320(3) ?
    N9 C18 . 1.455(4) ?
    N9 C17 . 1.461(3) ?
    C1 C2 . 1.378(4) ?
    C1 H1 . 0.9300 ?
    C2 C3 . 1.380(4) ?
    C3 H3 . 0.9300 ?
    C4 C5 . 1.377(4) ?
    C4 H4A . 0.9300 ?
    C5 C6 . 1.382(4) ?
    C6 H6 . 0.9300 ?
    C7 C8 . 1.377(4) ?
    C7 H7 . 0.9300 ?
    C8 C9 . 1.377(4) ?
    C9 H9 . 0.9300 ?
    C10 H10 . 0.9300 ?
    C11 H11A . 0.9600 ?
    C11 H11B . 0.9600 ?
    C11 H11C . 0.9600 ?
    C12 H12A . 0.9600 ?
    C12 H12B . 0.9600 ?
    C12 H12C . 0.9600 ?
    C13 H13 . 0.9300 ?
    C14 H14A . 0.9600 ?
    C14 H14B . 0.9600 ?
    C14 H14C . 0.9600 ?
    C15 H15A . 0.9600 ?
    C15 H15B . 0.9600 ?
    C15 H15C . 0.9600 ?
    C16 H16 . 0.9300 ?
    C17 H17A . 0.9600 ?
    C17 H17B . 0.9600 ?
    C17 H17C . 0.9600 ?
    C18 H18A . 0.9600 ?
    C18 H18B . 0.9600 ?
    C18 H18C . 0.9600 ?
loop_
    _geom_angle_atom_site_label_1
    _geom_angle_atom_site_label_2
    _geom_angle_atom_site_label_3
    _geom_angle_site_symmetry_1
    _geom_angle_site_symmetry_3
    _geom_angle
    _geom_angle_publ_flag
    N1 Cu1 N6 . . 168.69(9) ?
    N1 Cu1 O2 . . 92.66(8) ?
    N6 Cu1 O2 . . 91.53(8) ?
    N1 Cu1 O1 . . 88.49(8) ?
    N6 Cu1 O1 . . 88.78(8) ?
    O2 Cu1 O1 . . 172.22(7) ?
    N1 Cu1 O2 . 3_777 96.06(8) ?
    N6 Cu1 O2 . 3_777 94.92(8) ?
    O2 Cu1 O2 . 3_777 82.09(7) ?
    O1 Cu1 O2 . 3_777 90.14(7) ?
    N3 Cu2 N2 . . 167.22(9) ?
    N3 Cu2 O7 . . 93.89(8) ?
    N2 Cu2 O7 . . 89.43(8) ?
    N3 Cu2 O1 . . 86.18(8) ?
    N2 Cu2 O1 . . 88.44(8) ?
    O7 Cu2 O1 . . 170.11(8) ?
    N3 Cu2 O5 . 3_777 96.85(8) ?
    N2 Cu2 O5 . 3_777 94.96(8) ?
    O7 Cu2 O5 . 3_777 97.26(7) ?
    O1 Cu2 O5 . 3_777 92.54(7) ?
    N4 Cu3 N5 . . 165.39(9) ?
    N4 Cu3 O1 . . 87.49(8) ?
    N5 Cu3 O1 . . 88.83(8) ?
    N4 Cu3 O6 . . 90.70(8) ?
    N5 Cu3 O6 . . 91.08(8) ?
    O1 Cu3 O6 . . 172.37(7) ?
    N4 Cu3 O4 . 3_777 96.70(8) ?
    N5 Cu3 O4 . 3_777 97.76(8) ?
    O1 Cu3 O4 . 3_777 96.49(7) ?
    O6 Cu3 O4 . 3_777 91.08(7) ?
    O3 S1 O4 . . 111.90(11) ?
    O3 S1 O5 . . 110.78(11) ?
    O4 S1 O5 . . 110.20(10) ?
    O3 S1 O2 . . 108.64(10) ?
    O4 S1 O2 . . 107.86(10) ?
    O5 S1 O2 . . 107.30(10) ?
    Cu1 O1 Cu3 . . 111.97(8) ?
    Cu1 O1 Cu2 . . 112.98(8) ?
    Cu3 O1 Cu2 . . 112.15(8) ?
    Cu1 O1 H1O . . 107(2) ?
    Cu3 O1 H1O . . 107(2) ?
    Cu2 O1 H1O . . 105(2) ?
    S1 O2 Cu1 . . 134.93(11) ?
    S1 O2 Cu1 . 3_777 127.14(10) ?
    Cu1 O2 Cu1 . 3_777 97.91(7) ?
    S1 O4 Cu3 . 3_777 118.91(11) ?
    S1 O5 Cu2 . 3_777 125.29(10) ?
    C10 O6 Cu3 . . 120.80(17) ?
    Cu2 O7 H7A . . 121(2) ?
    Cu2 O7 H7B . . 125(2) ?
    H7A O7 H7B . . 108(3) ?
    H10A O10 H10B . . 118(4) ?
    C3 N1 N2 . . 108.4(2) ?
    C3 N1 Cu1 . . 131.89(19) ?
    N2 N1 Cu1 . . 119.18(16) ?
    C1 N2 N1 . . 108.2(2) ?
    C1 N2 Cu2 . . 131.42(18) ?
    N1 N2 Cu2 . . 120.19(15) ?
    C6 N3 N4 . . 108.4(2) ?
    C6 N3 Cu2 . . 132.94(19) ?
    N4 N3 Cu2 . . 118.57(16) ?
    C4 N4 N3 . . 108.2(2) ?
    C4 N4 Cu3 . . 130.49(18) ?
    N3 N4 Cu3 . . 121.01(15) ?
    C9 N5 N6 . . 107.8(2) ?
    C9 N5 Cu3 . . 133.20(18) ?
    N6 N5 Cu3 . . 118.53(16) ?
    C7 N6 N5 . . 108.2(2) ?
    C7 N6 Cu1 . . 131.22(18) ?
    N5 N6 Cu1 . . 120.33(16) ?
    C10 N7 C12 . . 121.5(2) ?
    C10 N7 C11 . . 120.0(2) ?
    C12 N7 C11 . . 118.4(2) ?
    C13 N8 C15 . . 121.4(2) ?
    C13 N8 C14 . . 121.6(3) ?
    C15 N8 C14 . . 116.9(2) ?
    C16 N9 C18 . . 121.7(2) ?
    C16 N9 C17 . . 121.1(3) ?
    C18 N9 C17 . . 117.2(2) ?
    N2 C1 C2 . . 108.7(2) ?
    N2 C1 H1 . . 125.7 ?
    C2 C1 H1 . . 125.7 ?
    C1 C2 C3 . . 106.3(2) ?
    C1 C2 Cl1 . . 127.0(2) ?
    C3 C2 Cl1 . . 126.7(2) ?
    N1 C3 C2 . . 108.4(2) ?
    N1 C3 H3 . . 125.8 ?
    C2 C3 H3 . . 125.8 ?
    N4 C4 C5 . . 108.9(2) ?
    N4 C4 H4A . . 125.5 ?
    C5 C4 H4A . . 125.5 ?
    C4 C5 C6 . . 106.1(2) ?
    C4 C5 Cl2 . . 127.3(2) ?
    C6 C5 Cl2 . . 126.6(2) ?
    N3 C6 C5 . . 108.4(2) ?
    N3 C6 H6 . . 125.8 ?
    C5 C6 H6 . . 125.8 ?
    N6 C7 C8 . . 109.0(2) ?
    N6 C7 H7 . . 125.5 ?
    C8 C7 H7 . . 125.5 ?
    C7 C8 C9 . . 105.8(2) ?
    C7 C8 Cl3 . . 126.3(2) ?
    C9 C8 Cl3 . . 127.9(2) ?
    N5 C9 C8 . . 109.2(2) ?
    N5 C9 H9 . . 125.4 ?
    C8 C9 H9 . . 125.4 ?
    O6 C10 N7 . . 123.2(3) ?
    O6 C10 H10 . . 118.4 ?
    N7 C10 H10 . . 118.4 ?
    N7 C11 H11A . . 109.5 ?
    N7 C11 H11B . . 109.5 ?
    H11A C11 H11B . . 109.5 ?
    N7 C11 H11C . . 109.5 ?
    H11A C11 H11C . . 109.5 ?
    H11B C11 H11C . . 109.5 ?
    N7 C12 H12A . . 109.5 ?
    N7 C12 H12B . . 109.5 ?
    H12A C12 H12B . . 109.5 ?
    N7 C12 H12C . . 109.5 ?
    H12A C12 H12C . . 109.5 ?
    H12B C12 H12C . . 109.5 ?
    O8 C13 N8 . . 126.4(3) ?
    O8 C13 H13 . . 116.8 ?
    N8 C13 H13 . . 116.8 ?
    N8 C14 H14A . . 109.5 ?
    N8 C14 H14B . . 109.5 ?
    H14A C14 H14B . . 109.5 ?
    N8 C14 H14C . . 109.5 ?
    H14A C14 H14C . . 109.5 ?
    H14B C14 H14C . . 109.5 ?
    N8 C15 H15A . . 109.5 ?
    N8 C15 H15B . . 109.5 ?
    H15A C15 H15B . . 109.5 ?
    N8 C15 H15C . . 109.5 ?
    H15A C15 H15C . . 109.5 ?
    H15B C15 H15C . . 109.5 ?
    O9 C16 N9 . . 125.8(3) ?
    O9 C16 H16 . . 117.1 ?
    N9 C16 H16 . . 117.1 ?
    N9 C17 H17A . . 109.5 ?
    N9 C17 H17B . . 109.5 ?
    H17A C17 H17B . . 109.5 ?
    N9 C17 H17C . . 109.5 ?
    H17A C17 H17C . . 109.5 ?
    H17B C17 H17C . . 109.5 ?
    N9 C18 H18A . . 109.5 ?
    N9 C18 H18B . . 109.5 ?
    H18A C18 H18B . . 109.5 ?
    N9 C18 H18C . . 109.5 ?
    H18A C18 H18C . . 109.5 ?
    H18B C18 H18C . . 109.5 ?
loop_
    _geom_hbond_atom_site_label_D
    _geom_hbond_atom_site_label_H
    _geom_hbond_atom_site_label_A
    _geom_hbond_site_symmetry_A
    _geom_hbond_distance_DH
    _geom_hbond_distance_HA
    _geom_hbond_distance_DA
    _geom_hbond_angle_DHA
    _geom_hbond_publ_flag
    C18 H18B O3 1_445 0.96 2.64 3.494(4) 148.0 n
    C17 H17C O5 1_445 0.96 2.56 3.360(3) 140.7 n
    C15 H15C N2 4_575 0.96 2.63 3.406(4) 137.8 n
    C13 H13 O5 3_676 0.93 2.23 3.155(3) 170.2 y
    C10 H10 O4 3_777 0.93 2.30 2.971(3) 128.3 n
    C7 H7 O5 . 0.93 2.65 3.483(3) 149.4 n
    C7 H7 S1 . 0.93 2.95 3.610(3) 129.2 n
    C6 H6 O10 3_666 0.93 2.38 3.234(4) 153.3 y
    C4 H4A Cl3 3_677 0.93 2.93 3.484(3) 119.4 n
    C3 H3 O4 . 0.93 2.64 3.411(3) 140.4 n
    C3 H3 S1 . 0.93 2.99 3.616(3) 125.8 n
    O10 H10B O9 3_566 0.814(18) 1.96(2) 2.751(3) 165(4) y
    O10 H10A O3 4_575 0.808(18) 1.91(2) 2.700(3) 165(4) y
    O7 H7B O8 1_656 0.831(17) 1.829(18) 2.658(3) 175(3) y
    O7 H7A O10 3_666 0.801(17) 1.830(18) 2.625(3) 172(3) y
    O1 H1O O9 2_556 0.775(17) 1.953(18) 2.711(3) 166(3) y
    O1 H1O O9 2_556 0.775(17) 1.953(18) 2.711(3) 166(3) y
    O7 H7A O10 3_666 0.801(17) 1.830(18) 2.625(3) 172(3) y
    O7 H7B O8 1_656 0.831(17) 1.829(18) 2.658(3) 175(3) y
    O10 H10A O3 4_575 0.808(18) 1.91(2) 2.700(3) 165(4) y
    O10 H10B O9 3_566 0.814(18) 1.96(2) 2.751(3) 165(4) y
    C3 H3 S1 . 0.93 2.99 3.616(3) 125.8 n
    C3 H3 O4 . 0.93 2.64 3.411(3) 140.4 n
    C4 H4A Cl3 3_677 0.93 2.93 3.484(3) 119.4 n
    C6 H6 O10 3_666 0.93 2.38 3.234(4) 153.3 n
    C7 H7 S1 . 0.93 2.95 3.610(3) 129.2 n
    C7 H7 O5 . 0.93 2.65 3.483(3) 149.4 n
    C10 H10 O4 3_777 0.93 2.30 2.971(3) 128.3 .
    C13 H13 O5 3_676 0.93 2.23 3.155(3) 170.2 .
    C15 H15C N2 4_575 0.96 2.63 3.406(4) 137.8 n
    C17 H17C O5 1_445 0.96 2.56 3.360(3) 140.7 n
    C18 H18B O3 1_445 0.96 2.64 3.494(4) 148.0 n
_shelx_hkl_file
;
   1   0   0    0.10    0.07
   2   0   0   19.74    0.68
   2   0   0   19.95    0.63
   3   0   0   -0.18    0.22
   3   0   0    0.00    0.30
   4   0   0    0.84    0.43
  -4   0   0    1.56    0.37
   4   0   0    0.95    0.34
   5   0   0    0.09    0.12
  -5   0   0    0.20    0.32
   5   0   0    0.11    0.29
   5   0   0   -0.07    0.35
  -5   0   0   -0.18    0.22
  -6   0   0   73.28    2.34
  -6   0   0   76.99    2.26
   6   0   0   73.88    2.18
   6   0   0   75.03    1.54
   6   0   0   79.34    2.43
   7   0   0    0.15    0.41
  -7   0   0    0.06    0.31
   7   0   0   -0.17    0.47
  -7   0   0   -0.17    0.49
   8   0   0   37.46    1.68
   8   0   0   45.25    2.07
  -8   0   0   43.54    1.96
  -8   0   0   41.53    1.82
   9   0   0    0.11    0.51
  -9   0   0   -0.78    0.57
  -9   0   0    0.15    0.56
   9   0   0   -1.12    0.74
  10   0   0   19.15    1.38
  10   0   0   19.75    1.83
 -10   0   0   21.06    1.46
 -10   0   0   21.99    1.94
  11   0   0    1.09    0.93
 -11   0   0    0.11    0.66
  11   0   0    0.04    0.60
 -11   0   0    0.10    0.56
 -12   0   0   29.88    2.08
 -12   0   0   34.25    2.07
  12   0   0   32.61    2.29
  12   0   0   33.59    1.99
 -13   0   0   -0.67    0.58
  13   0   0   -1.31    0.86
 -13   0   0    0.00    0.77
 -14   0   0   14.61    2.03
  14   0   0   10.78    1.80
 -14   0   0    9.52    1.59
 -15   0   0   -0.22    1.07
 -15   0   0   -0.28    1.00
 -16   0   0    7.73    1.69
 -16   0   0   10.40    2.11
   1  -1   0  132.30    2.56
   1   1   0  132.16    2.48
   2  -1   0    0.49    0.16
   2  -1   0    0.85    0.21
   2   1   0    0.49    0.18
   2   1   0    0.45    0.12
   3  -1   0   73.69    1.83
   3  -1   0   73.44    1.89
   3   1   0   75.52    1.71
   3   1   0   73.88    1.56
   3   1   0   74.26    1.93
  -4  -1   0    1.40    0.43
   4  -1   0    2.37    0.46
   4  -1   0    2.58    0.46
   4   1   0    1.82    0.24
  -4   1   0    1.45    0.36
   4   1   0    2.56    0.40
   4   1   0    2.56    0.50
  -5  -1   0    9.42    0.86
  -5  -1   0    8.29    0.63
   5  -1   0    8.93    0.77
   5  -1   0    9.63    0.86
   5   1   0    9.24    0.62
  -5   1   0    9.09    0.84
  -5   1   0    8.51    0.66
   5   1   0    8.72    0.84
   5   1   0    8.12    0.41
   6  -1   0    0.93    0.46
  -6  -1   0    1.31    0.40
  -6  -1   0    0.74    0.46
   6  -1   0   -0.29    0.45
  -6   1   0    1.31    0.46
   6   1   0    0.64    0.54
   6   1   0    1.40    0.24
   6   1   0    0.67    0.35
  -6   1   0    0.93    0.46
   7  -1   0   83.71    2.70
  -7  -1   0   78.91    2.67
  -7  -1   0   84.47    2.54
   7  -1   0   82.85    2.51
   7   1   0   88.66    2.78
   7   1   0   83.82    1.85
  -7   1   0   79.29    2.63
  -7   1   0   84.36    2.58
   7   1   0   84.30    2.43
   8  -1   0   92.27    3.08
  -8  -1   0   87.65    2.79
   8  -1   0   85.51    2.75
  -8  -1   0   92.42    3.07
   8   1   0   92.90    3.07
  -8   1   0   92.03    2.86
   8   1   0   93.79    2.71
  -8   1   0   86.45    2.97
   9  -1   0    4.74    0.88
  -9  -1   0    4.56    0.81
  -9  -1   0    4.36    0.94
   9  -1   0    3.94    0.92
  -9   1   0    4.98    0.86
   9   1   0    3.39    0.99
   9   1   0    5.44    0.83
  -9   1   0    5.33    1.02
 -10  -1   0    2.17    0.81
 -10  -1   0    1.51    0.76
  10  -1   0    4.16    0.90
  10  -1   0    3.42    1.05
 -10   1   0    2.37    0.77
 -10   1   0    4.53    1.06
  10   1   0    1.86    0.99
  10   1   0    3.34    0.80
 -11  -1   0    6.71    1.19
 -11  -1   0    4.95    0.97
  11  -1   0    4.32    0.98
  11  -1   0    4.12    1.17
 -11   1   0    4.31    1.07
  11   1   0    5.41    0.92
 -11   1   0    4.37    1.04
  11   1   0    5.42    1.15
  12  -1   0    1.93    0.82
  12  -1   0    1.18    1.01
 -12  -1   0    1.67    1.03
 -12  -1   0    1.86    0.87
  12   1   0    1.21    0.69
  12   1   0    5.57    1.30
 -12   1   0    1.75    0.85
 -12   1   0    0.89    0.73
  13  -1   0    0.10    0.77
 -13  -1   0   -0.19    0.92
  13  -1   0    0.31    0.97
 -13  -1   0    0.67    0.72
  13   1   0    0.77    0.98
 -13   1   0    0.26    0.87
 -13   1   0   -0.10    0.78
  14  -1   0    1.15    1.12
 -14  -1   0    3.91    1.38
 -14  -1   0    2.87    1.13
 -14   1   0    2.14    0.98
  14   1   0    1.90    1.02
 -14   1   0    2.61    1.23
 -15  -1   0    2.18    1.13
 -15  -1   0    0.19    1.17
 -15   1   0   -0.71    0.90
 -15   1   0   -1.15    0.76
 -16  -1   0   -0.04    0.86
 -16  -1   0   -1.33    0.94
 -16   1   0    0.39    1.18
 -16   1   0    0.50    1.12
   0  -2   0    2.02    0.17
   0   2   0    2.19    0.22
   0   2   0    2.38    0.21
   1  -2   0  140.79    2.79
   1   2   0  143.71    2.77
   1   2   0  138.48    2.91
  -1   2   0  139.17    2.67
   2  -2   0    8.03    0.46
   2   2   0    7.01    0.37
   2   2   0    7.29    0.46
  -2   2   0    6.38    0.28
   3  -2   0    3.91    0.48
   3  -2   0    3.77    0.46
   3   2   0    3.79    0.51
   3   2   0    4.34    0.37
  -3   2   0    4.84    0.49
   4  -2   0    6.07    0.63
   4  -2   0    7.60    0.72
  -4  -2   0    5.11    0.61
   4   2   0    5.59    0.48
   4   2   0    5.87    0.66
   4   2   0    5.23    0.40
  -4   2   0    6.07    0.62
   5  -2   0    0.65    0.40
   5  -2   0    1.04    0.39
  -5  -2   0    0.98    0.48
  -5   2   0    0.48    0.32
   5   2   0    0.58    0.22
   5   2   0    0.85    0.40
   5   2   0    0.52    0.28
  -5   2   0    0.97    0.41
   6  -2   0   31.28    1.43
   6  -2   0   31.95    1.37
  -6  -2   0   30.36    1.45
  -6   2   0   30.04    1.36
  -6   2   0   30.68    1.36
   6   2   0   32.01    1.00
   6   2   0   30.38    1.17
   6   2   0   32.16    1.51
  -7  -2   0   -0.57    0.46
  -7  -2   0    0.26    0.41
   7  -2   0   -0.40    0.51
   7  -2   0    0.19    0.40
  -7   2   0   -0.59    0.41
   7   2   0    0.16    0.49
  -7   2   0    0.25    0.39
   7   2   0    0.06    0.21
   7   2   0    0.07    0.33
   8  -2   0   47.24    2.15
  -8  -2   0   47.34    2.17
   8  -2   0   44.38    1.89
  -8  -2   0   44.95    1.86
  -8   2   0   45.51    2.02
   8   2   0   50.23    2.14
   8   2   0   46.66    1.77
  -8   2   0   45.55    1.92
   9  -2   0    4.61    0.91
  -9  -2   0    4.01    0.78
   9  -2   0    3.85    0.93
  -9  -2   0    2.76    0.93
   9   2   0    3.77    0.72
  -9   2   0    4.20    0.89
   9   2   0    3.58    1.00
  -9   2   0    4.33    0.93
 -10  -2   0   29.59    1.90
  10  -2   0   30.81    1.74
 -10  -2   0   32.49    1.82
  10  -2   0   31.28    2.09
 -10   2   0   28.20    1.80
  10   2   0   31.36    1.60
 -10   2   0   29.52    1.76
  10   2   0   31.36    2.07
  11  -2   0   18.14    1.70
 -11  -2   0   24.14    1.64
 -11  -2   0   25.23    1.97
  11  -2   0   21.50    1.96
 -11   2   0   23.03    2.03
  11   2   0   21.85    1.43
  11   2   0   23.79    1.93
 -11   2   0   27.31    1.81
 -12  -2   0   21.13    1.94
 -12  -2   0   19.54    1.98
  12  -2   0   17.97    1.95
  12  -2   0   20.47    1.84
  12   2   0   17.20    1.79
 -12   2   0   16.45    1.77
 -12   2   0   23.71    2.17
  13  -2   0   12.01    1.73
 -13  -2   0   10.68    1.73
 -13  -2   0    8.88    1.41
  13  -2   0   12.39    1.60
  13   2   0    9.06    1.55
 -13   2   0    7.66    1.55
 -13   2   0    9.73    1.49
  14  -2   0    0.26    1.09
 -14  -2   0    1.66    0.98
  14  -2   0    1.77    1.00
 -14  -2   0    1.03    1.01
 -14   2   0   -0.97    0.85
  14   2   0    0.89    1.09
 -14   2   0    0.29    0.83
 -15  -2   0    2.22    1.40
 -15  -2   0    1.08    1.05
 -15   2   0    3.36    1.34
 -15   2   0    2.72    1.15
  15   2   0    0.50    1.19
 -16  -2   0   12.26    1.81
 -16  -2   0   16.53    2.49
 -16   2   0   11.24    1.95
 -16   2   0    7.42    1.70
   0  -3   0    0.08    0.14
   0   3   0   -0.18    0.14
   0   3   0    0.21    0.16
   1  -3   0    2.03    0.27
  -1  -3   0    2.15    0.18
  -1   3   0    1.58    0.24
   1   3   0    1.76    0.29
   1   3   0    1.57    0.26
   2  -3   0  258.35    5.02
   2   3   0  252.53    5.21
   2   3   0  250.83    4.90
  -2   3   0  252.09    4.73
   3  -3   0   13.04    0.77
   3  -3   0   13.24    0.74
  -3   3   0   12.73    0.73
  -3   3   0   12.67    0.47
   3   3   0   11.93    0.75
   3   3   0   14.02    0.65
   4  -3   0  109.44    2.73
  -4  -3   0  113.99    2.83
   4  -3   0  104.67    2.74
  -4   3   0  104.76    2.09
   4   3   0  108.79    2.82
   4   3   0  107.62    2.44
  -4   3   0  105.34    2.68
   5  -3   0    9.67    0.85
   5  -3   0    9.66    0.78
  -5  -3   0   10.64    0.84
   5   3   0   10.79    0.61
   5   3   0   10.72    0.84
  -5   3   0   12.42    0.81
  -5   3   0   10.25    0.77
   5   3   0   10.24    0.58
   6  -3   0    2.15    0.57
  -6  -3   0    2.92    0.63
   6  -3   0    2.37    0.56
   6   3   0    2.41    0.42
  -6   3   0    2.77    0.58
  -6   3   0    3.59    0.60
   6   3   0    1.59    0.59
   6   3   0    3.20    0.42
  -7  -3   0   16.06    1.28
   7  -3   0   17.06    1.21
   7  -3   0   15.76    1.11
   7   3   0   16.07    0.92
  -7   3   0   15.45    1.12
  -7   3   0   15.07    1.05
   7   3   0   14.63    0.77
   7   3   0   16.08    1.26
  -8  -3   0    3.70    0.76
  -8  -3   0    2.75    0.77
   8  -3   0    3.16    0.78
   8  -3   0    3.03    0.87
  -8   3   0    3.02    0.69
   8   3   0    3.47    0.47
  -8   3   0    3.59    0.74
   8   3   0    3.79    0.64
   8   3   0    3.48    0.81
   9  -3   0   83.42    2.96
  -9  -3   0   84.53    3.19
   9  -3   0   88.32    3.19
  -9  -3   0   83.73    2.87
   9   3   0   87.99    3.17
   9   3   0   85.71    2.60
  -9   3   0   86.08    3.00
  -9   3   0   85.28    2.95
  10  -3   0    1.41    0.92
  10  -3   0   -0.14    0.55
 -10  -3   0    1.60    0.64
 -10  -3   0    0.90    0.82
 -10   3   0    0.97    0.72
 -10   3   0    0.97    0.71
  10   3   0    0.87    0.85
  10   3   0    0.90    0.58
  11  -3   0   -0.46    0.90
  11  -3   0    0.45    0.76
 -11  -3   0    1.96    0.74
 -11  -3   0    1.60    0.96
  11   3   0    2.74    1.02
 -11   3   0    0.95    0.73
 -11   3   0    1.41    0.80
 -12  -3   0   12.95    1.50
  12  -3   0   13.57    1.72
 -12  -3   0    9.64    1.55
  12  -3   0    9.98    1.42
 -12   3   0   11.16    1.48
 -12   3   0   10.97    1.58
  12   3   0    9.21    1.50
 -13  -3   0   42.04    2.66
  13  -3   0   41.91    2.72
  13  -3   0   36.10    2.24
 -13  -3   0   38.88    2.39
 -13   3   0   37.41    2.43
  13   3   0   37.66    2.55
 -13   3   0   37.59    2.49
 -14  -3   0    2.62    1.30
  14  -3   0   -0.92    1.14
  14  -3   0    0.33    0.87
 -14  -3   0    2.20    1.05
  14   3   0    0.13    1.01
 -14   3   0    1.60    1.06
 -14   3   0    1.96    1.10
 -15  -3   0    0.38    1.02
  15  -3   0   -0.25    0.99
 -15  -3   0    2.35    1.14
 -15   3   0   -1.04    0.91
  15   3   0    0.61    1.04
 -15   3   0    1.42    1.16
 -16  -3   0   10.21    2.14
 -16  -3   0    9.64    1.82
 -16   3   0    7.94    1.61
 -16   3   0   10.22    2.03
   0  -4   0  481.65    8.63
   0   4   0  479.70    8.75
   0   4   0  453.00    9.19
   1  -4   0   27.29    0.90
  -1  -4   0   26.77    0.71
  -1   4   0   24.35    0.85
   1   4   0   26.20    1.02
   1   4   0   26.33    0.94
   2  -4   0    5.40    0.56
   2   4   0    6.99    0.63
  -2   4   0    6.76    0.58
   2   4   0    6.93    0.54
  -2   4   0    6.25    0.42
   3  -4   0   40.29    1.38
  -3   4   0   37.52    1.33
   3   4   0   38.71    1.42
  -3   4   0   37.75    1.04
   3   4   0   38.89    1.25
   4  -4   0   90.43    2.46
  -4  -4   0   90.64    2.52
   4  -4   0   93.12    2.54
   4   4   0   90.46    2.26
  -4   4   0   91.51    2.45
   4   4   0   92.55    2.57
  -4   4   0   91.77    1.95
  -5  -4   0    8.91    0.89
   5  -4   0    8.34    0.86
   5  -4   0    7.05    0.76
   5   4   0    7.11    0.79
   5   4   0    7.94    0.51
  -5   4   0    7.23    0.35
  -5   4   0    8.00    0.77
   5   4   0    7.16    0.65
  -5   4   0    7.72    0.79
   6  -4   0    0.44    0.49
  -6  -4   0   -0.17    0.40
   6  -4   0   -0.48    0.42
   6   4   0    0.09    0.26
   6   4   0   -0.09    0.38
  -6   4   0    0.29    0.38
   6   4   0    0.45    0.28
  -6   4   0    0.07    0.35
   7  -4   0   22.34    1.36
   7  -4   0   20.51    1.29
  -7  -4   0   19.04    1.43
   7   4   0   22.78    1.01
  -7   4   0   20.66    1.31
   7   4   0   22.31    1.01
   7   4   0   20.51    1.34
  -7   4   0   22.22    1.25
   8  -4   0    0.81    0.74
   8  -4   0    0.59    0.63
  -8  -4   0   -0.09    0.53
   8   4   0    0.38    0.44
   8   4   0    0.52    0.70
  -8   4   0    0.67    0.57
   8   4   0    1.13    0.39
  -8   4   0    0.82    0.53
  -9  -4   0   37.44    1.87
  -9  -4   0   40.06    2.17
   9  -4   0   38.48    1.95
   9  -4   0   40.84    2.19
   9   4   0   38.50    1.58
  -9   4   0   37.61    1.94
   9   4   0   37.70    2.04
  -9   4   0   38.60    1.95
  10  -4   0    0.44    0.64
  10  -4   0    2.71    1.02
 -10  -4   0   -0.36    0.61
 -10  -4   0    1.46    0.70
  10   4   0    1.49    0.91
 -10   4   0    1.40    0.74
 -10   4   0    0.00    0.49
  11  -4   0   25.00    2.16
 -11  -4   0   26.73    1.78
 -11  -4   0   27.04    1.96
  11  -4   0   25.56    1.87
  11   4   0   25.66    1.99
 -11   4   0   22.09    1.72
 -11   4   0   26.72    1.89
  12  -4   0    5.83    1.25
 -12  -4   0    5.65    1.19
 -12  -4   0    5.67    1.28
  12  -4   0    3.79    1.30
 -12   4   0    5.66    1.21
 -12   4   0    7.14    1.36
  12   4   0    6.54    1.29
 -13  -4   0    3.97    1.31
  13  -4   0    2.74    1.28
  13  -4   0    4.29    1.12
 -13  -4   0    2.68    1.06
 -13   4   0    3.15    1.10
 -13   4   0    3.29    1.02
  13   4   0    4.14    1.22
 -14  -4   0   23.07    2.25
  14  -4   0   25.11    2.33
  14  -4   0   19.88    2.29
 -14  -4   0   23.80    2.59
 -14   4   0   26.27    2.49
 -14   4   0   20.59    2.13
  14   4   0   27.35    2.51
  15  -4   0    3.69    1.26
 -15  -4   0    4.92    1.51
 -15  -4   0    3.99    1.29
 -15   4   0    3.44    1.40
  15   4   0    3.12    1.34
 -15   4   0    3.66    1.29
   0  -5   0   -0.26    0.23
   0   5   0    0.13    0.24
   0   5   0   -0.20    0.28
  -1  -5   0  118.97    2.38
   1  -5   0  115.18    2.60
  -1   5   0  115.42    2.63
   1   5   0  116.47    2.94
  -1   5   0  116.72    2.70
   1   5   0  115.33    2.72
   2  -5   0   50.28    1.51
  -2   5   0   46.11    1.48
  -2   5   0   52.29    1.42
   2   5   0   50.51    1.53
   2   5   0   47.42    1.63
   3  -5   0  155.87    3.61
  -3  -5   0  153.92    3.63
   3   5   0  157.71    3.53
  -3   5   0  163.95    3.65
   3   5   0  152.52    3.78
  -3   5   0  159.00    3.29
  -4  -5   0   54.80    1.86
   4  -5   0   54.94    1.84
   4   5   0   57.36    1.97
  -4   5   0   58.25    1.46
   4   5   0   58.38    1.74
  -4   5   0   56.97    1.85
   5  -5   0   15.48    1.05
   5  -5   0   12.78    0.96
  -5  -5   0   13.79    1.00
   5   5   0   16.14    1.06
   5   5   0   13.75    0.80
  -5   5   0   15.64    0.98
  -5   5   0   15.68    0.62
  -6  -5   0    7.65    0.97
   6  -5   0    7.44    0.94
   6  -5   0    7.56    0.94
  -6   5   0    6.63    0.37
   6   5   0    7.27    0.59
  -6   5   0    6.87    0.84
   6   5   0    8.00    0.74
   6   5   0    8.74    0.97
  -7  -5   0    0.19    0.56
   7  -5   0    0.02    0.58
   7  -5   0   -0.01    0.49
  -7   5   0    0.03    0.43
   7   5   0   -0.10    0.29
   7   5   0   -0.05    0.49
  -7   5   0   -0.06    0.41
   7   5   0    0.04    0.32
   8  -5   0    8.20    1.15
  -8  -5   0    8.35    1.17
   8  -5   0    8.24    1.16
   8   5   0    8.17    0.80
   8   5   0    7.36    1.12
   8   5   0    7.94    0.81
  -8   5   0    6.31    0.94
  -8   5   0    8.79    1.03
   9  -5   0    9.02    1.22
   9  -5   0   12.34    1.38
  -9  -5   0    7.94    1.29
  -9   5   0   10.70    1.18
   9   5   0   10.02    1.28
  -9   5   0   10.96    1.26
 -10  -5   0   10.76    1.29
 -10  -5   0   10.05    1.40
  10  -5   0   11.42    1.43
  10  -5   0   11.71    1.50
 -10   5   0   11.26    1.33
  10   5   0   12.20    1.44
 -10   5   0   12.82    1.46
  11  -5   0   18.91    1.93
 -11  -5   0   16.26    1.86
 -11  -5   0   19.68    1.73
  11  -5   0   16.41    1.73
  11   5   0   16.18    1.76
 -11   5   0   19.44    1.84
 -11   5   0   16.62    1.62
  12  -5   0    0.25    0.90
 -12  -5   0    1.36    1.05
 -12  -5   0    0.42    0.79
  12  -5   0    0.93    0.89
  12   5   0    3.09    1.13
 -12   5   0    1.60    0.90
 -12   5   0    2.40    0.91
  13  -5   0    1.06    0.95
 -13  -5   0   -0.24    0.73
 -13  -5   0    2.06    1.20
  13  -5   0   -1.33    1.02
  13   5   0   -0.74    0.75
 -13   5   0    0.77    0.89
 -13   5   0    0.03    0.72
  14  -5   0    3.73    1.27
 -14  -5   0    3.72    1.35
 -14  -5   0    0.64    0.99
  14  -5   0    1.76    1.31
 -14   5   0    1.74    1.01
  14   5   0    2.70    1.13
 -14   5   0    2.19    1.13
 -15  -5   0    2.75    1.52
 -15   5   0    0.98    1.07
  15   5   0    2.41    1.37
 -15   5   0    1.83    1.16
   0  -6   0  117.33    2.59
   0   6   0  118.71    3.10
   0   6   0  118.43    2.85
   0   6   0  118.77    2.80
  -1  -6   0    1.18    0.30
   1  -6   0    1.06    0.36
   1   6   0    0.49    0.30
  -1   6   0    0.71    0.31
   1   6   0    0.41    0.41
  -1   6   0    0.93    0.34
   2  -6   0   48.33    1.57
   2   6   0   51.39    1.82
   2   6   0   51.56    1.64
  -2   6   0   51.06    1.64
  -2   6   0   50.46    1.52
   3  -6   0  101.92    2.69
  -3  -6   0  106.67    2.72
  -3   6   0  101.30    2.44
   3   6   0  100.86    2.65
  -3   6   0  103.73    2.74
   3   6   0  104.44    2.90
   4  -6   0   72.75    2.26
  -4  -6   0   75.14    2.33
  -4   6   0   74.87    1.89
   4   6   0   76.32    2.18
  -4   6   0   74.68    2.27
   4   6   0   73.63    2.39
   5  -6   0   88.53    2.70
   5  -6   0   86.75    2.73
  -5  -6   0   88.48    2.73
  -5   6   0   91.85    2.49
  -5   6   0   87.47    2.67
   5   6   0   90.10    2.50
  -5   6   0   88.70    2.10
   5   6   0   90.57    2.80
   6  -6   0   47.45    2.00
  -6  -6   0   48.86    2.05
   6  -6   0   49.11    2.02
  -6   6   0   51.01    1.33
  -6   6   0   49.57    1.96
   6   6   0   50.85    1.38
   6   6   0   47.88    2.06
   6   6   0   53.59    1.79
   7  -6   0    0.90    0.58
  -7  -6   0    0.33    0.66
   7  -6   0    0.65    0.58
  -7   6   0   -0.05    0.43
   7   6   0   -0.28    0.49
   7   6   0    0.13    0.37
   8  -6   0   11.20    1.33
  -8  -6   0   12.79    1.45
   8  -6   0   12.16    1.34
  -8   6   0   12.58    1.22
   8   6   0   16.24    1.54
   8   6   0   11.93    0.90
  -8   6   0   11.77    1.26
   9  -6   0   37.20    2.11
   9  -6   0   39.45    2.22
  -9  -6   0   39.20    2.27
  -9   6   0   41.16    2.06
   9   6   0   40.26    2.13
  -9   6   0   36.87    1.87
 -10  -6   0    0.10    0.71
  10  -6   0    0.91    0.69
  10  -6   0   -0.41    0.83
 -10   6   0    0.34    0.58
  10   6   0    0.37    0.73
 -10   6   0   -0.04    0.56
 -11  -6   0   54.09    2.50
 -11  -6   0   48.20    2.77
  11  -6   0   54.87    2.85
  11  -6   0   55.05    2.73
  11   6   0   49.97    2.65
 -11   6   0   53.19    2.50
 -11   6   0   53.42    2.65
  12  -6   0    3.00    1.22
 -12  -6   0    1.10    0.86
  12  -6   0    0.93    0.92
 -12  -6   0    1.17    0.71
 -12   6   0    1.06    0.88
 -12   6   0    1.32    0.83
  12   6   0    3.22    1.14
  13  -6   0   -0.07    0.95
 -13  -6   0   -1.49    0.70
  13  -6   0   -1.27    1.06
 -13  -6   0   -0.99    0.59
  13   6   0    0.39    0.92
 -13   6   0    0.37    0.82
 -13   6   0   -0.11    0.80
  14  -6   0   16.07    1.96
 -14  -6   0   17.16    2.20
 -14   6   0   21.58    2.26
 -14   6   0   15.22    1.94
 -15  -6   0    1.07    1.12
  15   6   0    2.55    1.27
 -15   6   0    1.75    1.05
   0  -7   0    0.06    0.27
   0   7   0   -0.08    0.29
   0   7   0    0.09    0.33
   0   7   0    0.03    0.25
   1  -7   0    3.81    0.52
  -1  -7   0    3.23    0.40
  -1   7   0    4.22    0.54
   1   7   0    3.01    0.57
  -1   7   0    3.37    0.50
   1   7   0    3.55    0.55
   2  -7   0  142.61    3.37
  -2  -7   0  140.22    3.35
  -2   7   0  148.04    3.50
   2   7   0  142.70    3.75
   2   7   0  144.15    3.49
  -2   7   0  140.96    3.32
  -3  -7   0   16.98    1.02
   3  -7   0   16.25    0.97
   3   7   0   18.23    1.00
   3   7   0   15.88    1.07
  -3   7   0   17.00    0.97
  -3   7   0   16.22    0.84
  -4  -7   0    7.29    0.86
   4  -7   0    6.96    0.89
   4   7   0    7.99    0.81
  -4   7   0    7.74    0.68
  -4   7   0    7.63    0.70
   4   7   0    5.73    0.84
  -4   7   0    7.30    0.83
  -5  -7   0   66.81    2.31
   5  -7   0   62.50    2.23
  -5   7   0   63.27    1.75
  -5   7   0   66.71    1.99
  -5   7   0   61.78    2.20
   5   7   0   58.28    2.02
   5   7   0   61.92    2.34
  -6  -7   0    0.83    0.61
   6  -7   0    1.01    0.59
   6  -7   0    1.14    0.67
  -6   7   0    1.06    0.31
   6   7   0    1.61    0.64
  -6   7   0    1.35    0.59
  -6   7   0    0.63    0.44
   6   7   0    0.84    0.47
   7  -7   0    8.10    1.14
   7  -7   0    7.55    1.12
  -7  -7   0    6.86    1.10
   7   7   0    9.20    1.15
  -7   7   0    6.41    0.96
   7   7   0    6.86    0.85
  -8  -7   0   22.94    1.79
   8  -7   0   22.56    1.73
   8  -7   0   24.99    1.67
   8   7   0   26.21    1.36
   8   7   0   26.13    1.78
  -8   7   0   28.05    1.67
   9  -7   0    0.30    0.80
  -9  -7   0   -1.22    0.62
   9  -7   0    0.35    0.80
   9   7   0   -0.45    0.57
  -9   7   0   -0.38    0.50
  -9   7   0    0.41    0.56
 -10  -7   0   17.78    1.87
  10  -7   0   18.88    1.90
  10  -7   0   16.88    1.76
 -10   7   0   18.81    1.76
  10   7   0   19.37    1.87
 -10   7   0   19.96    1.49
  11  -7   0    4.13    1.03
 -11  -7   0    4.01    1.13
  11  -7   0    5.34    1.31
 -11  -7   0    4.85    1.06
 -11   7   0    5.03    1.03
  11   7   0    5.82    1.26
 -11   7   0    5.22    1.07
  12  -7   0    0.98    1.08
 -12  -7   0    1.42    1.01
 -12  -7   0    0.76    0.80
  12  -7   0    1.82    1.04
  12   7   0    1.49    1.06
 -12   7   0    1.54    0.76
 -12   7   0    1.75    0.90
 -13  -7   0   44.03    2.80
  13  -7   0   42.79    2.74
  13  -7   0   45.33    2.97
  13   7   0   43.87    2.79
 -13   7   0   38.55    2.54
 -14  -7   0    0.00    1.01
  14   7   0    2.08    1.18
 -14   7   0    0.39    1.04
 -15  -7   0    1.03    1.03
 -15   7   0    0.19    1.08
  15   7   0   -0.31    1.03
   0  -8   0   94.99    2.39
   0   8   0  100.71    3.00
   0   8   0  100.18    2.67
   0   8   0   99.53    2.71
   1  -8   0   75.77    2.13
  -1  -8   0   77.23    2.16
  -1  -8   0   80.67    1.96
   1   8   0   77.81    2.59
  -1   8   0   83.79    2.35
  -1   8   0   81.33    2.34
   1   8   0   80.40    2.38
   2  -8   0   86.34    2.41
  -2  -8   0   85.14    2.37
  -2  -8   0   84.24    1.97
  -2   8   0   90.77    2.54
   2   8   0   85.32    2.53
   2   8   0   86.62    2.77
  -2   8   0   85.43    2.41
  -3  -8   0    6.27    0.77
   3  -8   0    6.39    0.78
  -3   8   0    6.20    0.77
   3   8   0    5.69    0.74
  -3   8   0    5.77    0.67
   3   8   0    5.47    0.83
  -4  -8   0   19.72    1.25
   4  -8   0   22.80    1.31
   4   8   0   23.39    1.26
  -4   8   0   23.19    1.04
  -4   8   0   22.31    1.23
   4   8   0   20.77    1.32
  -4   8   0   21.24    1.01
  -5  -8   0    2.34    0.68
   5  -8   0    5.24    0.84
  -5   8   0    3.12    0.51
   5   8   0    3.54    0.63
  -5   8   0    4.17    0.61
   5   8   0    3.24    0.83
  -5   8   0    3.55    0.71
   6  -8   0   13.23    1.29
  -6  -8   0    9.44    1.20
   6  -8   0   11.29    1.21
   6   8   0   11.99    1.32
  -6   8   0   12.10    1.04
  -6   8   0   11.09    0.71
  -6   8   0    9.90    1.11
   6   8   0   10.49    1.08
   7  -8   0   24.76    1.62
   7  -8   0   19.53    1.57
  -7  -8   0   21.09    1.58
   7   8   0   22.01    1.30
  -7   8   0   22.26    1.46
   7   8   0   20.22    1.59
  -7   8   0   19.91    1.22
   8  -8   0    0.12    0.77
   8  -8   0   -0.46    0.62
  -8  -8   0    0.63    0.71
  -8   8   0    0.45    0.54
   8   8   0    0.36    0.77
   8   8   0   -0.12    0.45
   9  -8   0    0.82    0.74
  -9  -8   0    1.25    0.97
   9  -8   0    1.27    0.86
   9   8   0    0.77    0.69
  -9   8   0    1.38    0.67
   9   8   0    0.20    0.48
 -10  -8   0   11.38    1.60
  10  -8   0   13.41    1.59
  10  -8   0    9.33    1.47
 -10   8   0   12.09    1.49
  10   8   0   10.47    1.43
 -11  -8   0   19.57    2.00
  11  -8   0   18.22    2.00
  11  -8   0   18.20    1.94
 -11   8   0   17.51    1.87
  11   8   0   17.87    1.94
 -12  -8   0   46.89    2.92
  12  -8   0   47.67    2.90
  12  -8   0   46.17    2.77
 -12   8   0   50.27    2.76
  12   8   0   44.43    2.73
  13  -8   0    5.45    1.54
  13  -8   0    8.61    1.59
 -13  -8   0    7.38    1.49
 -13   8   0    6.03    1.33
  13   8   0    6.70    1.50
 -14  -8   0    1.60    1.14
 -14   8   0    0.79    1.14
  14   8   0    0.29    1.03
 -15  -8   0   19.22    2.42
 -15   8   0   20.39    2.33
  15   8   0   21.68    2.38
   0  -9   0   -0.07    0.34
   0  -9   0   -0.63    0.30
   0   9   0    0.09    0.31
   0   9   0   -0.18    0.44
   0   9   0    0.20    0.35
   0   9   0   -0.28    0.30
   1  -9   0    1.25    0.48
  -1  -9   0    1.01    0.43
  -1  -9   0    1.11    0.38
   1   9   0    0.70    0.41
   1   9   0    1.21    0.51
  -1   9   0    1.14    0.43
  -1   9   0    0.55    0.41
  -2  -9   0    6.45    0.74
   2  -9   0    4.91    0.70
  -2  -9   0    5.89    0.55
   2   9   0    6.03    0.91
  -2   9   0    5.65    0.75
   2   9   0    4.78    0.74
  -2   9   0    5.30    0.73
   3  -9   0   13.13    1.12
  -3  -9   0   14.30    1.04
   3   9   0   16.72    1.14
  -3   9   0   13.13    0.99
  -3   9   0   13.77    0.83
  -3   9   0   15.37    0.96
   3   9   0   15.74    1.20
  -4  -9   0    7.41    0.95
   4  -9   0    7.04    0.88
   4   9   0    7.88    0.95
   4   9   0    9.72    1.21
  -4   9   0    7.65    0.73
  -4   9   0    7.05    0.76
  -4   9   0    6.91    0.90
   5  -9   0  132.55    3.77
  -5  -9   0  136.19    3.79
   5   9   0  127.86    3.60
  -5   9   0  137.47    3.35
  -5   9   0  131.70    3.24
   5   9   0  127.87    3.93
  -5   9   0  125.32    3.69
  -6  -9   0    2.66    0.77
   6  -9   0    2.22    0.75
  -6   9   0    1.83    0.65
   6   9   0    1.17    0.55
  -6   9   0    2.23    0.56
   6   9   0    1.83    0.77
  -7  -9   0   77.79    3.07
   7  -9   0   79.73    3.08
   7  -9   0   81.08    2.98
   7   9   0   81.02    3.09
  -7   9   0   79.00    2.57
  -7   9   0   85.92    3.04
   7   9   0   89.25    2.83
  -8  -9   0    1.20    0.89
   8  -9   0   -0.09    0.78
   8  -9   0   -0.50    0.72
   8   9   0    0.74    0.54
   8   9   0   -0.07    0.59
  -8   9   0    0.24    0.66
  -9  -9   0   13.67    1.68
   9  -9   0   14.77    1.69
   9  -9   0   13.19    1.62
  -9   9   0   14.82    1.65
   9   9   0   15.50    1.71
   9   9   0   15.82    1.42
  10  -9   0    9.52    1.43
 -10  -9   0   10.17    1.57
  10  -9   0    9.03    1.50
  10   9   0   14.54    1.73
 -10   9   0    9.94    1.36
  11  -9   0    9.67    1.63
 -11  -9   0    8.38    1.53
  11  -9   0    6.76    1.32
  11   9   0    9.74    1.47
 -11   9   0    7.13    1.33
  12  -9   0   15.66    1.99
 -12  -9   0   17.44    2.06
  12  -9   0   10.42    1.61
 -12   9   0   15.82    1.91
  12   9   0   16.09    1.96
 -13  -9   0    3.42    1.24
  13  -9   0   -0.27    1.17
  13  -9   0    0.20    1.08
  13   9   0    0.31    1.02
 -13   9   0   -0.25    0.76
 -14  -9   0    5.54    1.61
  14   9   0    7.75    1.61
 -14   9   0    5.32    1.42
   0 -10   0   61.81    1.88
   0 -10   0   62.26    1.91
   0  10   0   63.19    2.46
   0  10   0   65.28    1.92
   0  10   0   63.86    2.18
   0  10   0   57.66    2.14
   1 -10   0   37.71    1.50
  -1 -10   0   41.33    1.55
  -1 -10   0   38.36    1.34
   1 -10   0   40.03    1.43
  -1  10   0   38.55    1.39
   1  10   0   39.53    1.91
   1  10   0   38.72    1.71
  -1  10   0   40.53    1.71
  -1  10   0   38.16    1.62
   2 -10   0   31.59    1.26
  -2 -10   0   32.52    1.44
   2 -10   0   30.89    1.46
  -2 -10   0   32.16    1.15
  -2  10   0   32.19    1.54
   2  10   0   32.88    1.76
  -2  10   0   32.69    1.24
  -2  10   0   29.92    1.42
   2  10   0   33.00    1.59
  -3 -10   0   10.59    1.03
   3 -10   0   12.61    0.83
   3 -10   0   13.24    1.14
  -3  10   0   11.83    0.79
   3  10   0   12.70    1.22
   3  10   0   13.15    1.35
  -3  10   0   11.66    0.89
  -3  10   0   13.91    1.10
   4 -10   0   15.07    1.33
  -4 -10   0   15.18    1.30
  -4  10   0   15.06    0.96
   4  10   0   13.48    1.28
   4  10   0   16.81    1.36
  -4  10   0   15.69    1.16
  -4  10   0   14.61    0.99
  -5 -10   0   16.25    1.46
   5 -10   0   17.03    1.34
  -5  10   0   17.68    1.05
   5  10   0   18.06    1.26
  -5  10   0   18.14    1.30
   5  10   0   19.33    1.49
   6 -10   0    0.94    0.78
  -6 -10   0    1.72    0.82
  -6  10   0    1.01    0.60
   6  10   0    0.99    0.69
   6  10   0    0.17    0.45
   7 -10   0   15.94    1.65
   7 -10   0   16.98    1.70
  -7 -10   0   17.41    1.62
   7  10   0   15.84    1.66
  -7  10   0   14.79    1.52
   7  10   0   15.08    1.42
  -8 -10   0    7.17    1.19
   8 -10   0    7.52    1.22
   8 -10   0    3.30    0.93
  -8  10   0    5.23    1.04
   8  10   0    4.69    1.15
   8  10   0    3.95    0.88
  -9 -10   0    5.96    1.29
   9 -10   0    6.33    1.32
   9 -10   0    7.66    1.38
  -9  10   0    6.11    1.19
   9  10   0    9.44    1.44
   9  10   0    7.62    1.07
 -10 -10   0   -0.78    0.89
  10 -10   0   -0.13    0.96
  10 -10   0   -0.99    0.72
  10  10   0    0.26    0.68
 -10  10   0   -0.83    0.51
 -11 -10   0    3.80    1.21
  11 -10   0    4.71    1.31
  11 -10   0    1.42    0.99
 -11  10   0    2.94    1.02
  11  10   0    5.22    1.31
  12 -10   0    0.42    1.04
  12 -10   0    0.56    1.13
 -12 -10   0    2.20    1.21
 -12  10   0   -0.11    0.72
  12  10   0    0.82    0.88
  13 -10   0    0.81    1.33
 -13 -10   0    2.49    1.12
  13  10   0    3.37    1.27
 -13  10   0    2.60    1.11
 -14 -10   0    4.61    1.60
 -14  10   0    4.20    1.30
  14  10   0    4.21    1.41
   0 -11   0   -0.37    0.43
   0 -11   0   -0.15    0.37
   0  11   0    0.20    0.37
   0  11   0   -0.49    0.37
   0  11   0    0.29    0.61
   0  11   0    0.19    0.47
  -1 -11   0    8.16    0.87
   1 -11   0    9.11    0.81
   1 -11   0    9.49    0.95
  -1 -11   0    9.56    0.83
   1  11   0    7.99    1.02
  -1  11   0   10.41    1.08
  -1  11   0    9.84    1.05
  -1  11   0    9.30    0.83
   1  11   0    9.68    1.20
   2 -11   0   14.64    0.90
  -2 -11   0   14.18    1.08
  -2 -11   0   15.16    0.89
   2 -11   0   14.79    1.12
  -2  11   0   14.08    1.11
   2  11   0   15.52    1.39
   2  11   0   15.80    1.55
  -2  11   0   13.70    0.87
  -2  11   0   14.35    1.08
   3 -11   0    1.87    0.70
  -3 -11   0    1.18    0.62
   3 -11   0    0.90    0.43
   3  11   0    1.56    0.75
  -3  11   0    0.78    0.52
   3  11   0    0.18    0.47
  -3  11   0    1.76    0.65
   4 -11   0   16.11    1.42
  -4 -11   0   15.90    1.38
  -4  11   0   12.36    1.27
   4  11   0   15.57    1.62
   4  11   0   15.73    1.21
  -4  11   0   14.29    1.06
   5 -11   0   -0.83    0.62
  -5 -11   0   -0.75    0.64
   5  11   0    0.20    0.48
  -5  11   0    0.23    0.45
   5  11   0    1.40    0.70
  -5  11   0    0.04    0.55
   6 -11   0   70.06    2.83
  -6 -11   0   70.41    2.80
  -6  11   0   67.69    2.75
   6  11   0   73.09    3.07
   6  11   0   67.42    2.62
  -7 -11   0   -0.49    0.77
   7 -11   0    0.33    0.84
   7 -11   0    1.10    0.83
   7  11   0   -0.19    0.59
   7  11   0   -0.02    0.46
  -7  11   0    0.47    0.63
   8 -11   0    6.22    1.28
   8 -11   0    5.04    1.18
  -8 -11   0    5.78    1.14
  -8  11   0    5.79    1.09
   8  11   0    7.09    1.22
   8  11   0    6.95    1.08
   9 -11   0    1.78    0.93
   9 -11   0    0.96    0.95
  -9 -11   0    0.59    1.01
   9  11   0    2.63    0.80
  -9  11   0    2.74    0.93
   9  11   0    1.63    0.86
  10 -11   0   -0.16    0.74
 -10 -11   0   -1.44    0.99
  10 -11   0    0.12    0.97
  10  11   0   -1.11    0.77
 -10  11   0   -0.86    0.67
  11 -11   0    4.72    1.36
 -11 -11   0    7.91    1.46
  11 -11   0    2.17    1.26
 -11  11   0    6.84    1.38
  11  11   0    8.52    1.48
  12 -11   0   -0.93    1.04
 -12 -11   0    1.24    1.18
  12 -11   0   -0.62    1.13
  12  11   0    0.43    0.88
 -12  11   0   -0.83    0.71
 -13 -11   0    2.72    1.22
  13  11   0    3.71    1.34
 -13  11   0    2.62    1.18
 -14 -11   0    3.17    1.40
  14  11   0    1.39    1.08
 -14  11   0    2.14    1.30
   0 -12   0    6.17    0.77
   0 -12   0    6.88    0.83
   0  12   0    4.16    0.82
   0  12   0    5.84    0.75
   0  12   0    5.04    0.89
   0  12   0    5.43    1.01
  -1 -12   0   61.34    2.09
  -1 -12   0   61.65    1.94
   1 -12   0   60.38    2.09
   1 -12   0   61.37    2.00
   1  12   0   62.08    2.74
  -1  12   0   58.57    2.31
  -1  12   0   62.43    2.37
   1  12   0   60.72    2.41
   2 -12   0   33.26    1.62
  -2 -12   0   32.84    1.62
  -2  12   0   32.60    1.67
   2  12   0   27.55    1.64
   2  12   0   31.33    1.90
  -2  12   0   30.29    1.64
   3 -12   0   16.60    1.41
  -3 -12   0   17.65    1.30
   3  12   0   17.87    1.34
  -3  12   0   15.50    1.41
  -3  12   0   15.99    1.20
   3  12   0   19.90    1.86
   4 -12   0   11.65    1.29
  -4 -12   0   12.29    1.30
   4  12   0   12.74    1.47
   4  12   0   13.17    1.37
  -4  12   0   13.28    1.21
  -4  12   0   12.23    1.30
   5 -12   0    1.17    0.85
  -5 -12   0   -0.24    0.71
  -5  12   0    0.63    0.51
   5  12   0   -0.11    0.50
   5  12   0    1.34    0.74
  -5  12   0    0.15    0.61
   6 -12   0   15.11    1.62
  -6 -12   0   15.59    1.61
   6  12   0   14.44    1.70
   6  12   0   12.64    1.40
  -6  12   0   14.64    1.56
   7 -12   0   26.12    1.96
  -7 -12   0   22.69    2.00
  -7  12   0   25.76    1.86
   7  12   0   23.78    1.68
   7  12   0   26.26    2.07
  -8 -12   0   -1.04    0.85
   8 -12   0    0.30    0.88
   8 -12   0   -0.01    0.74
  -8  12   0    0.11    0.60
   8  12   0    1.54    0.67
   8  12   0    0.06    0.79
   9 -12   0   36.17    2.43
   9 -12   0   38.85    2.48
  -9 -12   0   31.16    2.34
   9  12   0   32.08    1.96
   9  12   0   28.59    2.17
  -9  12   0   34.56    2.20
 -10 -12   0   15.07    2.02
  10 -12   0   14.15    1.81
  10 -12   0   18.77    2.09
 -10  12   0   12.51    1.64
  10  12   0   16.91    2.01
 -11 -12   0   17.48    2.08
  11 -12   0   11.58    1.82
  11 -12   0   16.09    2.05
  11  12   0   14.60    1.90
 -11  12   0   13.46    1.81
 -12 -12   0    3.83    1.33
  12 -12   0    4.17    1.49
  12  12   0    8.14    1.56
 -12  12   0    3.09    1.10
 -13 -12   0    5.43    1.53
  13  12   0    3.22    1.36
 -13  12   0    3.20    1.26
   0 -13   0   -0.52    0.47
   0  13   0    0.45    0.71
   0  13   0    0.41    0.49
   0  13   0   -0.39    0.51
  -1 -13   0   44.33    1.86
   1 -13   0   44.25    1.89
  -1  13   0   46.54    2.13
  -1  13   0   45.62    2.09
   1  13   0   44.75    2.38
   1  13   0   47.31    2.21
   2 -13   0    3.55    0.84
  -2 -13   0    4.75    0.86
  -2  13   0    5.46    0.95
   2  13   0    4.02    0.86
   2  13   0    6.44    1.14
  -2  13   0    4.83    0.91
   3 -13   0   13.11    1.33
  -3 -13   0   13.58    1.29
   3  13   0   11.22    1.32
   3  13   0   11.09    1.48
  -3  13   0   12.18    1.37
  -3  13   0   11.69    1.22
  -4 -13   0   11.56    1.30
   4 -13   0    9.90    1.25
   4  13   0    9.72    1.45
  -4  13   0    8.05    1.19
  -4  13   0   10.27    1.17
   4  13   0    9.41    1.25
  -5 -13   0   -0.20    0.75
   5 -13   0    0.31    0.71
  -5  13   0    0.91    0.66
   5  13   0    1.52    0.67
  -5  13   0    0.05    0.47
   5  13   0    1.94    0.94
   6 -13   0   12.97    1.54
  -6 -13   0    8.91    1.34
  -6  13   0    6.88    1.15
   6  13   0    8.95    1.23
   6  13   0   12.15    1.63
   7 -13   0    0.51    0.91
  -7 -13   0    0.84    0.94
  -7  13   0   -0.31    0.65
   7  13   0    0.41    0.85
   7  13   0    1.14    0.78
   8 -13   0   24.73    2.22
  -8 -13   0   25.60    2.22
   8 -13   0   27.77    2.19
   8  13   0   24.55    2.35
   8  13   0   26.12    1.87
  -8  13   0   28.38    2.06
   9 -13   0   19.50    1.99
   9 -13   0   22.13    2.23
  -9 -13   0   22.25    2.25
   9  13   0   23.46    2.33
   9  13   0   18.80    1.80
  -9  13   0   14.99    1.88
 -10 -13   0    6.11    1.52
  10 -13   0    2.31    1.24
  10 -13   0    3.89    1.36
 -10  13   0    3.28    1.12
  10  13   0    3.88    1.25
  11 -13   0   -0.35    0.86
 -11 -13   0   -0.09    0.91
  11 -13   0    2.90    1.28
 -11  13   0   -0.85    0.64
  11  13   0    0.06    1.03
 -12 -13   0   11.33    1.94
  12 -13   0    7.89    1.72
  12  13   0   11.85    1.96
 -12  13   0    8.34    1.58
 -13 -13   0    2.26    1.41
 -13  13   0    1.05    0.94
  13  13   0    0.82    1.10
   0  14   0   15.24    1.71
   0  14   0   15.35    1.52
   0  14   0   19.09    1.46
   1 -14   0   -1.17    0.58
  -1  14   0   -0.35    0.49
  -1  14   0   -0.80    0.41
   1  14   0   -0.29    0.52
   1  14   0    1.38    0.88
  -2 -14   0   23.88    1.50
   2 -14   0   28.65    1.62
   2  14   0   26.27    1.95
  -2  14   0   25.77    1.61
   2  14   0   25.57    1.71
  -2  14   0   24.33    1.63
  -3 -14   0   26.71    1.71
   3 -14   0   31.45    1.77
  -3  14   0   27.53    1.63
   3  14   0   24.16    1.70
  -3  14   0   25.93    1.75
   3  14   0   30.82    2.07
   4 -14   0    2.32    0.85
  -4 -14   0    2.85    0.95
   4  14   0    1.66    0.92
   4  14   0    2.51    0.82
  -4  14   0    2.23    0.77
  -4  14   0    2.75    0.79
   5 -14   0    2.61    0.95
  -5 -14   0    1.90    0.91
   5  14   0    2.36    0.79
   5  14   0    5.10    1.13
  -5  14   0    3.50    0.91
  -5  14   0    2.67    0.67
   6 -14   0   28.11    2.00
  -6 -14   0   29.11    2.01
   6  14   0   26.62    1.82
  -6  14   0   29.24    1.94
   6  14   0   33.00    2.27
   7 -14   0    2.49    1.08
  -7 -14   0    1.20    1.00
  -7  14   0    0.98    0.76
   7  14   0    0.18    0.71
   7  14   0    1.12    0.73
   8 -14   0    5.75    1.33
  -8 -14   0    9.28    1.53
   8 -14   0    6.39    1.41
  -8  14   0    6.58    1.24
   8  14   0    7.23    1.41
   8  14   0    8.15    1.36
   9 -14   0   10.15    1.73
  -9 -14   0    9.58    1.66
   9 -14   0    8.20    1.58
   9  14   0    8.18    1.54
  -9  14   0    6.56    1.29
   9  14   0    7.65    1.36
  10 -14   0   10.59    1.83
  10 -14   0   10.33    1.70
 -10 -14   0   12.37    1.90
  10  14   0   10.90    1.87
  10  14   0    8.83    1.45
 -10  14   0   11.83    1.69
 -11 -14   0    3.16    1.40
  11 -14   0    2.69    1.47
  11  14   0    4.27    1.51
 -11  14   0    3.88    1.17
  12 -14   0    4.14    1.83
 -12 -14   0    7.14    1.75
 -12  14   0    4.92    1.35
  12  14   0    5.24    1.40
   0  15   0   -0.18    0.52
  -1  15   0   10.51    1.30
   1  15   0   11.15    1.44
   1  15   0   10.47    1.58
  -1  15   0   10.05    1.30
   2 -15   0   78.52    2.85
  -2  15   0   83.83    3.17
  -2  15   0   75.01    2.97
   2  15   0   85.43    3.27
   2  15   0   77.77    3.47
   3 -15   0    1.01    0.82
   3  15   0    1.26    0.71
   3  15   0    1.70    0.84
  -3  15   0    1.45    0.72
  -3  15   0    0.89    0.68
  -4 -15   0    8.80    1.28
   4 -15   0   12.55    1.45
   4  15   0   10.56    1.53
  -4  15   0    9.24    1.19
  -4  15   0    7.85    1.22
   4  15   0   13.10    1.59
  -5 -15   0   17.40    1.72
   5 -15   0   15.83    1.67
   5  15   0   15.32    1.70
  -5  15   0   15.54    1.48
   5  15   0   18.92    2.04
  -5  15   0   14.63    1.60
   6 -15   0   -0.01    0.85
  -6 -15   0    0.32    0.93
   6  15   0    0.41    0.65
   6  15   0   -0.58    0.70
  -6  15   0   -0.55    0.54
  -7 -15   0    0.52    1.04
   7 -15   0    2.79    1.13
   7  15   0    2.03    0.84
   7  15   0    0.25    0.86
  -7  15   0    1.72    0.92
  -8 -15   0    3.56    1.21
   8 -15   0    2.07    1.11
   8 -15   0    0.76    1.05
   8  15   0    3.89    1.29
  -8  15   0    1.02    0.90
   8  15   0    2.03    0.98
  -9 -15   0    2.41    1.18
   9 -15   0    2.27    1.04
   9 -15   0   -0.66    0.96
  -9  15   0    1.38    0.90
   9  15   0    1.98    0.96
   9  15   0    1.12    1.05
  10 -15   0   26.46    2.72
 -10 -15   0   23.17    2.47
  10  15   0   26.20    2.34
 -10  15   0   23.40    2.37
  10  15   0   28.36    2.83
 -11 -15   0    0.50    1.09
  11 -15   0    1.07    1.31
  11  15   0    1.04    1.05
 -11  15   0    1.36    0.91
   0  16   0    3.55    0.92
  -1  16   0    7.36    1.18
   1  16   0    7.99    1.27
  -1  16   0    7.59    1.24
   1  16   0    5.33    1.23
   2  16   0   -0.07    0.71
   2  16   0    0.13    0.60
  -2  16   0    0.22    0.69
  -2  16   0    0.19    0.71
   3 -16   0   61.74    2.62
   3  16   0   60.64    2.85
   3  16   0   59.79    3.24
  -3  16   0   56.74    2.71
  -3  16   0   61.83    2.68
   4 -16   0    6.19    1.16
  -4  16   0    4.29    0.98
   4  16   0    3.66    1.03
   4  16   0    4.48    1.30
  -4  16   0    3.01    0.91
   5 -16   0    4.73    1.17
   5  16   0    7.35    1.58
  -5  16   0    6.01    1.17
   5  16   0   10.17    1.47
   6 -16   0    2.53    1.09
  -6 -16   0    4.34    1.17
   6  16   0    1.93    0.88
  -6  16   0    5.46    1.18
   6  16   0    5.16    1.29
  -7 -16   0    3.38    1.29
   7 -16   0    1.47    1.08
  -7  16   0    2.51    1.06
   7  16   0    1.32    0.82
   7  16   0    1.58    1.07
   8 -16   0    1.78    1.10
   8 -16   0    1.87    1.00
  -8 -16   0    1.77    1.13
   8  16   0    4.56    1.13
  -8  16   0    0.37    0.90
   8  16   0    1.50    1.02
   9 -16   0    7.27    1.71
  -9 -16   0   10.97    1.86
   9 -16   0    7.38    1.57
   9  16   0    6.00    1.36
   9  16   0    8.10    1.74
  -9  16   0    3.57    1.23
  10 -16   0    4.07    1.39
 -10 -16   0    1.95    1.39
  10  16   0    2.45    1.24
 -10  16   0    1.30    0.99
  10  16   0    2.37    1.08
 -11 -16   0    5.15    1.63
  11 -16   0    1.28    1.39
  11  16   0    2.11    1.14
 -11  16   0    2.21    1.14
   0  17   0   -0.36    0.69
   1  17   0   21.84    2.09
  -1  17   0   19.47    1.91
   1  17   0   22.02    2.29
  -1  17   0   21.98    2.07
   2  17   0   20.68    2.29
   2  17   0   16.78    1.88
  -2  17   0   18.88    1.90
  -2  17   0   18.65    1.81
  -3  17   0   -0.74    0.50
  -3  17   0    1.11    0.87
   3  17   0    1.10    0.81
   3  17   0    0.96    0.96
   4  17   0    0.74    0.72
  -4  17   0    0.31    0.66
   4  17   0    1.69    0.93
  -4  17   0    0.45    0.70
   5 -17   0    8.15    1.41
   5  17   0    8.86    1.46
   5  17   0    8.56    1.62
  -5  17   0    7.71    1.31
   6 -17   0   -0.99    0.88
   6  17   0   -0.88    0.57
  -6  17   0    0.22    0.80
   6  17   0   -0.33    0.76
   7 -17   0    1.07    1.06
  -7  17   0    3.21    1.02
   7  17   0    0.18    0.81
   7  17   0    3.11    1.29
   8 -17   0   17.66    2.13
  -8 -17   0   21.84    2.23
   8 -17   0   14.37    1.97
   8  17   0   18.15    2.07
   8  17   0   20.45    2.44
  -8  17   0   15.81    1.96
  -9 -17   0   -1.94    1.09
   9 -17   0    0.72    1.15
  -9  17   0   -0.16    0.92
   9  17   0   -0.26    1.10
   9  17   0    0.69    0.96
 -10 -17   0    6.94    1.81
  10  17   0    6.56    1.50
 -10  17   0    4.64    1.36
  10  17   0    6.65    1.56
   0  18   0   18.37    1.94
  -1  18   0   13.87    1.79
   1  18   0   12.04    1.68
  -2  18   0   28.05    2.02
   2  18   0   25.64    2.32
  -2  18   0   26.56    1.97
   2  18   0   27.37    2.69
  -3  18   0    2.11    0.86
   3  18   0    2.26    0.94
   3  18   0    0.24    0.90
  -3  18   0    2.59    0.88
   4  18   0    3.56    1.10
  -4  18   0    3.31    0.95
  -4  18   0    5.21    1.22
   4  18   0    3.08    1.13
  -5  18   0   -0.57    0.62
   5  18   0   -1.08    0.63
   5  18   0    1.99    1.22
   6 -18   0    0.72    1.00
   6  18   0    0.85    0.86
  -6  18   0    0.16    0.90
   6  18   0    0.39    1.05
   7 -18   0   19.82    2.19
  -7  18   0   21.36    2.21
   7  18   0   19.90    2.21
   7  18   0   25.24    2.80
   8 -18   0   11.68    1.98
  -8  18   0    4.97    1.28
   8  18   0    8.49    1.54
   8  18   0   11.01    2.12
   9 -18   0    3.52    1.41
   9  18   0    1.27    1.32
  -9  18   0    0.30    0.95
   9  18   0    0.93    0.96
   0  19   0    1.03    0.81
   1  19   0    0.82    0.76
  -1  19   0    0.13    0.74
   2  19   0    5.62    1.65
   2  19   0    5.34    1.25
  -2  19   0    5.82    1.23
  -2  19   0    3.45    1.05
  -3  19   0    4.73    1.24
   3  19   0    2.51    1.08
  -3  19   0    4.94    1.22
   3  19   0    1.76    1.08
  -4  19   0    0.33    0.71
  -4  19   0   -0.03    0.73
   4  19   0   -0.52    0.84
   4  19   0   -0.81    0.69
   5  19   0    0.97    1.09
   5  19   0   -0.43    0.75
  -5  19   0    0.49    0.81
   6  19   0    9.44    1.80
   6  19   0    6.99    1.51
  -6  19   0    7.93    1.54
   7 -19   0    1.96    1.21
   7  19   0   -0.08    0.88
   7  19   0    0.01    0.97
  -7  19   0   -0.54    0.88
   8 -19   0    1.46    1.11
   8  19   0    2.17    1.21
  -8  19   0    0.13    0.94
   8  19   0    1.71    1.37
   0  20   0    8.35    1.51
  -1  20   0   31.42    2.32
   1  20   0   30.25    2.32
  -2  20   0    1.46    0.90
  -2  20   0   -0.97    0.65
   2  20   0    1.09    0.92
  -3  20   0   -0.14    0.93
   3  20   0    0.21    0.86
   3  20   0    1.50    1.27
  -3  20   0    0.23    0.87
   4  20   0    1.24    1.09
  -4  20   0    0.65    1.00
   4  20   0    1.93    1.20
  -5  20   0    3.31    1.23
   5  20   0    2.86    1.32
   5  20   0    3.54    1.38
  -6  20   0    0.17    0.86
   6  20   0    1.06    1.05
   6  20   0    1.70    1.40
  -7  20   0    0.66    1.01
   0  21   0   -0.53    0.95
  -1  21   0    5.30    1.31
   1  21   0    3.52    1.22
   2  21   0   -0.02    0.88
  -2  21   0    0.55    0.87
   3  21   0   12.35    2.16
  -3  21   0   10.76    1.78
  -3  21   0   11.39    1.80
   3  21   0    9.44    1.78
   4  21   0    2.48    1.37
  -4  21   0    1.90    1.02
   4  21   0    2.69    1.22
  -5  21   0    1.22    1.02
   0  22   0    3.54    1.39
  -1  22   0    0.37    0.91
   1  22   0    0.84    1.26
  -2  22   0   -0.31    0.83
  16   0  -1    1.88    1.31
 -16   0   1    0.14    1.19
 -16   0   1   -0.66    0.80
 -15   0   1    6.45    1.38
  15   0  -1    7.38    1.73
 -15   0   1    7.00    1.66
 -14   0   1    0.95    0.98
 -14   0   1   -0.70    0.67
  14   0  -1    0.43    0.96
  13   0  -1   16.56    1.96
 -13   0   1   13.53    1.77
 -13   0   1   15.83    1.73
  12   0  -1    0.11    0.94
 -12   0   1    0.15    0.70
 -12   0   1    0.32    0.86
  12   0  -1   -0.24    0.56
  11   0  -1   36.90    1.95
 -11   0   1   36.67    2.18
 -11   0   1   40.57    2.04
  11   0  -1   34.35    2.17
 -10   0   1   -0.01    0.61
 -10   0   1    0.36    0.57
  10   0  -1   -0.53    0.53
  10   0  -1    0.33    0.89
  -9   0   1   15.21    1.19
   9   0  -1   13.69    1.50
   9   0  -1   14.78    1.28
  -9   0   1   15.76    1.52
  -8   0   1    0.54    0.56
   8   0  -1   -0.61    0.42
  -8   0   1    0.09    0.45
   8   0  -1    1.43    0.77
  -7   0   1   15.18    1.11
  -7   0   1   15.03    0.57
   7   0  -1   14.61    1.14
   7   0  -1   15.58    0.94
  -7   0   1   16.96    1.05
  -6   0   1   -0.61    0.22
  -6   0   1   -0.97    0.33
  -6   0   1   -0.07    0.18
   6   0  -1    0.25    0.35
   6   0  -1    0.24    0.43
   5   0  -1  158.73    3.55
  -5   0   1  156.62    3.57
   5   0  -1  167.90    3.92
  -5   0   1  157.51    3.74
   4   0  -1    0.01    0.26
   4   0  -1   -0.49    0.31
  -4   0   1    0.24    0.24
   3   0  -1   26.08    1.00
   3   0  -1   27.91    0.87
   3   0  -1   27.43    0.70
   2   0  -1   -0.02    0.11
   2   0  -1    0.27    0.14
   1   0  -1  460.82    8.24
   2   0   1   -0.01    0.16
   3   0   1   86.69    2.12
  -4   0  -1   -0.05    0.25
   4   0   1    0.59    0.40
  -4   0  -1   -0.28    0.30
  -5   0  -1  251.97    5.59
   5   0   1  256.33    4.63
  -5   0  -1  259.15    5.48
   5   0   1  255.39    5.57
   5   0   1  254.27    5.37
  -6   0  -1    0.37    0.44
   6   0   1    0.21    0.32
   6   0   1    0.32    0.48
  -6   0  -1    0.15    0.31
   7   0   1  240.85    5.47
  -7   0  -1  243.71    5.83
   7   0   1  247.14    5.78
  -7   0  -1  248.99    5.67
  -8   0  -1   -0.78    0.46
  -8   0  -1   -0.11    0.43
   8   0   1    0.29    0.53
   8   0   1   -0.54    0.66
   9   0   1    0.85    0.61
   9   0   1    0.55    0.79
  -9   0  -1   -0.77    0.54
  -9   0  -1    2.04    0.75
  10   0   1    0.12    0.58
 -10   0  -1    0.11    0.54
  10   0   1    1.90    0.87
 -10   0  -1   -0.36    0.69
 -11   0  -1    0.08    0.69
  11   0   1   -0.01    0.84
 -11   0  -1    0.62    0.65
  11   0   1   -0.06    0.62
 -12   0  -1   -0.25    0.76
  12   0   1   -0.11    0.76
  12   0   1    0.01    0.64
 -12   0  -1   -0.18    0.75
 -13   0  -1   -0.15    0.80
  13   0   1    0.68    0.99
 -13   0  -1    0.12    0.90
 -14   0  -1   -0.21    0.83
 -14   0  -1   -0.16    0.96
 -15   0  -1    3.59    1.54
 -15   0  -1    1.61    1.17
 -16  -1   1    7.13    1.56
 -16  -1   1   12.52    2.00
 -16   1   1   10.46    1.71
  16   1  -1   14.85    2.15
 -16   1   1   12.59    2.08
  15  -1  -1   19.10    2.28
 -15  -1   1   21.96    2.53
 -15  -1   1   18.37    2.11
 -15   1   1   21.62    2.45
  15   1  -1   18.94    2.26
 -15   1   1   19.56    2.19
 -14  -1   1    4.36    1.16
 -14  -1   1    1.52    1.06
  14  -1  -1    2.08    1.32
 -14   1   1    0.16    1.02
  14   1  -1    2.48    1.29
 -14   1   1    2.80    1.05
  13  -1  -1    8.71    1.36
  13  -1  -1   11.69    1.77
 -13  -1   1    9.16    1.39
 -13  -1   1    9.12    1.64
 -13   1   1    9.88    1.43
 -13   1   1   13.51    1.76
  13   1  -1    8.83    1.63
  12  -1  -1   30.81    2.31
 -12  -1   1   27.03    1.99
  12  -1  -1   28.31    1.83
 -12  -1   1   28.80    1.84
 -12   1   1   29.30    1.87
 -12   1   1   27.21    1.95
  12   1  -1   32.41    1.84
  12   1  -1   33.24    2.30
  11  -1  -1    5.92    1.06
  11  -1  -1    7.48    1.38
 -11  -1   1    6.68    1.16
 -11  -1   1    4.44    0.91
  11   1  -1    5.80    1.25
 -11   1   1    4.97    1.00
  11   1  -1    5.31    0.91
 -11   1   1    4.21    1.00
  10  -1  -1   12.66    1.54
 -10  -1   1    9.33    1.16
 -10  -1   1   12.23    1.47
  10  -1  -1   10.50    1.23
  10   1  -1   13.03    1.51
  10   1  -1   10.46    1.12
 -10   1   1    9.69    1.22
 -10   1   1    9.86    1.24
   9  -1  -1   61.38    2.67
  -9  -1   1   61.72    2.57
  -9  -1   1   65.29    2.37
   9  -1  -1   66.84    2.38
   9   1  -1   62.35    2.66
  -9   1   1   60.74    2.45
   9   1  -1   64.33    2.22
  -9   1   1   61.46    2.33
   8  -1  -1   -0.24    0.47
   8  -1  -1    0.26    0.59
  -8  -1   1   -0.28    0.41
  -8  -1   1   -0.12    0.46
  -8   1   1    0.43    0.43
   8   1  -1   -0.33    0.67
  -8   1   1    0.77    0.61
   8   1  -1    0.75    0.48
   7  -1  -1    8.53    0.99
  -7  -1   1    9.45    1.00
   7  -1  -1    9.90    0.94
  -7  -1   1    9.00    0.87
  -7   1   1    9.24    0.91
  -7   1   1    9.44    1.00
   7   1  -1    9.53    1.03
   7   1  -1    9.80    0.77
   7   1  -1    8.92    0.49
   6  -1  -1    0.46    0.44
   6  -1  -1    1.06    0.44
  -6  -1   1    0.43    0.33
  -6  -1   1    0.54    0.48
  -6   1   1    0.11    0.30
  -6   1   1    0.52    0.41
   6   1  -1    0.81    0.24
   6   1  -1    0.39    0.32
   6   1  -1    0.36    0.44
  -6   1   1    0.81    0.18
  -5  -1   1    1.25    0.42
   5  -1  -1    1.82    0.52
   5  -1  -1    0.99    0.39
  -5  -1   1    0.84    0.31
  -5   1   1    1.76    0.39
   5   1  -1    1.40    0.36
  -5   1   1    1.34    0.21
   5   1  -1    0.79    0.45
   5   1  -1    1.39    0.26
  -5   1   1    1.42    0.39
   4  -1  -1    3.36    0.48
   4  -1  -1    3.62    0.54
  -4   1   1    3.27    0.26
   4   1  -1    2.71    0.56
   4   1  -1    2.87    0.40
   4   1  -1    3.28    0.33
  -4   1   1    3.47    0.44
   3  -1  -1  206.75    4.33
   3  -1  -1  208.90    4.14
   3   1  -1  197.83    4.34
   3   1  -1  211.58    3.97
  -3   1   1  201.47    3.78
   3   1  -1  207.79    3.89
   2  -1  -1    4.80    0.32
   2  -1  -1    5.30    0.35
  -2   1   1    4.92    0.25
   2   1  -1    5.46    0.37
   2   1  -1    5.46    0.26
   2   1  -1    5.35    0.28
  -1  -1   1   82.60    1.54
   1  -1  -1   82.30    1.68
   1   1  -1   80.89    1.54
  -1   1   1   82.00    1.63
   1   1  -1   83.21    1.65
   0   1   1  450.72    8.03
   1   1   1  171.92    3.27
   1   1   1  177.65    3.42
   2  -1   1  157.82    3.29
   2   1   1  164.34    3.09
   2   1   1  165.27    3.35
   3  -1   1    1.17    0.34
   3   1   1    0.98    0.32
  -3   1  -1    1.44    0.33
   3   1   1    1.63    0.22
   4  -1   1    0.71    0.39
  -4  -1  -1    1.08    0.46
   4  -1   1    0.32    0.35
   4   1   1    0.73    0.20
  -4   1  -1    0.21    0.29
  -4   1  -1    0.73    0.36
   4   1   1    0.54    0.37
   5  -1   1   33.50    1.34
   5  -1   1   34.40    1.35
  -5  -1  -1   34.88    1.45
  -5   1  -1   35.29    1.38
   5   1   1   34.86    0.92
   5   1   1   34.82    1.41
  -5   1  -1   35.49    1.45
   6  -1   1    0.74    0.51
  -6  -1  -1    0.42    0.43
  -6  -1  -1    1.57    0.50
   6  -1   1    0.49    0.43
  -6   1  -1    0.30    0.47
   6   1   1   -0.15    0.34
   6   1   1    0.53    0.46
   6   1   1    0.90    0.21
  -6   1  -1    0.41    0.35
   7  -1   1   27.43    1.37
  -7  -1  -1   25.68    1.35
  -7  -1  -1   26.60    1.50
   7  -1   1   25.27    1.48
   7   1   1   25.61    1.49
   7   1   1   26.53    1.29
  -7   1  -1   27.99    1.40
   7   1   1   26.01    0.79
  -7   1  -1   26.89    1.50
   8  -1   1   24.34    1.59
  -8  -1  -1   19.94    1.51
  -8  -1  -1   23.53    1.43
   8  -1   1   22.27    1.39
   8   1   1   25.24    1.62
   8   1   1   23.34    1.30
  -8   1  -1   21.94    1.45
  -8   1  -1   21.35    1.35
   9  -1   1   12.77    1.42
  -9  -1  -1   12.95    1.39
  -9  -1  -1   12.03    1.28
   9  -1   1   12.59    1.30
   9   1   1   15.17    1.31
   9   1   1   13.18    1.36
  -9   1  -1   13.40    1.42
  -9   1  -1   14.27    1.38
  10  -1   1   19.78    1.50
 -10  -1  -1   19.33    1.45
 -10  -1  -1   19.25    1.85
  10  -1   1   22.86    1.82
 -10   1  -1   20.51    1.89
  10   1   1   21.33    1.42
 -10   1  -1   20.11    1.58
  10   1   1   21.31    1.63
 -11  -1  -1    1.61    0.82
  11  -1   1    1.22    0.93
 -11  -1  -1    2.97    0.85
  11  -1   1    1.64    0.77
  11   1   1    1.16    0.68
  11   1   1    2.47    1.03
 -11   1  -1    1.82    0.74
 -11   1  -1    1.78    0.78
  12  -1   1   49.09    2.44
  12  -1   1   40.45    2.50
 -12  -1  -1   46.34    2.46
 -12  -1  -1   49.46    2.78
 -12   1  -1   44.48    2.57
  12   1   1   46.17    2.62
 -12   1  -1   48.77    2.52
  12   1   1   45.71    2.27
 -13  -1  -1    5.44    1.19
  13  -1   1    5.87    1.33
 -13  -1  -1    6.40    1.52
  13  -1   1    7.60    1.27
 -13   1  -1    7.24    1.57
 -13   1  -1    6.35    1.27
  13   1   1    4.69    1.27
 -14  -1  -1    2.73    1.22
 -14  -1  -1    3.11    1.19
 -14   1  -1    5.37    1.53
 -14   1  -1    1.52    1.12
 -15  -1  -1   10.83    1.95
 -15  -1  -1   12.92    1.96
 -15   1  -1   10.77    1.81
 -15   1  -1   11.58    1.91
 -16  -2   1   -1.73    1.15
 -16  -2   1    0.08    1.09
  16   2  -1   -0.25    1.21
 -16   2   1    0.31    0.92
 -16   2   1    1.33    1.27
 -15  -2   1    5.82    1.50
  15  -2  -1    5.84    1.64
 -15  -2   1    6.92    1.43
  15   2  -1    5.12    1.52
 -15   2   1    8.87    1.71
 -15   2   1    6.42    1.49
  14  -2  -1    0.82    0.88
 -14  -2   1    2.33    0.95
  14  -2  -1    4.49    1.43
 -14  -2   1    1.02    1.02
 -14   2   1    1.30    0.99
  14   2  -1    2.18    1.10
 -14   2   1    3.35    1.20
  13  -2  -1   31.83    2.48
  13  -2  -1   33.69    2.16
 -13  -2   1   37.98    2.54
 -13  -2   1   31.34    2.10
 -13   2   1   32.75    2.23
  13   2  -1   34.92    2.45
 -13   2   1   36.45    2.32
 -12  -2   1   17.19    1.69
 -12  -2   1   12.86    1.76
  12  -2  -1   11.86    1.69
  12  -2  -1   15.20    1.58
  12   2  -1   16.41    1.89
 -12   2   1   14.05    1.69
 -12   2   1   13.50    1.52
  11  -2  -1   56.40    2.50
  11  -2  -1   58.35    2.89
 -11  -2   1   59.22    2.53
 -11  -2   1   57.51    2.77
 -11   2   1   58.80    2.58
  11   2  -1   61.01    2.93
  11   2  -1   55.75    2.27
 -11   2   1   54.79    2.55
 -10  -2   1   15.62    1.44
  10  -2  -1   16.65    1.50
 -10  -2   1   18.13    1.75
  10  -2  -1   17.92    1.70
 -10   2   1   16.26    1.51
 -10   2   1   15.37    1.54
  10   2  -1   16.50    1.21
  10   2  -1   14.31    1.55
  -9  -2   1   16.75    1.23
  -9  -2   1   14.70    1.45
   9  -2  -1   15.28    1.19
   9  -2  -1   13.86    1.52
  -9   2   1   16.11    1.20
   9   2  -1   16.29    1.08
   9   2  -1   15.02    1.53
  -9   2   1   14.94    1.45
   8  -2  -1   75.77    2.52
  -8  -2   1   69.87    2.37
  -8  -2   1   70.96    2.63
   8  -2  -1   74.10    2.68
   8   2  -1   77.86    1.91
  -8   2   1   73.46    2.57
   8   2  -1   78.10    2.30
   8   2  -1   69.61    2.66
  -8   2   1   71.97    2.45
   7  -2  -1   40.56    1.85
  -7  -2   1   42.12    1.61
   7  -2  -1   40.89    1.66
  -7  -2   1   42.25    1.87
  -7   2   1   41.56    1.68
   7   2  -1   42.34    1.26
   7   2  -1   40.48    1.46
  -7   2   1   40.35    1.71
   7   2  -1   43.60    1.87
  -6  -2   1   21.77    1.02
   6  -2  -1   21.88    1.26
   6  -2  -1   21.90    1.11
  -6  -2   1   22.14    1.21
   6   2  -1   23.05    0.97
   6   2  -1   22.87    1.26
  -6   2   1   19.36    1.11
  -6   2   1   22.37    1.12
   6   2  -1   20.38    0.80
   5  -2  -1    0.91    0.39
   5  -2  -1    1.72    0.52
  -5  -2   1    0.65    0.39
  -5   2   1    0.74    0.36
  -5   2   1    1.05    0.33
   5   2  -1    0.03    0.36
   5   2  -1    0.65    0.28
  -5   2   1    0.54    0.15
   5   2  -1    1.12    0.26
   4  -2  -1   73.65    2.01
  -4  -2   1   73.76    2.08
   4  -2  -1   75.37    2.12
   4   2  -1   76.68    1.74
   4   2  -1   74.35    1.75
   4   2  -1   74.96    2.17
  -4   2   1   74.84    1.98
  -4   2   1   73.10    1.54
   3  -2  -1   11.03    0.65
   3  -2  -1   11.65    0.64
   3   2  -1   11.99    0.54
   3   2  -1   11.26    0.70
  -3   2   1   11.31    0.43
   3   2  -1   11.71    0.45
   2  -2  -1   37.67    1.07
   2   2  -1   37.18    1.14
   2   2  -1   39.46    0.80
   2   2  -1   38.26    1.01
  -2   2   1   39.42    0.94
   1  -2  -1   -0.34    0.12
  -1   2   1   -0.03    0.11
   1   2  -1    0.44    0.16
   1   2  -1   -0.09    0.11
   0  -2  -1   24.44    0.65
   0   2   1   23.96    0.70
   0   2  -1   23.68    0.66
   0   2   1   23.11    0.73
   1   2   1    7.02    0.36
   1   2   1    6.63    0.37
  -1   2  -1    6.78    0.30
   2  -2   1   14.29    0.65
   2  -2   1   15.17    0.62
  -2   2  -1   14.77    0.43
   2   2   1   15.77    0.57
   2   2   1   14.65    0.66
   3  -2   1   16.26    0.80
   3  -2   1   17.27    0.78
   3   2   1   16.44    0.83
   3   2   1   16.61    0.63
  -3   2  -1   15.91    0.80
   4  -2   1   25.68    1.12
  -4  -2  -1   24.32    1.14
   4  -2   1   26.52    1.10
   4   2   1   25.73    0.83
   4   2   1   25.71    1.09
  -4   2  -1   26.26    1.09
  -4   2  -1   23.75    1.08
   5  -2   1   58.77    1.88
   5  -2   1   56.50    1.84
  -5  -2  -1   54.05    1.94
   5   2   1   58.52    1.90
   5   2   1   60.01    1.47
  -5   2  -1   57.47    1.90
  -5   2  -1   55.17    1.86
  -6  -2  -1    1.45    0.53
   6  -2   1    2.64    0.60
   6  -2   1    1.84    0.57
  -6   2  -1    2.33    0.51
  -6   2  -1    2.15    0.52
   6   2   1    1.76    0.30
   6   2   1    1.37    0.58
   6   2   1    1.88    0.44
   7  -2   1    5.98    0.81
  -7  -2  -1    5.24    0.79
  -7  -2  -1    4.28    0.81
   7  -2   1    6.59    0.92
   7   2   1    6.28    0.75
   7   2   1    5.78    0.50
   7   2   1    4.95    0.87
  -7   2  -1    6.81    0.86
  -7   2  -1    6.20    0.88
   8  -2   1   24.44    1.51
  -8  -2  -1   27.37    1.65
   8  -2   1   26.77    1.67
  -8  -2  -1   25.41    1.50
  -8   2  -1   24.72    1.58
   8   2   1   29.36    1.72
   8   2   1   30.08    1.42
  -8   2  -1   27.38    1.52
   9  -2   1   20.16    1.70
  -9  -2  -1   16.92    1.61
   9  -2   1   16.24    1.27
  -9  -2  -1   16.24    1.27
   9   2   1   16.78    1.18
   9   2   1   14.86    1.49
  -9   2  -1   18.18    1.35
  -9   2  -1   15.37    1.55
 -10  -2  -1   27.58    1.77
  10  -2   1   30.64    2.02
 -10  -2  -1   31.38    2.04
  10  -2   1   29.51    1.79
  10   2   1   27.41    1.58
  10   2   1   28.85    1.93
 -10   2  -1   27.02    1.87
 -10   2  -1   26.32    1.71
 -11  -2  -1    4.98    1.06
  11  -2   1    4.44    1.14
 -11  -2  -1    3.10    1.09
  11  -2   1    3.38    0.95
  11   2   1    3.40    1.07
 -11   2  -1    3.94    1.03
 -11   2  -1    4.27    0.97
  11   2   1    4.97    0.94
  12  -2   1    2.62    1.14
 -12  -2  -1    1.63    1.11
  12  -2   1    3.20    0.98
 -12  -2  -1    4.15    1.07
 -12   2  -1    2.83    1.01
  12   2   1    3.12    1.09
 -12   2  -1    3.40    1.18
  13  -2   1   23.03    1.83
  13  -2   1   27.34    2.21
 -13  -2  -1   29.48    2.66
 -13  -2  -1   26.74    2.00
 -13   2  -1   24.85    2.36
 -13   2  -1   22.57    2.16
  13   2   1   23.95    2.21
  14  -2   1   11.72    1.65
 -14  -2  -1    9.81    1.93
 -14  -2  -1    9.89    1.56
 -14   2  -1   14.32    1.92
 -14   2  -1   12.26    1.78
 -15  -2  -1    9.29    1.67
 -15  -2  -1    9.97    1.99
 -15   2  -1    6.29    1.49
 -15   2  -1    6.93    1.72
 -16  -3   1    2.97    1.56
  16   3  -1    6.48    1.64
 -16   3   1    5.40    1.50
 -16   3   1    2.83    1.13
 -15  -3   1   -0.37    0.89
  15  -3  -1    1.21    1.06
 -15  -3   1    1.65    1.35
  15  -3  -1    0.58    1.27
  15   3  -1    1.43    1.20
 -15   3   1    0.78    0.90
 -15   3   1    2.29    1.18
  14  -3  -1   18.27    1.93
  14  -3  -1   16.30    2.09
 -14  -3   1   16.13    1.83
 -14  -3   1   16.60    2.10
  14   3  -1   19.89    2.22
 -14   3   1   17.00    2.03
 -14   3   1   15.35    1.91
 -13  -3   1   -0.08    0.98
 -13  -3   1    0.02    0.71
  13  -3  -1   -0.31    1.06
  13  -3  -1   -1.18    0.71
 -13   3   1    1.21    0.86
  13   3  -1    0.73    0.98
 -13   3   1   -0.06    0.81
  12  -3  -1    3.63    1.20
 -12  -3   1    6.46    1.08
  12  -3  -1    4.54    1.08
 -12  -3   1    5.69    1.32
  12   3  -1    6.75    1.27
 -12   3   1    6.80    1.24
 -12   3   1    5.76    1.17
 -11  -3   1   42.99    2.15
  11  -3  -1   43.13    2.24
 -11  -3   1   43.23    2.44
  11  -3  -1   47.21    2.53
  11   3  -1   43.06    2.48
 -11   3   1   45.99    2.34
 -11   3   1   47.00    2.34
 -10  -3   1   42.01    1.93
  10  -3  -1   36.51    1.95
  10  -3  -1   40.03    2.33
 -10  -3   1   38.99    2.15
 -10   3   1   34.52    1.91
  10   3  -1   36.51    1.68
  10   3  -1   42.56    2.25
 -10   3   1   41.60    2.05
   9  -3  -1    2.88    0.86
  -9  -3   1    2.73    0.65
  -9  -3   1    3.69    0.88
   9  -3  -1    2.91    0.83
   9   3  -1    3.27    0.98
   9   3  -1    1.69    0.56
  -9   3   1    4.62    0.86
  -9   3   1    3.25    0.80
  -8  -3   1    6.70    0.86
   8  -3  -1    5.74    1.01
   8  -3  -1    6.14    0.93
  -8  -3   1    7.41    1.12
  -8   3   1    4.70    0.82
   8   3  -1    4.41    0.88
   8   3  -1    5.25    0.59
   8   3  -1    7.56    0.81
  -8   3   1    6.27    0.88
   7  -3  -1    1.86    0.64
   7  -3  -1    2.81    0.67
  -7  -3   1    2.00    0.51
  -7  -3   1    1.82    0.67
  -7   3   1    2.83    0.60
   7   3  -1    2.96    0.44
   7   3  -1    1.89    0.64
   7   3  -1    2.59    0.47
  -7   3   1    2.23    0.56
   6  -3  -1  120.88    3.22
  -6  -3   1  126.11    3.44
   6  -3  -1  122.06    3.38
   6   3  -1  125.97    2.83
   6   3  -1  127.71    2.85
   6   3  -1  124.21    3.43
  -6   3   1  122.29    2.38
  -6   3   1  123.67    3.23
  -6   3   1  127.12    3.19
  -5  -3   1    0.54    0.36
   5  -3  -1    0.97    0.41
   5  -3  -1    1.29    0.45
   5   3  -1    0.99    0.44
   5   3  -1    1.64    0.30
   5   3  -1    1.76    0.33
  -5   3   1    1.35    0.21
  -5   3   1    1.18    0.38
   4  -3  -1   58.61    1.78
  -4  -3   1   58.72    1.84
   4  -3  -1   57.50    1.85
   4   3  -1   59.89    1.89
   4   3  -1   60.70    1.39
  -4   3   1   59.58    1.75
   4   3  -1   61.58    1.60
  -4   3   1   60.50    1.37
   3  -3  -1    0.38    0.35
   3  -3  -1   -0.11    0.27
   3   3  -1    0.27    0.32
  -3   3   1    0.28    0.25
   3   3  -1    0.13    0.14
   3   3  -1    0.35    0.26
  -3   3   1    0.29    0.19
   2  -3  -1    0.12    0.27
  -2   3   1   -0.16    0.15
   2   3  -1    0.11    0.18
   2   3  -1    0.01    0.26
   1  -3  -1    0.73    0.23
  -1  -3   1    0.97    0.12
   1   3  -1    0.87    0.24
  -1   3   1    1.16    0.22
   1   3  -1    1.02    0.22
   0  -3   1    4.48    0.29
   0  -3  -1    4.33    0.31
   0   3   1    4.55    0.35
   0   3  -1    4.36    0.32
   0   3  -1    5.16    0.46
   0   3   1    4.39    0.44
   1  -3   1   12.38    0.56
   1   3   1   10.86    0.58
   1   3   1   12.83    0.57
  -1   3  -1   11.58    0.48
   2  -3   1    2.10    0.38
  -2   3  -1    3.03    0.29
   2   3   1    3.13    0.37
   2   3   1    3.18    0.45
   3  -3   1   50.27    1.57
   3  -3   1   51.99    1.55
   3   3   1   51.07    1.40
   3   3   1   53.02    1.60
  -3   3  -1   52.57    1.56
  -3   3  -1   52.17    1.16
  -4  -3  -1   94.52    2.58
   4  -3   1   94.88    2.46
   4  -3   1   89.14    2.44
   4   3   1   94.01    2.19
  -4   3  -1   92.85    2.47
   4   3   1   94.05    2.51
  -4   3  -1   89.98    2.42
   5  -3   1    4.47    0.61
   5  -3   1    6.11    0.74
  -5  -3  -1    5.39    0.72
  -5   3  -1    5.88    0.69
   5   3   1    7.00    0.79
   5   3   1    5.02    0.50
  -5   3  -1    6.52    0.74
  -6  -3  -1   11.48    1.11
   6  -3   1   11.61    0.92
   6  -3   1   11.57    1.03
   6   3   1   13.97    1.06
   6   3   1   11.04    0.64
  -6   3  -1   11.58    0.90
  -6   3  -1   12.17    0.97
   7  -3   1   38.77    1.77
   7  -3   1   35.04    1.69
  -7  -3  -1   34.50    1.75
  -7   3  -1   34.70    1.68
  -7   3  -1   33.47    1.61
   7   3   1   37.39    1.77
   7   3   1   34.63    1.18
   7   3   1   31.57    1.37
   8  -3   1   33.69    1.78
   8  -3   1   37.01    1.91
  -8  -3  -1   36.66    1.96
  -8   3  -1   36.22    1.86
   8   3   1   35.43    1.89
  -8   3  -1   34.43    1.75
   8   3   1   36.15    1.53
  -9  -3  -1    1.08    0.72
   9  -3   1    0.81    0.70
   9  -3   1   -1.16    0.76
  -9  -3  -1    1.17    0.69
   9   3   1    0.02    0.60
  -9   3  -1    0.00    0.64
  -9   3  -1    0.68    0.60
   9   3   1    1.16    0.54
  10  -3   1   -0.29    0.66
  10  -3   1    0.06    0.83
 -10  -3  -1    0.66    0.80
 -10  -3  -1   -0.02    0.66
  10   3   1    0.41    0.54
 -10   3  -1    0.16    0.51
 -10   3  -1   -0.11    0.58
  10   3   1    0.05    0.69
 -11  -3  -1   42.02    2.26
  11  -3   1   37.69    2.19
  11  -3   1   39.94    2.39
 -11  -3  -1   40.94    2.44
 -11   3  -1   35.95    2.15
 -11   3  -1   34.50    2.08
  11   3   1   43.83    2.39
  12  -3   1   11.91    1.68
 -12  -3  -1   12.00    1.56
  12  -3   1    8.45    1.29
 -12  -3  -1    9.50    1.54
  12   3   1   11.07    1.57
 -12   3  -1   11.95    1.54
 -12   3  -1    7.19    1.29
 -13  -3  -1   11.51    1.72
  13  -3   1    9.75    1.69
 -13  -3  -1   14.51    1.78
  13  -3   1   15.25    1.80
  13   3   1   12.54    1.69
 -13   3  -1   14.21    1.86
 -13   3  -1   11.16    1.63
 -14  -3  -1    8.96    1.69
  14  -3   1    7.77    1.51
 -14  -3  -1    6.34    1.47
 -14   3  -1    8.16    1.53
 -14   3  -1    7.38    1.48
  15  -3   1    3.28    1.21
 -15  -3  -1    1.04    1.09
 -15  -3  -1    1.11    1.38
 -15   3  -1    1.57    1.19
 -15   3  -1    1.02    1.20
 -16  -4   1    3.60    1.67
  16   4  -1    7.31    1.67
 -16   4   1    7.55    1.72
 -16   4   1    4.56    1.51
 -15  -4   1    0.07    1.18
  15  -4  -1   -0.06    1.25
  15  -4  -1    1.15    1.11
 -15   4   1    0.71    0.97
  15   4  -1   -1.02    1.04
 -15   4   1    0.06    0.95
 -14  -4   1    1.91    1.19
  14  -4  -1   -0.83    0.78
  14  -4  -1   -0.64    1.17
 -14  -4   1    0.68    0.88
 -14   4   1   -0.17    0.77
  14   4  -1   -0.46    0.82
 -14   4   1    0.91    0.91
 -13  -4   1    0.55    1.03
  13  -4  -1    0.64    0.89
  13  -4  -1   -0.49    0.90
 -13  -4   1    0.52    0.81
 -13   4   1   -1.07    0.59
 -13   4   1    0.13    0.76
  13   4  -1    0.56    1.02
  12  -4  -1   16.05    1.75
 -12  -4   1   17.33    1.90
  12  -4  -1   16.03    1.91
 -12  -4   1   15.62    1.62
 -12   4   1   16.68    1.74
 -12   4   1   15.57    1.71
  12   4  -1   17.66    1.91
  11  -4  -1    2.51    1.11
 -11  -4   1    2.75    1.05
  11  -4  -1    2.87    0.93
 -11  -4   1    1.78    0.78
  11   4  -1    2.54    0.91
 -11   4   1    1.87    0.87
 -11   4   1    1.22    0.79
 -10  -4   1    7.08    1.03
  10  -4  -1    6.53    1.07
  10  -4  -1    9.00    1.31
 -10  -4   1    7.00    1.19
  10   4  -1    8.98    1.38
 -10   4   1    7.96    1.12
 -10   4   1    7.08    1.09
  -9  -4   1  101.91    3.48
   9  -4  -1   91.95    3.40
  -9  -4   1   98.11    3.05
   9  -4  -1   95.80    3.27
  -9   4   1  101.54    3.23
  -9   4   1   98.94    3.26
   9   4  -1   99.33    3.44
   9   4  -1   99.95    2.77
  -8  -4   1    0.07    0.56
   8  -4  -1    0.54    0.71
  -8  -4   1    0.06    0.44
   8  -4  -1   -0.24    0.51
  -8   4   1    1.06    0.56
   8   4  -1   -0.77    0.64
  -8   4   1    0.10    0.48
   8   4  -1    0.14    0.37
   8   4  -1    0.44    0.35
   7  -4  -1    8.57    0.99
  -7  -4   1    8.77    1.05
   7  -4  -1    8.06    0.99
   7   4  -1    9.04    0.76
  -7   4   1    7.97    0.90
  -7   4   1    9.58    1.01
   7   4  -1    8.94    1.04
   7   4  -1    9.40    0.66
   6  -4  -1    0.25    0.41
   6  -4  -1    0.33    0.41
  -6  -4   1   -0.26    0.44
  -6   4   1   -0.02    0.15
  -6   4   1    0.36    0.33
   6   4  -1   -0.15    0.40
   6   4  -1    0.42    0.29
   6   4  -1    0.29    0.26
   5  -4  -1  114.17    3.15
   5  -4  -1  113.56    3.04
  -5  -4   1  117.40    3.15
   5   4  -1  114.31    3.18
   5   4  -1  120.30    2.80
   5   4  -1  120.51    2.49
  -5   4   1  117.56    3.03
  -5   4   1  118.15    2.43
   4  -4  -1  137.31    3.39
  -4  -4   1  145.63    3.49
   4  -4  -1  141.47    3.53
   4   4  -1  146.46    3.23
  -4   4   1  142.10    3.40
   4   4  -1  147.84    2.80
  -4   4   1  144.28    2.94
   4   4  -1  145.24    3.58
   3  -4  -1    7.21    0.71
  -3   4   1    6.64    0.63
  -3   4   1    7.59    0.48
   3   4  -1    8.57    0.76
   3   4  -1    7.80    0.58
   2  -4  -1   81.63    2.04
   2   4  -1   81.13    2.17
  -2   4   1   82.00    2.05
   2   4  -1   80.25    2.01
  -2   4   1   83.29    1.93
  -1  -4   1   94.86    1.88
   1  -4  -1   96.10    2.17
   1   4  -1   92.84    2.36
   1   4  -1   97.51    2.24
  -1   4   1   95.17    2.18
   0  -4  -1   10.64    0.52
   0  -4   1   11.53    0.50
   0   4  -1   10.44    0.56
   0   4   1    9.95    0.57
   0   4  -1   11.17    0.68
   0   4   1   11.26    0.67
   1  -4   1   52.31    1.42
  -1   4  -1   56.23    1.42
   1   4   1   56.11    1.53
   1   4   1   53.58    1.61
   2  -4   1    0.20    0.29
   2   4   1    0.69    0.29
  -2   4  -1    0.51    0.22
   2   4   1    0.52    0.34
  -2   4  -1    0.63    0.28
   3  -4   1  176.43    3.94
  -3   4  -1  183.17    3.95
   3   4   1  175.21    3.77
  -3   4  -1  181.13    3.48
   3   4   1  170.69    4.04
   4  -4   1    5.66    0.65
   4  -4   1    6.24    0.72
  -4  -4  -1    5.80    0.70
  -4   4  -1    5.38    0.33
   4   4   1    5.63    0.67
  -4   4  -1    5.85    0.65
   4   4   1    6.84    0.61
  -4   4  -1    7.00    0.68
  -5  -4  -1   28.96    1.41
   5  -4   1   30.84    1.39
   5  -4   1   28.79    1.33
  -5   4  -1   29.89    0.75
  -5   4  -1   31.23    1.35
   5   4   1   31.01    1.43
   5   4   1   29.78    1.12
  -5   4  -1   29.85    1.30
   6  -4   1   58.85    2.15
   6  -4   1   67.27    2.30
  -6  -4  -1   64.17    2.30
  -6   4  -1   60.21    2.14
  -6   4  -1   63.57    2.16
   6   4   1   64.55    1.83
   6   4   1   64.76    2.23
  -7  -4  -1   21.63    1.43
   7  -4   1   23.37    1.46
   7  -4   1   18.33    1.33
   7   4   1   19.99    0.93
  -7   4  -1   23.30    1.39
   7   4   1   19.35    1.35
   7   4   1   18.05    1.00
  -7   4  -1   20.75    1.31
  -8  -4  -1    9.55    1.22
   8  -4   1    9.98    1.23
   8  -4   1    8.77    1.11
   8   4   1    9.64    0.92
   8   4   1    9.07    1.10
  -8   4  -1    8.87    1.06
  -8   4  -1    8.88    1.11
  -9  -4  -1    2.58    0.71
  -9  -4  -1    1.68    0.77
   9  -4   1    2.21    0.90
   9  -4   1    2.31    0.84
   9   4   1    2.13    0.87
  -9   4  -1    1.14    0.64
  -9   4  -1    3.03    0.82
   9   4   1    2.00    0.61
  10  -4   1   -0.23    0.80
  10  -4   1   -0.46    0.57
 -10  -4  -1    0.17    0.77
 -10  -4  -1    0.76    0.61
  10   4   1    0.15    0.75
 -10   4  -1    0.84    0.59
 -10   4  -1    0.04    0.64
  11  -4   1    7.40    1.37
 -11  -4  -1    6.80    1.10
  11  -4   1    6.02    1.21
 -11  -4  -1    5.78    1.21
 -11   4  -1    6.94    1.21
 -11   4  -1    5.65    1.10
  11   4   1    8.38    1.36
 -12  -4  -1    3.23    1.15
 -12  -4  -1    2.73    1.02
  12  -4   1    1.87    0.93
  12  -4   1    2.40    1.17
 -12   4  -1    1.14    0.80
 -12   4  -1    1.22    0.95
  12   4   1    3.43    1.10
 -13  -4  -1   -1.43    0.71
 -13  -4  -1   -0.19    1.01
  13  -4   1    0.16    0.87
 -13   4  -1    0.12    0.77
  13   4   1    0.33    0.88
 -13   4  -1   -0.60    0.64
 -14  -4  -1    5.62    1.41
  14  -4   1    4.83    1.20
 -14  -4  -1    7.86    1.60
  14   4   1    6.23    1.45
 -14   4  -1    3.68    1.38
 -14   4  -1    7.24    1.48
 -15  -4  -1   -0.65    1.19
 -15  -4  -1    0.45    1.10
 -15   4  -1    0.56    0.98
 -15   4  -1   -0.48    0.91
  15  -5  -1    1.21    1.44
 -15  -5   1    2.37    1.20
 -15   5   1    1.02    1.09
 -15   5   1   -1.78    0.66
  15   5  -1   -0.09    1.05
 -14  -5   1    2.70    1.34
  14  -5  -1    2.18    1.40
  14  -5  -1    2.02    1.11
  14   5  -1    0.83    1.13
 -14   5   1    2.24    1.04
 -14   5   1    1.63    1.01
  13  -5  -1   -0.07    1.10
  13  -5  -1    0.94    0.92
 -13  -5   1    0.77    0.95
 -13  -5   1   -1.32    0.66
 -13   5   1    0.10    0.71
  13   5  -1   -0.65    0.91
 -13   5   1    0.23    0.71
  12  -5  -1   -0.55    0.77
  12  -5  -1    1.26    1.06
 -12  -5   1   -0.72    0.64
 -12  -5   1    0.68    0.85
  12   5  -1    1.00    0.84
 -12   5   1    0.34    0.66
 -12   5   1    0.53    0.77
  11  -5  -1    5.01    1.29
 -11  -5   1    4.24    0.93
  11  -5  -1    6.08    1.14
 -11  -5   1    3.38    1.11
  11   5  -1    3.20    1.09
 -11   5   1    5.11    1.01
 -11   5   1    5.01    1.11
 -10  -5   1    6.11    1.23
 -10  -5   1    5.20    0.94
  10  -5  -1    6.76    1.29
  10  -5  -1    5.24    0.99
 -10   5   1    6.50    1.02
 -10   5   1    5.08    0.97
  10   5  -1    5.57    1.10
   9  -5  -1    2.90    0.81
  -9  -5   1    2.47    0.86
  -9  -5   1    1.34    0.62
   9  -5  -1    1.38    0.80
  -9   5   1    1.61    0.65
  -9   5   1    2.15    0.68
   9   5  -1    0.95    0.82
   8  -5  -1   35.11    1.87
  -8  -5   1   32.69    1.84
   8  -5  -1   34.66    1.95
  -8   5   1   33.02    1.73
   8   5  -1   35.92    1.96
  -8   5   1   31.84    1.59
   8   5  -1   35.25    1.40
   7  -5  -1   31.30    1.72
  -7  -5   1   32.59    1.78
   7  -5  -1   33.12    1.65
   7   5  -1   28.75    1.61
   7   5  -1   32.07    1.31
   7   5  -1   31.71    1.12
  -7   5   1   32.31    1.57
   6  -5  -1    4.34    0.78
   6  -5  -1    3.97    0.70
  -6  -5   1    3.80    0.70
  -6   5   1    3.67    0.63
   6   5  -1    3.87    0.55
   6   5  -1    4.13    0.80
   6   5  -1    5.12    0.46
  -6   5   1    4.66    0.41
  -5  -5   1   -0.74    0.36
   5  -5  -1    0.49    0.40
   5  -5  -1    0.28    0.49
   5   5  -1   -0.27    0.42
  -5   5   1    0.51    0.36
   5   5  -1   -0.06    0.24
  -5   5   1    0.16    0.20
   5   5  -1    0.24    0.18
  -4  -5   1  121.07    3.15
   4  -5  -1  122.80    3.11
  -4   5   1  121.28    2.69
   4   5  -1  124.02    2.33
   4   5  -1  125.01    2.96
  -4   5   1  125.42    3.12
   4   5  -1  121.39    3.25
   3  -5  -1    1.38    0.42
  -3  -5   1    2.48    0.47
   3   5  -1    2.95    0.53
  -3   5   1    2.33    0.36
  -3   5   1    1.91    0.41
   3   5  -1    2.24    0.43
   2  -5  -1  195.39    4.14
  -2  -5   1  195.16    3.55
  -2   5   1  193.55    4.03
   2   5  -1  196.17    4.16
  -2   5   1  191.88    4.18
   2   5  -1  195.70    4.41
   1  -5  -1   24.33    0.95
  -1  -5   1   27.12    0.75
   1   5  -1   26.98    1.03
  -1   5   1   25.90    1.01
  -1   5   1   25.39    0.98
   1   5  -1   28.81    1.19
   0  -5  -1   45.63    1.27
   0  -5   1   46.52    1.24
   0   5   1   47.38    1.59
   0   5  -1   43.97    1.50
   0   5   1   44.49    1.41
   0   5   1   47.62    1.42
   0   5  -1   46.79    1.39
  -1  -5  -1   -0.15    0.27
   1  -5   1   -0.36    0.26
   1   5   1   -0.57    0.25
  -1   5  -1    0.26    0.26
  -1   5  -1   -0.01    0.26
   1   5   1   -0.04    0.25
   2  -5   1    1.68    0.44
   2   5   1    1.33    0.44
  -2   5  -1    2.60    0.43
  -2   5  -1    1.68    0.32
   2   5   1    1.92    0.44
  -3  -5  -1   10.07    0.73
   3  -5   1   10.13    0.75
   3   5   1   11.55    0.72
  -3   5  -1   11.03    0.73
  -3   5  -1   10.77    0.56
   3   5   1   12.35    0.86
   4  -5   1   37.57    1.53
  -4  -5  -1   35.16    1.48
  -4   5  -1   38.14    1.07
   4   5   1   38.14    1.53
   4   5   1   39.22    1.37
  -4   5  -1   37.20    1.45
   5  -5   1    4.90    0.72
   5  -5   1    6.54    0.79
  -5  -5  -1    5.91    0.85
   5   5   1    6.22    0.67
  -5   5  -1    5.82    0.72
   5   5   1    7.22    0.83
  -5   5  -1    7.61    0.84
  -5   5  -1    5.96    0.38
   6  -5   1   67.74    2.37
  -6  -5  -1   69.14    2.47
   6  -5   1   71.08    2.39
  -6   5  -1   68.73    2.37
   6   5   1   69.50    2.05
   6   5   1   73.91    2.48
  -6   5  -1   69.69    2.29
  -7  -5  -1   17.35    1.53
   7  -5   1   16.96    1.26
   7  -5   1   15.71    1.29
   7   5   1   16.41    0.93
  -7   5  -1   16.99    1.21
  -7   5  -1   15.91    1.16
   7   5   1   16.48    0.93
   7   5   1   16.99    1.34
   8  -5   1    0.74    0.64
  -8  -5  -1    0.77    0.68
   8  -5   1    1.08    0.65
   8   5   1    0.16    0.42
   8   5   1    0.90    0.71
  -8   5  -1    0.27    0.47
  -8   5  -1    1.06    0.64
   8   5   1    0.70    0.39
   9  -5   1    2.16    0.95
  -9  -5  -1    1.59    0.80
   9  -5   1    2.59    0.82
   9   5   1    1.76    0.84
  -9   5  -1    1.60    0.70
  -9   5  -1    3.58    0.84
  10  -5   1   15.81    1.64
 -10  -5  -1   16.07    1.62
 -10  -5  -1   15.47    1.69
  10  -5   1   15.87    1.65
 -10   5  -1   16.99    1.68
  10   5   1   13.90    1.52
 -10   5  -1   12.37    1.45
  11  -5   1    6.51    1.31
 -11  -5  -1    6.20    1.38
 -11  -5  -1    8.68    1.33
  11  -5   1    9.59    1.35
 -11   5  -1    8.15    1.26
 -11   5  -1    6.06    1.16
  11   5   1    7.12    1.31
 -12  -5  -1   21.37    2.03
  12  -5   1   22.82    2.12
  12  -5   1   25.08    2.28
 -12  -5  -1   23.19    2.30
 -12   5  -1   20.98    2.05
  12   5   1   19.75    2.03
 -12   5  -1   19.06    1.96
 -13  -5  -1   -0.29    0.80
  13  -5   1    0.34    0.91
 -13  -5  -1    1.26    0.99
 -13   5  -1    0.02    0.77
 -13   5  -1    1.83    0.85
  13   5   1   -0.13    0.92
 -14  -5  -1    5.08    1.60
  14  -5   1   10.58    1.65
 -14  -5  -1    8.89    1.65
 -14   5  -1    7.23    1.52
  14   5   1    9.91    1.65
 -14   5  -1    8.11    1.54
 -15  -5  -1    4.97    1.48
 -15  -5  -1    2.28    1.33
 -15   5  -1    2.98    1.37
 -15   5  -1    4.62    1.45
 -15  -6   1   -1.72    1.13
  15  -6  -1    0.89    1.44
 -15   6   1    1.76    1.22
  15   6  -1    0.31    1.11
 -14  -6   1    2.54    1.32
  14  -6  -1    1.80    1.36
  14  -6  -1    0.46    0.91
 -14   6   1    0.30    0.95
  14   6  -1    1.05    1.13
 -13  -6   1   11.08    1.72
  13  -6  -1   11.98    1.81
  13  -6  -1   12.51    1.66
 -13   6   1    8.94    1.46
 -13   6   1   10.65    1.50
  13   6  -1   13.04    1.82
 -12  -6   1    3.12    1.16
  12  -6  -1    5.28    1.38
 -12  -6   1    2.80    0.93
  12  -6  -1    3.09    1.12
 -12   6   1    3.91    1.01
  12   6  -1    5.17    1.22
 -12   6   1    3.91    1.00
 -11  -6   1    1.60    0.77
  11  -6  -1    3.38    1.00
  11  -6  -1    3.37    1.07
 -11  -6   1    3.36    1.15
  11   6  -1    2.70    1.09
 -11   6   1    3.19    0.92
 -11   6   1    2.86    0.90
 -10  -6   1    1.94    1.04
 -10  -6   1    2.11    0.75
  10  -6  -1    1.05    0.76
  10  -6  -1   -0.48    0.85
  10   6  -1    0.99    0.85
 -10   6   1    0.86    0.64
 -10   6   1    1.34    0.69
   9  -6  -1   15.46    1.56
   9  -6  -1   16.47    1.67
  -9  -6   1   13.86    1.54
   9   6  -1   14.07    0.99
  -9   6   1   13.45    1.39
  -9   6   1   14.86    1.48
   9   6  -1   16.87    1.64
   8  -6  -1    4.18    0.85
   8  -6  -1    3.62    0.96
  -8  -6   1    4.33    0.93
   8   6  -1    2.35    0.78
   8   6  -1    3.56    0.63
  -8   6   1    3.57    0.77
   7  -6  -1    1.27    0.63
   7  -6  -1    2.14    0.69
  -7  -6   1    1.36    0.67
   7   6  -1    0.43    0.56
  -7   6   1    0.67    0.55
   7   6  -1    2.23    0.53
  -6  -6   1   18.55    1.32
   6  -6  -1   20.11    1.32
   6  -6  -1   16.90    1.27
  -6   6   1   18.41    0.77
   6   6  -1   18.39    1.04
   6   6  -1   18.15    1.32
  -6   6   1   20.37    1.21
   6   6  -1   19.16    0.69
  -6   6   1   20.39    1.05
   5  -6  -1    3.79    0.73
   5  -6  -1    3.84    0.66
  -5  -6   1    5.05    0.78
  -5   6   1    3.65    0.44
  -5   6   1    3.29    0.59
   5   6  -1    3.77    0.28
   5   6  -1    4.24    0.62
   5   6  -1    3.75    0.67
   4  -6  -1    2.84    0.57
  -4  -6   1    1.91    0.50
   4   6  -1    3.07    0.51
   4   6  -1    2.41    0.56
  -4   6   1    3.02    0.42
  -4   6   1    2.78    0.52
  -3  -6   1    0.49    0.37
   3  -6  -1    0.03    0.31
   3   6  -1    0.29    0.34
  -3   6   1   -0.01    0.21
   3   6  -1    0.42    0.30
  -3   6   1    0.13    0.26
   2  -6  -1   73.76    2.03
  -2  -6   1   73.02    1.51
  -2  -6   1   69.66    2.04
  -2   6   1   66.80    2.01
  -2   6   1   73.67    1.98
   2   6  -1   75.48    2.09
   2   6  -1   76.37    2.28
  -1  -6   1  195.98    3.70
   1  -6  -1  194.72    4.03
   1   6  -1  185.74    4.12
  -1   6   1  193.05    4.16
   1   6  -1  183.08    3.96
   1   6  -1  183.20    4.38
  -1   6   1  185.67    4.09
   0  -6  -1   69.96    1.77
   0  -6   1   68.66    1.71
   0   6  -1   67.57    2.09
   0   6  -1   70.19    1.85
   0   6  -1   63.81    1.87
   0   6   1   71.16    1.98
   0   6   1   67.29    2.12
   0   6   1   67.27    1.92
  -1  -6  -1   45.30    1.26
   1  -6   1   44.17    1.37
  -1   6  -1   43.97    1.41
   1   6   1   42.66    1.48
   1   6   1   43.91    1.62
  -1   6  -1   44.90    1.41
  -1   6  -1   41.15    1.56
   2  -6   1  125.79    3.00
   2   6   1  122.59    3.03
  -2   6  -1  128.23    2.88
  -2   6  -1  124.14    3.03
   2   6   1  123.13    3.25
  -3  -6  -1   87.26    2.41
   3  -6   1   84.51    2.39
  -3   6  -1   86.46    2.40
  -3   6  -1   84.53    2.11
   3   6   1   88.70    2.59
   3   6   1   86.41    2.37
  -4  -6  -1   69.20    2.23
   4  -6   1   74.15    2.30
  -4   6  -1   72.41    2.25
   4   6   1   70.99    2.35
   4   6   1   71.30    2.13
  -4   6  -1   74.44    1.83
   5  -6   1   20.81    1.21
  -5  -6  -1   23.08    1.30
   5  -6   1   20.57    1.23
   5   6   1   24.52    1.37
  -5   6  -1   21.61    1.21
   5   6   1   20.58    1.08
  -5   6  -1   22.33    0.83
   6  -6   1   11.09    1.13
  -6  -6  -1   12.14    1.22
   6  -6   1   12.91    1.04
  -6   6  -1   13.16    0.99
   6   6   1   12.69    0.88
   6   6   1   12.53    1.20
  -6   6  -1   12.51    1.19
   7  -6   1    9.44    1.08
   7  -6   1    9.43    1.12
  -7  -6  -1    9.00    1.16
   7   6   1    9.21    1.11
   7   6   1    9.02    0.89
  -7   6  -1    8.03    0.97
  -7   6  -1    9.98    1.14
   8  -6   1    4.20    0.97
  -8  -6  -1    3.32    0.97
   8  -6   1    3.17    0.93
   8   6   1    2.10    0.75
  -8   6  -1    3.46    0.79
  -8   6  -1    5.06    0.87
   8   6   1    3.16    0.58
   9  -6   1   93.04    3.41
   9  -6   1   87.78    3.26
  -9  -6  -1   90.86    3.43
  -9   6  -1   91.97    3.31
   9   6   1   90.60    3.31
  -9   6  -1  101.91    3.30
 -10  -6  -1    1.49    0.88
  10  -6   1    1.58    0.91
  10  -6   1    3.58    0.96
 -10   6  -1    2.93    0.84
  10   6   1    1.76    0.82
 -10   6  -1    1.73    0.76
 -11  -6  -1    2.05    0.89
  11  -6   1    2.02    1.01
  11  -6   1    0.86    0.89
 -11  -6  -1    2.44    0.94
 -11   6  -1    2.55    0.88
 -11   6  -1    2.25    0.84
  11   6   1    1.14    0.79
 -12  -6  -1    0.18    0.92
  12  -6   1   -0.52    1.01
 -12  -6  -1    0.46    0.72
  12  -6   1    0.22    0.89
  12   6   1    0.69    0.90
 -12   6  -1    0.85    0.92
 -12   6  -1    0.87    0.77
 -13  -6  -1   16.22    2.04
  13  -6   1   15.64    1.94
 -13  -6  -1   12.16    1.64
 -13   6  -1   12.52    1.71
 -13   6  -1   16.46    1.98
  13   6   1   11.81    1.69
  14  -6   1    2.53    1.27
 -14  -6  -1    1.65    1.12
 -14  -6  -1    1.97    1.22
  14   6   1    2.59    1.18
 -14   6  -1    4.69    1.30
 -14   6  -1    1.36    1.13
 -15  -6  -1    8.95    1.98
 -15   6  -1    7.48    1.59
 -15   6  -1    9.59    1.78
 -15  -7   1   11.49    2.13
 -15   7   1   10.82    1.75
  15   7  -1   11.27    1.95
 -14  -7   1    3.64    1.30
  14  -7  -1    3.41    1.34
  14  -7  -1    3.21    1.51
  14   7  -1    3.30    1.21
 -14   7   1    3.86    1.30
  13  -7  -1   27.53    2.60
  13  -7  -1   27.87    2.43
 -13  -7   1   29.77    2.72
 -13   7   1   27.82    2.46
  13   7  -1   33.22    2.46
  12  -7  -1    1.89    1.04
  12  -7  -1    2.69    1.10
 -12  -7   1    0.32    0.85
  12   7  -1    3.48    1.10
 -12   7   1    1.95    0.92
 -11  -7   1    5.60    1.05
  11  -7  -1    3.99    1.23
 -11  -7   1    2.92    1.01
  11  -7  -1    2.79    0.98
  11   7  -1    4.63    1.10
 -11   7   1    4.27    1.08
 -11   7   1    4.22    0.92
  10  -7  -1   36.93    2.24
  10  -7  -1   36.07    2.20
 -10  -7   1   37.51    2.29
  10   7  -1   38.46    2.31
 -10   7   1   37.91    2.18
   9  -7  -1    6.94    1.16
  -9  -7   1    5.53    1.20
   9  -7  -1    9.15    1.36
  -9   7   1    7.21    1.17
   9   7  -1    6.98    1.21
   9   7  -1    8.75    0.96
  -8  -7   1    0.67    0.72
   8  -7  -1    0.67    0.66
   8  -7  -1    0.37    0.80
  -8   7   1    0.35    0.46
   8   7  -1    0.50    0.47
  -8   7   1    0.95    0.57
   8   7  -1    0.70    0.65
   7  -7  -1   -0.17    0.61
   7  -7  -1    0.29    0.56
  -7  -7   1   -0.12    0.65
  -7   7   1    0.04    0.43
   7   7  -1   -0.34    0.58
  -7   7   1    0.24    0.46
   7   7  -1   -0.10    0.39
  -6  -7   1   54.26    2.22
   6  -7  -1   56.12    2.25
   6  -7  -1   54.70    2.20
   6   7  -1   53.23    1.91
  -6   7   1   53.57    2.10
   6   7  -1   52.02    2.18
  -6   7   1   54.97    1.59
  -6   7   1   53.85    1.80
   5  -7  -1   11.27    1.11
  -5  -7   1   10.64    1.10
   5   7  -1   12.59    1.07
   5   7  -1   10.95    1.11
  -5   7   1   10.40    0.73
  -5   7   1   10.63    0.66
  -5   7   1   10.36    1.02
   4  -7  -1   83.28    2.52
  -4  -7   1   83.63    2.53
  -4   7   1   85.84    2.55
   4   7  -1   89.06    2.75
   4   7  -1   85.99    2.50
  -4   7   1   83.16    2.22
   3  -7  -1   39.63    1.53
  -3  -7   1   45.73    1.62
  -3   7   1   40.41    1.43
  -3   7   1   42.32    1.59
   3   7  -1   42.34    1.74
   3   7  -1   39.38    1.53
  -2  -7   1    5.19    0.38
  -2  -7   1    5.89    0.65
   2  -7  -1    4.08    0.59
  -2   7   1    5.83    0.68
  -2   7   1    4.86    0.63
   2   7  -1    5.27    0.66
   2   7  -1    4.47    0.67
  -1  -7   1   25.11    0.84
   1  -7  -1   24.78    1.04
   1   7  -1   22.25    1.20
   1   7  -1   23.58    1.10
  -1   7   1   23.59    1.09
   1   7  -1   24.36    1.02
  -1   7   1   24.04    1.09
   0  -7  -1    1.57    0.39
   0  -7   1    2.26    0.38
   0   7   1    1.27    0.41
   0   7  -1    1.50    0.40
   0   7   1    1.65    0.41
   0   7  -1    1.61    0.47
   0   7   1    1.62    0.48
   0   7  -1    2.04    0.39
   1  -7   1   67.16    1.85
  -1  -7  -1   62.53    1.67
  -1   7  -1   63.54    1.90
   1   7   1   64.27    2.18
   1   7   1   65.87    2.00
  -1   7  -1   61.77    2.13
  -1   7  -1   64.05    1.89
   2  -7   1   41.99    1.49
  -2  -7  -1   42.80    1.47
   2   7   1   38.50    1.50
  -2   7  -1   44.48    1.54
  -2   7  -1   40.70    1.40
   2   7   1   41.84    1.71
  -3  -7  -1  123.75    3.16
   3  -7   1  123.25    3.19
  -3   7  -1  126.24    2.93
   3   7   1  121.62    3.42
  -3   7  -1  127.82    3.23
   3   7   1  120.39    3.16
  -3   7  -1  119.41    2.97
   4  -7   1    2.70    0.61
  -4  -7  -1    2.52    0.61
  -4   7  -1    2.00    0.49
  -4   7  -1    2.28    0.41
   4   7   1    1.78    0.54
   4   7   1    2.18    0.48
   5  -7   1    6.79    0.89
  -5  -7  -1    7.50    0.98
  -5   7  -1    5.66    0.85
   5   7   1    7.07    0.91
  -5   7  -1    6.75    0.60
   5   7   1    8.81    0.90
   6  -7   1   38.12    1.87
  -6  -7  -1   34.61    1.83
   6  -7   1   35.24    1.78
   6   7   1   36.40    1.79
  -6   7  -1   34.69    1.70
   6   7   1   36.76    1.56
   7  -7   1    5.46    0.97
  -7  -7  -1    2.96    0.85
   7  -7   1    3.57    0.78
  -7   7  -1    2.68    0.72
   7   7   1    4.65    0.73
   7   7   1    3.99    0.83
  -7   7  -1    2.58    0.67
   8  -7   1   67.73    2.73
   8  -7   1   74.27    2.87
  -8  -7  -1   72.83    2.94
  -8   7  -1   67.66    2.69
   8   7   1   66.09    2.27
  -8   7  -1   68.37    2.56
   8   7   1   69.11    2.80
   9  -7   1    9.38    1.36
  -9  -7  -1    7.19    1.24
   9  -7   1    9.14    1.36
  -9   7  -1    8.58    1.14
   9   7   1    9.48    1.28
  -9   7  -1    9.83    1.31
  10  -7   1   14.61    1.61
 -10  -7  -1   12.26    1.66
  10  -7   1   15.72    1.67
  10   7   1   16.21    1.74
 -10   7  -1   16.01    1.60
 -10   7  -1   15.44    1.67
 -11  -7  -1    1.09    0.98
  11  -7   1    0.22    0.72
  11  -7   1   -0.04    0.85
 -11   7  -1   -0.07    0.67
 -11   7  -1   -0.09    0.60
  11   7   1   -0.43    0.75
  12  -7   1   13.97    1.77
 -12  -7  -1   17.34    1.91
 -12  -7  -1   13.88    1.90
  12  -7   1   13.34    1.75
 -12   7  -1   14.85    1.72
  12   7   1   15.15    1.83
 -12   7  -1   15.88    1.86
  13  -7   1    3.79    1.25
 -13  -7  -1    2.60    1.06
 -13  -7  -1    3.59    1.21
 -13   7  -1    4.05    1.22
 -13   7  -1    3.77    1.29
  13   7   1    2.11    0.99
 -14  -7  -1    3.21    1.24
  14   7   1    2.41    1.22
 -14   7  -1    3.70    1.30
 -15  -7  -1   14.21    2.31
 -15   7  -1   15.58    2.22
 -15  -8   1   -0.48    1.18
 -15   8   1    0.05    1.09
  15   8  -1    0.62    1.13
 -14  -8   1    1.01    1.19
  14  -8  -1    0.82    1.44
 -14   8   1    0.34    0.88
  14   8  -1    0.60    1.07
 -13  -8   1    1.81    1.19
  13  -8  -1    0.41    1.23
  13  -8  -1    3.14    1.18
 -13   8   1    1.37    0.90
  13   8  -1    0.81    1.01
  12  -8  -1   21.08    2.11
  12  -8  -1   20.59    2.19
 -12  -8   1   20.90    2.16
 -12   8   1   17.41    1.94
  12   8  -1   23.33    2.21
 -11  -8   1   11.90    1.62
  11  -8  -1    8.83    1.47
  11  -8  -1    9.41    1.60
 -11   8   1   10.04    1.47
  11   8  -1   10.04    1.47
 -10  -8   1    6.79    1.25
  10  -8  -1    5.44    1.13
  10  -8  -1    6.12    1.34
  10   8  -1    4.73    1.10
 -10   8   1    6.66    1.12
   9  -8  -1    1.78    0.94
  -9  -8   1    2.23    0.93
   9  -8  -1    2.59    0.97
   9   8  -1    2.55    0.93
  -9   8   1    1.60    0.70
   9   8  -1    1.92    0.64
   8  -8  -1   61.16    2.58
  -8  -8   1   62.16    2.69
   8  -8  -1   62.63    2.76
  -8   8   1   59.42    2.19
   8   8  -1   62.64    2.67
   8   8  -1   61.27    2.24
  -8   8   1   60.56    2.54
   7  -8  -1   15.34    1.45
   7  -8  -1   14.23    1.42
  -7  -8   1   15.08    1.48
   7   8  -1   11.65    1.31
  -7   8   1   14.02    1.01
   7   8  -1   14.22    1.08
  -7   8   1   15.28    1.41
   6  -8  -1    7.82    1.09
  -6  -8   1    5.68    1.02
   6  -8  -1    7.68    1.02
  -6   8   1    6.62    0.66
   6   8  -1    7.50    1.06
  -6   8   1    6.49    0.75
   6   8  -1    7.07    0.92
  -6   8   1    6.27    0.90
  -5  -8   1   19.92    1.30
   5  -8  -1   19.29    1.34
  -5   8   1   20.52    0.99
   5   8  -1   20.56    1.17
   5   8  -1   18.76    1.32
  -5   8   1   19.43    1.26
  -5   8   1   21.16    1.00
  -4  -8   1    3.62    0.71
   4  -8  -1    2.61    0.61
   4   8  -1    3.49    0.63
  -4   8   1    3.22    0.51
  -4   8   1    2.91    0.59
   4   8  -1    3.85    0.72
   3  -8  -1    1.41    0.53
  -3  -8   1    0.34    0.40
   3   8  -1    0.16    0.41
  -3   8   1    0.81    0.39
  -3   8   1    0.46    0.33
   3   8  -1    0.48    0.38
  -2  -8   1    0.23    0.39
  -2  -8   1    0.60    0.26
   2  -8  -1    0.62    0.43
  -2   8   1    0.62    0.34
   2   8  -1    0.04    0.36
  -2   8   1    0.19    0.33
   2   8  -1    0.46    0.34
  -1  -8   1   27.30    0.96
   1  -8  -1   28.79    1.16
  -1  -8   1   25.85    1.15
   1   8  -1   27.59    1.45
  -1   8   1   27.42    1.23
   1   8  -1   26.77    1.25
  -1   8   1   27.89    1.25
   1   8  -1   27.46    1.17
   0  -8   1    2.01    0.43
   0  -8   1    1.75    0.41
   0  -8  -1    1.89    0.44
   0   8   1    1.30    0.42
   0   8  -1    1.45    0.41
   0   8  -1    1.93    0.54
   0   8   1    2.41    0.60
   0   8   1    2.33    0.48
   0   8  -1    1.22    0.41
   1  -8   1   50.46    1.60
  -1  -8  -1   50.19    1.49
  -1   8  -1   51.17    1.99
  -1   8  -1   51.86    1.75
   1   8   1   49.31    1.78
   1   8   1   48.87    1.96
  -1   8  -1   49.50    1.71
  -2  -8  -1   10.35    0.86
   2  -8   1    9.99    0.88
   2   8   1   10.16    1.04
  -2   8  -1    9.80    0.91
   2   8   1    8.20    0.86
  -2   8  -1   10.28    0.73
  -2   8  -1   10.25    0.70
   3  -8   1   27.63    1.36
  -3  -8  -1   28.62    1.34
   3   8   1   26.48    1.48
  -3   8  -1   26.98    1.17
   3   8   1   27.47    1.35
  -3   8  -1   28.49    1.19
  -3   8  -1   28.21    1.32
  -4  -8  -1   11.31    1.07
   4  -8   1   10.58    1.04
  -4   8  -1    9.98    0.73
  -4   8  -1   11.47    1.06
   4   8   1   10.41    1.09
   4   8   1   10.41    1.00
  -4   8  -1    9.67    0.78
   5  -8   1   45.75    1.93
  -5  -8  -1   43.37    1.95
  -5   8  -1   46.88    1.48
   5   8   1   43.88    1.79
  -5   8  -1   40.48    1.83
  -5   8  -1   42.12    1.79
   5   8   1   45.29    2.01
  -6  -8  -1   10.63    1.24
   6  -8   1    9.31    1.11
   6  -8   1    9.54    1.12
   6   8   1   10.63    1.05
  -6   8  -1   10.24    1.14
   6   8   1   11.55    1.29
   7  -8   1   36.58    1.93
   7  -8   1   33.75    1.85
  -7  -8  -1   33.33    1.93
   7   8   1   37.42    1.68
  -7   8  -1   36.86    1.97
   7   8   1   35.78    1.99
  -8  -8  -1    4.21    1.02
   8  -8   1    4.42    1.06
   8  -8   1    4.92    0.96
  -8   8  -1    4.41    0.89
   8   8   1    3.99    0.72
   8   8   1    3.22    0.99
  -8   8  -1    5.92    1.01
  -9  -8  -1   13.85    1.61
   9  -8   1   13.78    1.57
   9  -8   1   12.51    1.56
   9   8   1   13.30    1.58
  -9   8  -1   11.09    1.39
  -9   8  -1   12.95    1.36
 -10  -8  -1   62.52    2.97
  10  -8   1   61.39    2.87
  10  -8   1   65.65    3.01
 -10   8  -1   60.70    2.65
 -10   8  -1   57.44    2.82
  10   8   1   60.89    2.86
 -11  -8  -1    0.43    0.91
  11  -8   1    0.28    0.91
  11  -8   1   -0.29    0.92
 -11   8  -1    0.91    0.74
  11   8   1    1.25    0.84
 -11   8  -1    1.90    0.89
  12  -8   1    2.99    1.27
 -12  -8  -1    5.74    1.28
  12  -8   1    5.91    1.38
 -12  -8  -1    2.98    1.18
 -12   8  -1    4.48    1.24
  12   8   1    5.16    1.23
  13  -8   1    8.66    1.65
 -13  -8  -1   10.47    1.70
  13   8   1    9.74    1.62
 -13   8  -1    7.75    1.57
 -14  -8  -1    7.64    1.62
 -14   8  -1   11.20    1.77
  14   8   1    5.13    1.39
 -15  -9   1    3.55    1.43
  15   9  -1    7.40    1.67
 -15   9   1    3.31    1.29
 -14  -9   1   -0.17    1.13
  14  -9  -1    0.81    1.41
 -14   9   1    2.43    1.21
  14   9  -1    1.90    1.22
  13  -9  -1    7.02    1.54
  13  -9  -1    8.10    1.63
 -13  -9   1    9.14    1.64
  13   9  -1    9.60    1.74
 -13   9   1    8.84    1.53
  12  -9  -1    2.99    1.34
 -12  -9   1    5.25    1.38
  12  -9  -1    3.33    1.30
 -12   9   1    2.86    1.00
  12   9  -1    5.72    1.37
  11  -9  -1    2.00    1.00
  11  -9  -1    3.95    1.14
 -11  -9   1    0.75    1.02
 -11   9   1    2.24    0.88
  11   9  -1    2.77    1.02
  10  -9  -1   19.07    1.90
 -10  -9   1   17.74    1.88
  10  -9  -1   22.57    2.09
  10   9  -1   20.99    2.01
 -10   9   1   17.66    1.76
   9  -9  -1    2.76    1.04
   9  -9  -1    3.70    1.06
  -9  -9   1    1.60    1.00
  -9   9   1    2.30    0.78
   9   9  -1    1.65    0.67
   9   9  -1    4.00    1.01
   8  -9  -1    2.29    0.85
   8  -9  -1    1.48    0.76
  -8  -9   1    2.67    1.00
   8   9  -1    2.29    0.82
  -8   9   1   -0.70    0.55
   8   9  -1    1.62    0.57
   7  -9  -1   13.85    1.56
   7  -9  -1   13.47    1.49
  -7  -9   1   16.86    1.62
   7   9  -1   14.50    1.12
  -7   9   1   14.28    1.41
   7   9  -1   16.62    1.59
  -6  -9   1    0.44    0.66
   6  -9  -1    1.08    0.77
  -6   9   1    0.36    0.54
   6   9  -1    0.81    0.55
  -6   9   1    0.90    0.39
   6   9  -1   -0.27    0.53
  -5  -9   1    5.32    0.95
   5  -9  -1    5.78    0.90
   5   9  -1    7.14    1.01
   5   9  -1    4.02    0.72
  -5   9   1    7.09    0.71
  -5   9   1    7.15    0.94
  -5   9   1    6.02    0.73
  -4  -9   1   30.83    1.56
   4  -9  -1   29.49    1.51
  -4   9   1   29.66    1.33
   4   9  -1   30.07    1.70
  -4   9   1   30.45    1.52
   4   9  -1   28.85    1.46
  -3  -9   1   14.80    1.08
   3  -9  -1   15.20    1.10
   3   9  -1   13.96    1.14
  -3   9   1   14.93    1.05
  -3   9   1   17.85    1.03
   3   9  -1   13.99    1.02
  -2  -9   1   29.52    1.34
   2  -9  -1   28.42    1.33
  -2  -9   1   28.00    0.94
   2   9  -1   28.67    1.40
  -2   9   1   28.85    1.34
  -2   9   1   30.81    1.42
   2   9  -1   28.53    1.54
   1  -9  -1    0.62    0.41
  -1  -9   1   -0.04    0.36
  -1  -9   1   -0.19    0.28
   1   9  -1    0.28    0.35
   1   9  -1   -0.07    0.41
  -1   9   1    0.88    0.40
   1   9  -1   -0.12    0.32
  -1   9   1   -0.31    0.37
   0  -9   1  235.20    5.11
   0  -9   1  233.71    4.94
   0  -9  -1  237.93    5.01
   0   9  -1  238.82    5.13
   0   9   1  238.23    5.81
   0   9  -1  237.59    5.78
   0   9   1  238.20    5.38
   0   9  -1  237.19    5.35
   0   9  -1  237.89    5.24
   0   9   1  236.42    5.36
  -1  -9  -1    9.88    0.73
   1  -9   1   10.46    0.82
   1  -9   1    9.45    0.80
  -1  -9  -1   10.31    0.83
  -1   9  -1   10.52    0.75
   1   9   1   10.59    1.03
  -1   9  -1   10.00    0.98
   1   9   1   10.63    1.10
  -1   9  -1    9.90    0.78
   2  -9   1  203.37    4.62
   2  -9   1  206.78    4.50
  -2  -9  -1  199.53    4.56
  -2   9  -1  204.69    4.76
   2   9   1  204.17    5.20
  -2   9  -1  195.41    4.59
   2   9   1  199.67    4.82
  -2   9  -1  201.91    4.47
   3  -9   1   64.54    2.20
  -3  -9  -1   63.70    2.14
   3   9   1   63.46    2.23
  -3   9  -1   60.13    1.98
  -3   9  -1   61.99    2.17
  -3   9  -1   68.35    2.02
   3   9   1   59.30    2.39
  -4  -9  -1    0.15    0.56
   4  -9   1    1.82    0.69
  -4   9  -1    1.25    0.41
   4   9   1    0.66    0.54
  -4   9  -1    1.26    0.46
   4   9   1    0.89    0.45
  -4   9  -1    1.78    0.55
  -5  -9  -1    4.55    0.91
   5  -9   1    2.75    0.84
   5   9   1    1.91    0.58
   5   9   1    3.02    0.77
  -5   9  -1    3.01    0.53
  -5   9  -1    3.02    0.71
  -5   9  -1    2.79    0.62
   6  -9   1   20.48    1.56
  -6  -9  -1   20.47    1.58
   6  -9   1   20.04    1.54
   6   9   1   21.56    1.51
   6   9   1   20.41    1.27
  -6   9  -1   18.17    1.41
  -6   9  -1   20.95    1.24
  -7  -9  -1    3.60    0.91
   7  -9   1    3.00    0.86
   7  -9   1    4.27    1.00
   7   9   1    2.11    0.66
   7   9   1    3.74    0.92
  -7   9  -1    2.88    0.79
   8  -9   1   -0.63    0.59
  -8  -9  -1   -1.42    0.59
   8  -9   1   -1.09    0.56
  -8   9  -1    0.68    0.62
   8   9   1   -0.06    0.58
   8   9   1    0.06    0.46
   9  -9   1    7.42    1.28
   9  -9   1    4.95    1.07
  -9  -9  -1    8.26    1.33
  -9   9  -1    5.58    1.11
   9   9   1    7.37    1.19
   9   9   1    6.58    0.96
  10  -9   1   -0.95    0.69
  10  -9   1   -1.09    0.81
 -10  -9  -1   -0.01    0.87
 -10   9  -1   -0.19    0.67
  10   9   1    0.02    0.67
  11  -9   1    6.35    1.41
  11  -9   1    5.57    1.32
 -11  -9  -1    6.94    1.49
  11   9   1    6.23    1.38
 -11   9  -1    6.33    1.28
  12  -9   1   16.91    1.98
 -12  -9  -1   17.47    2.12
 -12   9  -1   18.62    2.05
  12   9   1   16.49    2.01
 -13  -9  -1   -0.89    1.05
  13   9   1    0.99    1.12
 -13   9  -1    1.95    0.93
 -14  -9  -1    1.29    1.27
 -14   9  -1    0.11    0.91
  14   9   1    0.15    1.02
  14 -10  -1   -1.49    1.27
 -14 -10   1   -0.37    1.13
 -14  10   1   -0.53    1.06
  14  10  -1    0.22    0.98
  13 -10  -1    1.44    1.31
 -13 -10   1    1.25    1.04
 -13  10   1    1.35    0.94
  13  10  -1    3.41    1.26
 -12 -10   1    1.10    0.95
  12 -10  -1   -0.16    0.84
  12 -10  -1   -1.71    0.93
  12  10  -1   -0.01    0.89
 -12  10   1   -0.44    0.70
  11 -10  -1    5.61    1.32
  11 -10  -1    2.72    1.25
 -11 -10   1    3.82    1.21
 -11  10   1    3.42    1.07
  11  10  -1    4.67    1.31
 -10 -10   1    7.37    1.38
  10 -10  -1    6.34    1.23
  10 -10  -1    5.13    1.30
  10  10  -1    7.34    1.34
 -10  10   1    7.58    1.30
   9 -10  -1    3.25    1.11
   9 -10  -1    4.87    1.22
  -9 -10   1    2.06    0.99
   9  10  -1    3.42    0.97
  -9  10   1    2.90    0.93
   9  10  -1    1.77    0.69
  -8 -10   1    0.43    0.90
   8 -10  -1    1.75    0.96
   8 -10  -1    1.89    0.88
  -8  10   1    1.31    0.71
   8  10  -1    0.01    0.67
   8  10  -1    1.02    0.56
   7 -10  -1    4.55    1.01
   7 -10  -1    1.44    0.81
  -7 -10   1    4.42    1.10
   7  10  -1    3.14    0.80
   7  10  -1    4.56    1.08
  -7  10   1    3.32    0.82
  -6 -10   1   45.35    2.24
   6 -10  -1   43.68    2.19
   6  10  -1   46.00    2.26
  -6  10   1   43.43    2.09
   6  10  -1   45.27    1.99
  -6  10   1   46.85    1.71
   5 -10  -1   53.88    2.24
  -5 -10   1   52.32    2.21
  -5  10   1   54.67    2.28
  -5  10   1   54.32    1.91
   5  10  -1   52.54    2.13
   5  10  -1   53.15    2.45
   4 -10  -1   13.78    1.23
  -4 -10   1   13.07    1.22
  -4  10   1   14.68    1.15
  -4  10   1   14.78    0.97
   4  10  -1   12.79    1.37
   4  10  -1   13.83    1.27
   3 -10  -1   24.69    1.42
  -3 -10   1   23.83    1.37
   3  10  -1   24.71    1.40
  -3  10   1   24.01    1.30
  -3  10   1   26.87    1.44
   3  10  -1   24.27    1.57
   2 -10  -1   88.52    2.67
  -2 -10   1   91.46    2.69
  -2 -10   1   94.56    2.18
   2  10  -1   89.55    2.84
  -2  10   1   93.33    2.87
  -2  10   1   91.88    2.79
   2  10  -1   91.08    3.14
  -1 -10   1    0.65    0.44
  -1 -10   1    0.71    0.36
   1 -10  -1    0.39    0.48
  -1  10   1    0.53    0.43
   1  10  -1    0.31    0.52
  -1  10   1    0.01    0.34
   1  10  -1    0.07    0.38
   1  10  -1   -0.11    0.40
   0 -10   1   59.05    1.82
   0 -10  -1   59.96    1.88
   0 -10  -1   58.85    1.79
   0 -10   1   58.06    1.89
   0  10   1   59.25    2.16
   0  10  -1   61.70    2.17
   0  10  -1   60.94    1.91
   0  10  -1   62.01    2.08
   0  10   1   56.45    2.35
   0  10  -1   59.02    2.40
   0  10   1   57.56    2.10
   1 -10   1   -0.60    0.28
  -1 -10  -1    0.04    0.42
  -1 -10  -1   -0.37    0.36
   1 -10   1    0.33    0.43
   1  10   1   -0.12    0.43
  -1  10  -1   -0.11    0.31
  -1  10  -1    0.33    0.38
   1  10   1   -0.46    0.30
  -1  10  -1   -0.44    0.36
   2 -10   1   16.98    1.01
  -2 -10  -1   20.97    1.16
   2 -10   1   19.83    1.19
   2  10   1   17.66    1.19
  -2  10  -1   19.94    1.05
   2  10   1   16.99    1.39
  -2  10  -1   19.59    1.22
  -2  10  -1   20.42    1.18
  -3 -10  -1    5.65    0.82
   3 -10   1    3.33    0.69
   3  10   1    3.34    0.71
  -3  10  -1    4.58    0.67
  -3  10  -1    3.68    0.67
  -3  10  -1    4.42    0.65
   3  10   1    3.63    0.81
   4 -10   1   18.71    1.31
  -4 -10  -1   18.50    1.32
   4  10   1   18.79    1.28
   4  10   1   19.84    1.55
  -4  10  -1   19.68    1.10
  -4  10  -1   19.88    1.30
  -4  10  -1   19.94    1.14
  -5 -10  -1   24.55    1.58
   5 -10   1   23.44    1.62
  -5  10  -1   23.94    1.19
   5  10   1   21.41    1.64
  -5  10  -1   25.58    1.32
   5  10   1   21.82    1.39
  -5  10  -1   22.93    1.46
  -6 -10  -1   10.43    1.26
   6 -10   1   10.56    1.27
   6  10   1   11.80    1.22
  -6  10  -1    9.51    1.04
  -6  10  -1   10.14    1.27
   6  10   1   10.11    1.30
   7 -10   1    6.35    1.16
  -7 -10  -1    6.30    1.22
   7 -10   1    4.87    0.98
  -7  10  -1    6.91    1.12
   7  10   1    5.45    0.90
   7  10   1    6.34    1.11
   8 -10   1    3.23    0.90
  -8 -10  -1    2.22    1.04
   8 -10   1    2.56    0.93
   8  10   1    3.93    0.97
   8  10   1    4.14    0.83
  -8  10  -1    3.36    0.94
   9 -10   1   17.28    1.75
  -9 -10  -1   20.45    2.01
   9 -10   1   19.55    1.92
   9  10   1   21.65    1.49
   9  10   1   22.43    2.07
  -9  10  -1   17.68    1.79
 -10 -10  -1    6.60    1.29
  10 -10   1    6.14    1.23
  10 -10   1    4.05    1.20
 -10  10  -1    4.62    1.16
  10  10   1    6.03    1.28
  11 -10   1   -0.16    0.96
 -11 -10  -1    1.69    0.99
  11 -10   1    1.64    1.04
 -11  10  -1   -0.47    0.65
  11  10   1    0.15    0.71
 -12 -10  -1    6.19    1.42
  12 -10   1    6.36    1.54
  12  10   1    6.76    1.48
 -12  10  -1    4.65    1.22
 -13 -10  -1    1.12    1.08
  13  10   1    1.68    1.06
 -13  10  -1   -0.14    0.83
 -14 -10  -1    1.64    1.17
 -14  10  -1    1.81    1.11
  14  10   1    1.98    1.18
 -14 -11   1    0.97    1.29
  14  11  -1    1.22    1.00
 -14  11   1    1.31    1.07
  13 -11  -1   13.72    2.15
 -13 -11   1   17.90    2.22
  13  11  -1   23.02    2.51
 -13  11   1   21.05    2.32
  12 -11  -1    1.01    1.21
  12 -11  -1    1.79    1.17
 -12 -11   1    2.87    1.17
  12  11  -1    1.84    1.06
 -12  11   1    1.48    0.92
  11 -11  -1    7.00    1.40
 -11 -11   1    7.23    1.44
  11 -11  -1    4.83    1.43
  11  11  -1    8.69    1.53
 -11  11   1    5.33    1.15
  10 -11  -1    8.72    1.47
  10 -11  -1    8.17    1.50
 -10 -11   1    5.59    1.29
  10  11  -1    7.86    1.18
 -10  11   1    6.74    1.22
  10  11  -1   12.47    1.72
  -9 -11   1   -0.76    0.85
   9 -11  -1    0.65    0.94
   9 -11  -1    1.10    0.98
   9  11  -1   -0.31    0.65
   9  11  -1    1.16    0.70
  -9  11   1    0.16    0.69
   8 -11  -1    4.65    1.09
   8 -11  -1    6.60    1.29
  -8 -11   1    4.16    1.16
   8  11  -1    5.07    1.08
   8  11  -1    3.77    0.92
  -8  11   1    3.68    1.00
   7 -11  -1   31.20    2.06
   7 -11  -1   34.25    2.19
  -7 -11   1   32.03    1.98
   7  11  -1   33.30    1.81
  -7  11   1   33.31    2.01
   7  11  -1   32.43    2.11
   6 -11  -1   40.70    2.10
  -6 -11   1   39.96    2.09
  -6  11   1   40.38    2.07
   6  11  -1   42.60    2.05
   6  11  -1   40.59    2.23
  -6  11   1   39.16    1.67
   5 -11  -1   11.81    1.34
  -5 -11   1   13.07    1.36
  -5  11   1   15.46    1.49
  -5  11   1   13.34    1.01
   5  11  -1   12.24    1.29
   5  11  -1   12.13    1.39
   4 -11  -1    0.22    0.66
  -4 -11   1   -0.46    0.58
   4  11  -1   -0.03    0.47
  -4  11   1    0.24    0.45
   4  11  -1    0.78    0.60
  -4  11   1   -0.73    0.48
   3 -11  -1   29.46    1.60
  -3 -11   1   29.81    1.57
   3  11  -1   26.95    1.73
  -3  11   1   27.95    1.61
   3  11  -1   29.81    1.62
  -3  11   1   29.21    1.51
  -2 -11   1    0.91    0.57
   2 -11  -1    1.13    0.59
   2  11  -1    0.77    0.65
  -2  11   1    0.76    0.50
  -2  11   1    0.92    0.54
   2  11  -1    1.03    0.55
   1 -11  -1   12.48    0.86
   1 -11  -1   12.86    1.01
  -1 -11   1   12.45    1.06
  -1 -11   1   12.67    0.85
  -1  11   1   13.79    0.89
   1  11  -1   12.58    1.23
   1  11  -1   12.91    1.01
  -1  11   1   14.64    1.15
  -1  11   1   12.56    1.23
   1  11  -1   15.88    1.53
   0 -11  -1   24.85    1.24
   0 -11   1   24.71    1.26
   0 -11  -1   25.77    1.21
   0 -11   1   27.61    1.26
   0  11  -1   25.62    1.61
   0  11   1   20.32    1.50
   0  11  -1   24.20    1.36
   0  11   1   23.65    1.40
   0  11  -1   26.35    1.26
   0  11   1   23.95    1.43
   0  11  -1   25.45    1.42
   1 -11   1  294.97    6.31
  -1 -11  -1  294.54    6.26
  -1 -11  -1  289.54    6.10
   1 -11   1  297.69    6.30
  -1  11  -1  309.03    6.70
  -1  11  -1  299.69    6.61
   1  11   1  293.78    7.24
   1  11   1  284.52    6.71
  -1  11  -1  291.79    6.26
  -2 -11  -1    9.50    0.97
   2 -11   1    9.50    0.89
   2 -11   1    9.12    0.99
  -2  11  -1   10.02    0.90
   2  11   1    9.76    1.25
  -2  11  -1    8.56    0.97
  -2  11  -1    8.70    1.00
   2  11   1    9.63    1.11
   3 -11   1   25.08    1.27
  -3 -11  -1   21.71    1.36
   3 -11   1   22.67    1.43
  -3  11  -1   20.62    1.34
  -3  11  -1   25.12    1.23
  -3  11  -1   24.46    1.34
   3  11   1   23.55    1.46
   3  11   1   22.86    1.62
  -4 -11  -1   10.94    1.18
   4 -11   1   11.62    1.21
  -4  11  -1   11.85    1.08
  -4  11  -1   10.95    1.18
   4  11   1   10.07    1.34
   4  11   1   10.53    1.19
  -4  11  -1   12.54    0.96
   5 -11   1   32.41    1.80
  -5 -11  -1   35.03    1.87
   5  11   1   36.05    2.05
   5  11   1   33.94    1.83
  -5  11  -1   34.52    1.52
  -5  11  -1   32.41    1.80
   6 -11   1   27.81    1.83
  -6 -11  -1   21.11    1.62
  -6  11  -1   23.80    1.61
   6  11   1   24.31    1.85
   6  11   1   25.25    1.62
  -7 -11  -1    7.81    1.30
   7 -11   1    6.42    1.13
   7 -11   1    7.70    1.27
   7  11   1    7.70    1.08
  -7  11  -1    5.09    0.99
   7  11   1    5.54    1.18
  -8 -11  -1    1.23    0.96
   8 -11   1    1.10    0.89
   8 -11   1    2.38    1.00
   8  11   1    1.90    0.68
   8  11   1    1.80    0.92
  -8  11  -1    1.99    0.76
   9 -11   1    1.69    1.02
   9 -11   1    1.45    0.90
  -9 -11  -1    1.15    0.98
   9  11   1    1.20    0.66
   9  11   1    1.66    0.84
  -9  11  -1   -0.49    0.56
  10 -11   1   -0.48    0.94
 -10 -11  -1    1.43    1.09
  10 -11   1    0.50    0.92
 -10  11  -1    1.10    0.74
  10  11   1    0.31    0.77
 -11 -11  -1    4.12    1.26
  11 -11   1    5.66    1.45
  11 -11   1    7.35    1.49
  11  11   1    5.68    1.37
 -11  11  -1    6.73    1.38
 -12 -11  -1   11.38    1.80
  12  11   1   17.35    2.09
 -12  11  -1   13.47    1.90
 -13 -11  -1    2.47    1.21
  13  11   1    2.60    1.20
 -13  11  -1    2.62    1.10
 -13 -12   1    5.60    1.53
  13 -12  -1    2.68    1.56
 -13  12   1    7.32    1.61
  13  12  -1    6.45    1.66
 -12 -12   1    1.50    1.26
  12 -12  -1   -1.81    1.03
  12  12  -1    0.60    0.91
 -12  12   1   -0.62    0.72
  11 -12  -1    1.32    1.05
  11 -12  -1    1.77    1.09
 -11 -12   1   -0.34    1.05
  11  12  -1    0.54    0.83
 -11  12   1    0.19    0.73
 -10 -12   1    5.79    1.43
  10 -12  -1    6.12    1.34
  10 -12  -1    6.05    1.46
  10  12  -1    7.10    1.38
 -10  12   1    5.98    1.32
  10  12  -1    3.86    1.00
  -9 -12   1    1.95    1.00
   9 -12  -1    3.37    1.21
   9 -12  -1    1.24    0.90
   9  12  -1    3.41    0.96
  -9  12   1    1.75    0.81
   9  12  -1    1.23    0.96
   8 -12  -1   11.71    1.51
   8 -12  -1   11.80    1.57
  -8 -12   1   11.85    1.51
  -8  12   1   12.01    1.49
   8  12  -1   11.79    1.66
   8  12  -1   11.79    1.41
  -7 -12   1   22.20    1.92
   7 -12  -1   17.47    1.72
   7  12  -1   17.60    1.84
   7  12  -1   18.21    1.70
  -7  12   1   20.70    1.61
   6 -12  -1   27.99    1.89
  -6 -12   1   25.87    1.88
   6  12  -1   28.94    1.73
   6  12  -1   30.58    2.01
  -6  12   1   25.67    1.81
   5 -12  -1    1.65    0.87
  -5 -12   1    0.12    0.75
  -5  12   1    1.01    0.63
   5  12  -1    0.81    0.77
  -5  12   1    2.30    0.64
   5  12  -1    1.78    0.67
   4 -12  -1    4.76    0.96
  -4 -12   1    4.01    0.93
  -4  12   1    6.15    0.91
   4  12  -1    5.52    1.06
   4  12  -1    5.59    0.98
  -4  12   1    5.23    0.93
   3 -12  -1   15.37    1.37
  -3 -12   1   14.29    1.31
   3  12  -1   17.46    1.73
   3  12  -1   16.34    1.50
  -3  12   1   13.21    1.36
  -3  12   1   14.46    1.33
   2 -12  -1   25.77    1.52
  -2 -12   1   24.64    1.48
   2  12  -1   22.63    1.53
  -2  12   1   28.51    1.54
  -2  12   1   26.19    1.54
   2  12  -1   26.80    1.76
  -1 -12   1    5.15    0.68
   1 -12  -1    2.57    0.73
  -1 -12   1    4.27    0.74
   1  12  -1    4.72    0.86
  -1  12   1    3.16    0.71
   1  12  -1    5.05    0.98
   1  12  -1    3.74    0.69
  -1  12   1    4.28    0.80
   0 -12  -1    1.09    0.54
   0 -12   1    0.96    0.53
   0 -12  -1   -0.19    0.53
   0 -12   1   -0.32    0.43
   0  12   1   -0.12    0.52
   0  12   1    0.50    0.49
   0  12   1   -0.13    0.61
   0  12  -1    0.63    0.51
   0  12  -1   -0.03    0.59
   0  12  -1   -0.30    0.47
   0  12  -1    0.48    0.52
   1 -12   1   15.43    1.06
  -1 -12  -1   17.32    1.09
  -1 -12  -1   15.63    1.12
   1 -12   1   14.77    1.11
  -1  12  -1   19.85    1.25
  -1  12  -1   16.23    1.21
  -1  12  -1   16.20    1.04
   1  12   1   16.15    1.26
   1  12   1   18.62    1.79
   2 -12   1    4.12    0.81
   2 -12   1    2.58    0.60
  -2 -12  -1    4.20    0.75
  -2  12  -1    3.60    0.78
  -2  12  -1    3.07    0.76
   2  12   1    3.21    0.78
  -2  12  -1    4.03    0.68
   2  12   1    3.40    0.87
   3 -12   1    1.70    0.78
  -3 -12  -1    0.52    0.61
  -3  12  -1    1.56    0.62
  -3  12  -1    2.99    0.64
   3  12   1    1.60    0.61
   3  12   1    1.42    0.71
   4 -12   1   36.43    1.91
  -4 -12  -1   34.10    1.82
   4  12   1   34.33    1.90
   4  12   1   35.22    2.09
  -4  12  -1   33.36    1.87
  -4  12  -1   37.17    1.69
  -5 -12  -1   37.35    1.98
   5 -12   1   38.49    1.99
   5  12   1   36.67    1.99
  -5  12  -1   31.63    1.85
   5  12   1   38.40    2.30
  -5  12  -1   35.17    1.63
   6 -12   1   59.31    2.66
  -6 -12  -1   61.34    2.70
  -6  12  -1   62.50    2.68
   6  12   1   56.78    2.49
   6  12   1   60.00    2.89
   7 -12   1    2.98    1.07
  -7 -12  -1    3.07    1.07
   7 -12   1    5.22    1.07
   7  12   1    3.08    0.81
   7  12   1    3.61    1.06
  -7  12  -1    2.82    0.83
   8 -12   1    2.85    1.08
   8 -12   1    1.90    1.04
  -8 -12  -1    1.83    1.10
   8  12   1    3.13    0.88
  -8  12  -1    2.64    0.86
   8  12   1    3.90    1.16
   9 -12   1   -0.30    0.98
  -9 -12  -1    0.54    1.03
   9 -12   1   -0.35    0.72
  -9  12  -1   -0.26    0.73
   9  12   1    1.04    0.93
   9  12   1    0.10    0.54
  10 -12   1    0.77    1.04
  10 -12   1   -1.17    0.86
 -10 -12  -1    2.15    1.06
 -10  12  -1   -0.21    0.72
  10  12   1   -0.29    0.69
 -11 -12  -1    2.94    1.28
  11 -12   1    1.16    1.19
  11 -12   1    1.57    1.18
  11  12   1   -0.02    0.88
 -11  12  -1    0.46    0.86
 -12 -12  -1    2.40    1.31
 -12  12  -1   -0.09    0.98
  12  12   1   -0.70    0.95
 -13 -12  -1    3.70    1.48
 -13  12  -1    2.73    1.17
  13  12   1    5.56    1.54
  13 -13  -1   -1.42    1.27
 -13 -13   1    0.47    1.32
 -13  13   1    0.03    1.14
  13  13  -1    0.52    0.98
  12 -13  -1   -1.68    1.17
 -12 -13   1    0.27    1.00
  12  13  -1   -0.28    1.03
 -12  13   1   -0.92    0.71
  11 -13  -1   18.60    2.18
 -11 -13   1   20.74    2.34
  11 -13  -1   21.06    2.22
 -11  13   1   17.37    2.04
  11  13  -1   19.56    2.20
  10 -13  -1   12.78    1.94
  10 -13  -1   16.33    1.90
 -10 -13   1   15.60    1.91
 -10  13   1   15.73    1.81
  10  13  -1   15.85    1.94
  10  13  -1   16.15    1.70
   9 -13  -1   58.71    3.10
   9 -13  -1   59.20    2.93
   9  13  -1   60.95    2.79
   9  13  -1   56.34    3.10
   8 -13  -1    0.59    0.84
  -8 -13   1    0.80    0.85
   8 -13  -1    0.71    0.96
  -8  13   1   -0.69    0.63
   8  13  -1   -0.28    0.69
   8  13  -1    0.68    0.74
  -7 -13   1   21.00    1.89
   7 -13  -1   23.26    2.05
   7  13  -1   20.48    1.60
  -7  13   1   20.55    1.92
   7  13  -1   25.28    1.97
  -6 -13   1    1.16    0.89
   6 -13  -1    2.09    0.96
   6  13  -1    2.00    0.85
   6  13  -1    0.85    0.68
  -6  13   1    1.08    0.67
  -5 -13   1    2.77    0.87
   5 -13  -1    7.13    1.19
  -5  13   1    7.46    1.17
   5  13  -1    6.00    1.17
  -5  13   1    5.76    0.91
   5  13  -1    6.05    1.03
  -4 -13   1   13.04    1.35
   4 -13  -1   13.06    1.33
   4  13  -1   11.75    1.58
   4  13  -1   13.33    1.47
  -4  13   1   11.00    1.20
  -4  13   1   11.34    1.34
  -3 -13   1    5.07    0.93
   3 -13  -1    4.61    0.96
   3  13  -1    3.32    1.02
   3  13  -1    4.40    0.89
  -3  13   1    3.26    0.74
  -3  13   1    3.46    0.80
   2 -13  -1   31.81    1.74
  -2 -13   1   32.13    1.67
  -2  13   1   34.38    1.88
   2  13  -1   35.93    2.17
  -2  13   1   33.68    1.76
   2  13  -1   30.73    1.78
  -1 -13   1    0.81    0.60
   1 -13  -1   -0.05    0.61
  -1  13   1    0.43    0.63
   1  13  -1   -0.02    0.61
   1  13  -1   -0.46    0.40
  -1  13   1    0.93    0.56
   0 -13   1    0.96    0.55
   0 -13  -1    0.35    0.58
   0 -13   1    1.14    0.60
   0  13   1    1.21    0.61
   0  13  -1    1.00    0.58
   0  13  -1    1.34    0.56
   0  13  -1    0.24    0.45
   0  13   1   -0.11    0.58
   0  13  -1    0.77    0.73
   1 -13   1   31.87    1.60
   1 -13   1   35.00    1.70
   1  13   1   32.86    2.04
  -1  13  -1   34.34    1.78
  -1  13  -1   31.65    1.73
   1  13   1   33.84    1.85
   2 -13   1    0.43    0.69
  -2 -13  -1   -0.65    0.54
  -2  13  -1    0.48    0.54
   2  13   1    0.98    0.71
   2  13   1    0.21    0.50
  -2  13  -1    0.66    0.52
   3 -13   1    2.67    0.83
  -3 -13  -1    3.03    0.85
   3  13   1    1.50    0.64
  -3  13  -1    1.51    0.66
  -3  13  -1    1.42    0.63
   3  13   1    0.79    0.79
   4 -13   1    6.61    1.10
  -4 -13  -1    8.43    1.13
   4  13   1    7.17    1.10
  -4  13  -1    7.59    0.96
   4  13   1    7.70    1.26
  -4  13  -1    7.58    1.14
  -5 -13  -1    1.27    0.80
   5 -13   1   -0.43    0.74
  -5  13  -1    1.14    0.55
   5  13   1   -0.23    0.60
   5  13   1    0.71    0.70
  -5  13  -1    1.24    0.71
   6 -13   1    4.84    1.05
  -6 -13  -1    4.68    1.12
  -6  13  -1    2.57    0.83
   6  13   1    3.96    0.91
   6  13   1    3.58    1.03
   7 -13   1   30.44    2.13
  -7 -13  -1   33.21    2.17
   7  13   1   26.18    1.85
   7  13   1   27.98    2.17
  -7  13  -1   28.63    1.94
   8 -13   1   -0.08    0.96
   8 -13   1    0.03    0.82
  -8 -13  -1   -0.27    0.97
   8  13   1   -0.07    0.54
  -8  13  -1   -0.33    0.59
   8  13   1   -0.81    0.80
  -9 -13  -1   -1.24    0.81
   9 -13   1    0.96    0.97
   9 -13   1    0.66    0.88
   9  13   1   -0.24    0.69
  -9  13  -1    0.37    0.67
   9  13   1    0.28    0.78
  10 -13   1    2.00    1.15
 -10 -13  -1    0.51    1.09
  10 -13   1    1.69    1.09
 -10  13  -1    0.48    0.86
  10  13   1    1.95    1.08
  11 -13   1   17.20    2.25
 -11 -13  -1   23.76    2.48
 -11  13  -1   18.54    2.05
  11  13   1   21.19    2.31
 -12 -13  -1    2.30    1.39
 -12  13  -1    3.14    1.18
  12  13   1    3.03    1.32
  12 -14  -1    9.92    1.81
 -12 -14   1   10.59    1.85
  12  14  -1   11.06    1.96
 -12  14   1    8.91    1.69
  11 -14  -1   22.21    2.51
 -11 -14   1   27.91    2.67
 -11  14   1   21.38    2.25
  11  14  -1   32.40    2.94
  10 -14  -1   -0.01    0.95
 -10 -14   1    1.75    1.19
  10 -14  -1    1.29    1.13
  10  14  -1    0.12    1.03
 -10  14   1   -0.35    0.59
  10  14  -1   -0.03    0.72
   9 -14  -1    4.33    1.39
  -9 -14   1    7.49    1.46
   9 -14  -1    5.69    1.41
  -9  14   1    7.19    1.42
   9  14  -1    7.99    1.62
   9  14  -1   10.62    1.45
   8 -14  -1    9.29    1.47
   8 -14  -1    9.14    1.53
  -8 -14   1    8.93    1.57
   8  14  -1   11.18    1.48
  -8  14   1    7.51    1.32
   8  14  -1   10.34    1.74
   7 -14  -1    5.25    1.26
  -7 -14   1    6.77    1.38
   7  14  -1    8.87    1.51
   7  14  -1    6.32    1.12
  -7  14   1    4.51    1.07
  -6 -14   1    4.14    1.12
   6 -14  -1    4.28    1.13
  -6  14   1    1.89    0.78
   6  14  -1    2.49    0.85
   6  14  -1    1.77    0.96
   5 -14  -1   -0.08    0.77
  -5 -14   1    0.03    0.78
   5  14  -1    1.52    0.76
   5  14  -1   -0.09    0.77
  -5  14   1    0.64    0.75
  -5  14   1    0.37    0.54
   4 -14  -1    0.75    0.77
  -4 -14   1    1.84    0.82
  -4  14   1    0.22    0.55
   4  14  -1    0.88    0.65
  -4  14   1   -0.03    0.55
   4  14  -1   -0.05    0.77
  -3 -14   1    0.82    0.80
   3 -14  -1    1.63    0.78
   3  14  -1    2.51    0.81
  -3  14   1    1.86    0.74
  -3  14   1    0.86    0.70
   3  14  -1    1.31    0.76
   2 -14  -1   42.40    1.97
  -2 -14   1   39.57    1.92
   2  14  -1   35.71    2.26
  -2  14   1   41.12    2.04
   2  14  -1   38.61    2.07
  -2  14   1   35.78    2.04
  -1 -14   1   67.33    2.43
   1 -14  -1   61.94    2.36
   1  14  -1   63.13    2.95
  -1  14   1   63.85    2.67
   1  14  -1   63.82    2.66
  -1  14   1   67.39    2.68
   0  14  -1    9.11    1.35
   0  14   1    7.89    1.13
   0  14  -1    6.36    1.05
   0  14   1    7.30    1.33
   0  14  -1    7.01    1.06
   1 -14   1    2.00    0.73
   1  14   1    2.17    0.76
  -1  14  -1    1.09    0.59
   1  14   1    2.19    0.87
  -1  14  -1    2.12    0.72
   2 -14   1   22.16    1.49
   2  14   1   20.64    1.99
  -2  14  -1   22.86    1.57
  -2  14  -1   24.83    1.58
   2  14   1   24.92    1.69
  -3 -14  -1   32.46    1.81
   3 -14   1   32.56    1.81
  -3  14  -1   32.89    1.79
  -3  14  -1   32.47    1.94
   3  14   1   30.96    2.11
   3  14   1   31.28    1.91
  -4 -14  -1    4.54    1.02
   4 -14   1    5.34    1.07
   4  14   1    4.33    0.98
  -4  14  -1    4.79    0.98
  -4  14  -1    4.14    0.84
   4  14   1    4.87    1.17
  -5 -14  -1   13.52    1.49
   5 -14   1   17.71    1.72
   5  14   1   20.88    1.88
  -5  14  -1   15.87    1.66
   5  14   1   18.28    1.96
   6 -14   1    1.40    0.98
  -6 -14  -1    0.30    0.92
   6  14   1   -0.84    0.78
  -6  14  -1    0.57    0.67
   6  14   1    0.57    0.76
  -7 -14  -1   -0.65    0.84
   7 -14   1    0.69    0.95
   7  14   1    0.11    0.78
  -7  14  -1    0.44    0.66
   7  14   1    0.32    0.58
   8 -14   1   11.28    1.58
   8 -14   1   12.46    1.73
  -8 -14  -1   12.78    1.80
   8  14   1   13.87    1.82
   8  14   1   13.46    1.62
  -8  14  -1   11.08    1.59
  -9 -14  -1    1.77    1.07
   9 -14   1    2.54    1.14
   9 -14   1    2.88    1.27
   9  14   1    2.50    1.17
  -9  14  -1    1.72    0.88
   9  14   1    2.49    0.98
 -10 -14  -1    8.79    1.68
  10 -14   1    7.22    1.49
  10 -14   1   12.15    1.88
  10  14   1   12.48    1.89
 -10  14  -1    8.51    1.50
 -11 -14  -1    0.94    1.23
 -11  14  -1    1.01    1.03
  11  14   1    0.95    1.18
 -12 -14  -1   -1.73    1.10
 -12  14  -1    0.32    0.93
  12  14   1   -0.99    1.02
  12 -15  -1    4.70    1.69
 -12 -15   1    4.29    1.59
  12  15  -1    1.20    1.32
 -12  15   1    1.27    1.17
 -11 -15   1    4.19    1.62
  11 -15  -1    4.65    1.36
 -11  15   1    2.46    1.08
  11  15  -1    0.92    1.24
  10 -15  -1    3.48    1.19
 -10 -15   1    6.60    1.66
  10 -15  -1    7.62    1.67
  10  15  -1    5.51    1.47
 -10  15   1    5.28    1.32
  10  15  -1    5.92    1.30
  -9 -15   1   19.24    2.22
   9 -15  -1   17.82    2.05
   9 -15  -1   18.39    2.24
   9  15  -1   17.54    1.93
   9  15  -1   19.57    2.31
  -9  15   1   17.27    2.05
   8 -15  -1    4.67    1.31
   8 -15  -1    6.42    1.38
  -8 -15   1    3.66    1.18
   8  15  -1    1.98    0.99
  -8  15   1    2.68    0.97
   8  15  -1    4.06    1.07
  -7 -15   1    0.72    0.96
   7 -15  -1    1.43    0.92
   7  15  -1    0.17    0.95
   7  15  -1   -0.12    0.63
  -7  15   1    0.74    0.72
   6 -15  -1    0.09    0.90
  -6 -15   1    1.17    0.96
   6  15  -1    0.26    0.72
   6  15  -1    0.13    0.67
  -6  15   1    1.09    0.70
  -5 -15   1    0.87    0.93
   5 -15  -1    1.33    0.91
   5  15  -1    2.95    0.99
  -5  15   1    0.47    0.78
   5  15  -1    0.76    0.70
  -5  15   1    1.27    0.67
   4 -15  -1    1.21    0.85
  -4 -15   1    2.08    0.92
   4  15  -1    1.15    0.85
  -4  15   1    2.24    0.88
   4  15  -1    2.48    0.92
  -4  15   1    1.70    0.75
  -3 -15   1   70.69    2.74
   3 -15  -1   71.14    2.79
  -3  15   1   70.57    2.96
   3  15  -1   76.64    3.12
   3  15  -1   77.15    3.45
  -3  15   1   70.08    2.83
   2 -15  -1    2.64    0.84
  -2  15   1    3.21    0.90
   2  15  -1    2.56    0.83
  -2  15   1    1.89    0.77
   2  15  -1    1.94    0.87
  -1  15   1    3.21    0.94
   1  15  -1    3.07    1.04
   1  15  -1    4.49    0.96
  -1  15   1    2.85    0.86
   0  15  -1    1.11    0.71
   0  15  -1    1.13    0.81
   0  15   1    1.41    0.78
   0  15  -1    0.98    0.64
   1  15   1    1.74    0.85
  -1  15  -1    0.47    0.68
  -1  15  -1    0.56    0.72
   1  15   1    1.12    0.68
   2 -15   1   26.80    1.72
   2  15   1   31.05    2.17
   2  15   1   29.75    1.91
  -2  15  -1   29.31    1.82
  -2  15  -1   27.48    1.77
   3 -15   1    4.03    0.95
   3  15   1    3.29    1.03
   3  15   1    5.01    1.03
  -3  15  -1    4.34    0.93
  -3  15  -1    4.20    1.04
   4 -15   1    4.07    1.01
   4  15   1    2.85    0.94
   4  15   1    1.95    0.89
  -4  15  -1    2.80    0.91
  -4  15  -1    3.53    0.86
  -5 -15  -1   24.53    1.84
   5 -15   1   25.47    1.90
  -5  15  -1   22.14    2.00
   5  15   1   27.62    2.17
   5  15   1   26.15    1.88
  -6 -15  -1   -1.67    0.74
   6 -15   1    0.46    0.88
  -6  15  -1    0.48    0.74
   6  15   1    1.87    1.05
   6  15   1    1.15    0.80
  -7 -15  -1    1.99    1.03
   7 -15   1    2.00    0.96
   7  15   1    0.70    0.67
  -7  15  -1    0.68    0.76
   7  15   1    0.22    0.78
   8 -15   1    0.20    0.85
  -8 -15  -1    1.17    1.08
   8 -15   1    1.83    1.15
   8  15   1   -0.67    0.73
  -8  15  -1    1.22    0.80
   8  15   1    0.32    0.82
  -9 -15  -1    6.64    1.53
   9 -15   1    6.50    1.50
   9 -15   1    6.61    1.44
  -9  15  -1    4.63    1.19
   9  15   1    7.50    1.54
   9  15   1    6.32    1.34
  10 -15   1    1.53    1.28
 -10 -15  -1    4.30    1.47
  10  15   1    1.35    1.25
 -10  15  -1    2.69    1.05
 -11 -15  -1    2.74    1.46
  11  15   1    3.67    1.48
 -11  15  -1    1.87    1.17
  11 -16  -1   12.83    2.05
 -11 -16   1   14.42    2.22
  11  16  -1   10.30    1.98
 -11  16   1    9.72    1.70
 -10 -16   1   26.50    2.62
  10 -16  -1   23.64    2.51
  10  16  -1   32.08    3.06
 -10  16   1   24.57    2.45
  10  16  -1   29.81    2.21
  -9 -16   1   -2.34    0.95
   9 -16  -1    1.72    1.26
   9 -16  -1    0.31    1.10
   9  16  -1   -1.52    0.98
   9  16  -1    1.12    0.99
  -9  16   1    0.52    0.95
   8 -16  -1    0.40    0.94
  -8 -16   1    1.01    1.14
   8 -16  -1    2.94    1.20
   8  16  -1   -0.15    1.02
   8  16  -1    0.94    0.76
  -8  16   1    1.57    0.91
  -7 -16   1    4.20    1.29
   7 -16  -1    3.48    1.13
  -7  16   1    3.95    1.02
   7  16  -1    3.15    1.01
   7  16  -1    6.68    1.55
  -6 -16   1    1.85    1.07
   6 -16  -1    3.66    1.18
  -6  16   1    1.80    0.86
   6  16  -1    2.84    0.96
   6  16  -1    3.08    1.18
   5 -16  -1    2.43    0.97
  -5 -16   1    1.84    1.00
  -5  16   1    4.42    1.04
  -5  16   1    2.57    0.84
   5  16  -1    1.30    0.95
   5  16  -1    1.88    0.83
   4 -16  -1   12.60    1.49
  -4  16   1   14.25    1.50
   4  16  -1   11.88    1.55
  -4  16   1   12.20    1.53
   4  16  -1   12.35    1.73
   3 -16  -1    0.71    0.79
   3  16  -1    0.09    0.74
  -3  16   1   -0.79    0.54
   3  16  -1    0.22    0.61
  -3  16   1    0.17    0.56
  -2  16   1   46.71    2.41
   2  16  -1   50.58    2.91
   2  16  -1   45.48    2.43
  -2  16   1   49.67    2.44
  -1  16   1    4.27    1.08
   1  16  -1    5.03    1.21
  -1  16   1    2.24    0.85
   1  16  -1    5.52    1.08
   0  16  -1   -0.33    0.66
   0  16   1    0.55    0.72
   0  16  -1    0.63    0.64
  -1  16  -1    0.61    0.70
   1  16   1   -0.11    0.70
   1  16   1    0.47    0.68
  -1  16  -1    0.38    0.72
   2  16   1   21.20    2.02
  -2  16  -1   24.57    1.80
   2  16   1   23.96    2.36
  -2  16  -1   25.38    1.72
   3 -16   1    7.23    1.19
   3  16   1    4.27    1.21
   3  16   1    4.87    1.11
  -3  16  -1    4.08    1.03
  -3  16  -1    5.27    1.01
   4 -16   1   18.62    1.73
  -4  16  -1   18.35    1.71
   4  16   1   19.36    1.97
  -4  16  -1   15.61    1.70
   4  16   1   21.02    2.28
   5 -16   1    2.98    1.03
  -5  16  -1    4.06    1.07
   5  16   1    1.45    1.05
   5  16   1    0.98    0.79
   6 -16   1    2.22    1.07
   6  16   1    2.98    0.96
  -6  16  -1    2.14    0.89
   6  16   1    2.26    1.17
   7 -16   1    0.38    0.94
  -7 -16  -1   -0.14    0.92
   7  16   1    1.26    0.92
   7  16   1   -0.74    0.77
  -7  16  -1   -0.13    0.61
   8 -16   1    1.29    1.10
  -8 -16  -1    1.43    1.21
   8 -16   1    1.92    1.15
  -8  16  -1    1.48    0.99
   8  16   1    0.40    0.70
   8  16   1   -0.66    0.96
   9 -16   1    5.24    1.53
   9 -16   1    9.01    1.72
  -9 -16  -1    8.00    1.68
   9  16   1    9.09    1.52
   9  16   1    9.86    1.79
  -9  16  -1    6.68    1.48
 -10 -16  -1   28.15    2.67
  10 -16   1   19.74    2.41
  10  16   1   22.44    2.71
  11  16   1    0.39    1.04
  10 -17  -1   15.00    2.24
 -10 -17   1   15.12    2.11
 -10  17   1   12.58    1.94
  10  17  -1   14.49    2.25
  10  17  -1   14.83    1.93
  -9 -17   1    0.10    1.18
   9 -17  -1   -0.42    0.93
  -9  17   1   -0.25    0.99
   9  17  -1    0.07    1.08
   9  17  -1   -0.77    0.82
  -8 -17   1    4.29    1.44
   8 -17  -1    7.46    1.49
   8 -17  -1    3.32    1.21
   8  17  -1    6.27    1.55
  -8  17   1    3.33    1.11
   8  17  -1    6.89    1.41
  -7 -17   1    0.95    1.04
   7 -17  -1    0.79    1.03
   7  17  -1   -0.82    0.97
   7  17  -1    2.16    0.99
  -7  17   1    0.13    0.78
   6 -17  -1    3.18    1.14
  -6  17   1    4.13    1.13
   6  17  -1    6.81    1.48
   6  17  -1    5.83    1.22
   5 -17  -1    3.98    1.11
   5  17  -1    0.74    0.95
  -5  17   1    4.26    1.03
   5  17  -1    3.03    1.24
   4 -17  -1    4.53    1.21
  -4  17   1    5.76    1.12
  -4  17   1    4.15    1.14
   4  17  -1    4.56    1.31
   4  17  -1    5.69    1.22
   3  17  -1   23.45    2.38
   3  17  -1   21.51    2.09
  -3  17   1   16.07    1.84
  -3  17   1   19.29    1.88
   2  17  -1   23.76    2.38
  -2  17   1   18.46    1.86
   2  17  -1   20.84    2.07
  -2  17   1   18.11    1.86
  -1  17   1    5.61    1.22
   1  17  -1    6.43    1.38
   1  17  -1    5.31    1.23
   0  17  -1    0.78    0.79
   0  17   1   -0.29    0.60
  -1  17  -1   22.30    1.98
   1  17   1   23.09    2.16
   1  17   1   22.11    2.29
  -1  17  -1   18.52    1.86
  -2  17  -1    0.19    0.57
  -2  17  -1   -0.04    0.57
   2  17   1    0.31    0.81
   2  17   1    0.03    0.66
   3  17   1   19.68    2.09
   3  17   1   16.51    2.05
  -3  17  -1   15.93    1.79
  -3  17  -1   19.98    1.83
  -4  17  -1    3.77    0.99
   4  17   1    2.16    1.10
  -4  17  -1    2.28    0.81
   4  17   1    1.45    0.91
   5 -17   1    4.32    1.18
  -5  17  -1    2.13    0.96
   5  17   1    4.67    1.25
   5  17   1    4.28    1.26
   6 -17   1    5.88    1.35
   6  17   1    8.66    1.64
  -6  17  -1    5.88    1.19
   6  17   1    6.08    1.29
   7 -17   1   18.30    2.10
  -7  17  -1   15.19    1.91
   7  17   1   21.39    2.23
   7  17   1   22.03    2.50
   8 -17   1    0.85    1.15
   8 -17   1    0.26    1.11
  -8  17  -1    1.62    0.89
   8  17   1    1.23    0.88
   8  17   1    0.32    1.06
   9 -17   1    1.33    1.09
  -9 -17  -1    1.20    1.32
  -9  17  -1    2.40    1.07
   9  17   1    2.30    1.20
   9  17   1    4.81    1.34
 -10 -17  -1    5.28    1.64
  10  17   1    2.91    1.41
 -10  17  -1    2.15    1.25
   9 -18  -1    0.95    1.21
  -9 -18   1   -1.06    1.16
   9  18  -1    2.22    1.20
   9  18  -1   -0.26    1.19
  -9  18   1    1.20    0.95
   8 -18  -1   13.60    1.93
   8  18  -1   10.34    1.74
   8  18  -1   14.24    2.20
  -8  18   1    8.46    1.70
   7 -18  -1   10.73    1.70
   7  18  -1   10.79    1.70
   7  18  -1   12.35    2.11
  -7  18   1    7.38    1.47
   6 -18  -1    0.43    1.01
   6  18  -1    0.19    0.96
   6  18  -1   -0.23    0.72
  -6  18   1    0.08    0.69
   5  18  -1    2.21    0.97
  -5  18   1    1.39    0.99
   5  18  -1    0.43    0.89
  -4  18   1    1.39    0.84
   4  18  -1   -0.19    1.01
  -4  18   1    1.16    0.79
   4  18  -1    0.17    0.75
  -3  18   1   11.51    1.59
   3  18  -1   14.95    1.84
   3  18  -1   11.69    1.81
  -3  18   1    8.55    1.47
  -2  18   1    0.43    0.72
   2  18  -1   -0.17    0.78
   2  18  -1    0.93    0.87
  -2  18   1    1.10    0.89
   1  18  -1    0.72    0.75
  -1  18   1    0.96    0.81
   1  18  -1    1.73    0.98
   0  18  -1    8.44    1.39
   0  18   1   12.69    1.66
  -1  18  -1    2.27    0.97
   1  18   1    2.62    0.98
  -1  18  -1    1.44    0.90
   2  18   1    8.02    1.46
  -2  18  -1    8.65    1.43
   2  18   1   10.50    1.71
  -2  18  -1    7.46    1.34
  -3  18  -1    4.72    1.21
   3  18   1    4.41    1.27
   3  18   1    4.34    1.15
  -3  18  -1    4.61    1.13
   4  18   1    1.54    0.87
  -4  18  -1    2.44    0.85
  -4  18  -1    0.97    0.81
   4  18   1    3.14    1.22
   5  18   1    0.00    0.93
  -5  18  -1   -0.25    0.62
   5  18   1    0.01    0.70
   6 -18   1    1.32    1.02
   6  18   1   -0.55    0.72
  -6  18  -1    0.25    0.87
   6  18   1    2.97    1.31
   7 -18   1    4.57    1.39
   7  18   1    4.20    1.34
   7  18   1    2.74    1.38
  -7  18  -1    3.53    1.10
   8 -18   1    9.50    1.76
   8  18   1   10.67    1.90
  -8  18  -1    8.23    1.52
   8  18   1    8.94    1.70
   9 -18   1    1.84    1.20
  -9  18  -1    3.65    1.21
   9  18   1    4.80    1.28
   9  18   1    2.77    1.34
   8  19  -1    2.63    1.08
   8  19  -1    0.08    1.24
  -8  19   1    1.88    1.19
   7 -19  -1   12.74    1.94
  -7  19   1    8.65    1.60
   7  19  -1   15.46    2.23
   7  19  -1    8.61    1.65
   6  19  -1    0.24    0.86
  -6  19   1   -0.71    0.80
   6  19  -1   -0.06    1.05
   5  19  -1   -0.59    1.06
   5  19  -1   -0.19    0.77
  -5  19   1    0.97    0.91
  -4  19   1    1.00    0.99
  -4  19   1    0.08    0.81
   4  19  -1    2.21    1.21
   4  19  -1    0.46    0.86
  -3  19   1    3.50    1.20
  -3  19   1    8.28    1.39
   3  19  -1    5.90    1.34
   3  19  -1    6.29    1.54
  -2  19   1    0.98    0.87
   2  19  -1    0.70    1.01
   2  19  -1   -0.09    0.70
   1  19  -1    1.67    0.95
  -1  19   1    2.12    0.94
   0  19   1   30.71    2.23
   0  19  -1   27.93    2.13
  -1  19  -1   16.03    1.93
   1  19   1   23.08    2.32
  -2  19  -1    4.62    1.15
   2  19   1    6.91    1.48
   2  19   1    7.32    1.68
  -2  19  -1    7.05    1.35
   3  19   1   -0.05    1.18
  -3  19  -1    1.42    0.81
   3  19   1    1.92    1.01
  -3  19  -1    1.23    0.85
   4  19   1    4.60    1.38
  -4  19  -1    3.31    1.04
   4  19   1    2.90    1.13
  -5  19  -1    4.51    1.15
   5  19   1    7.71    1.80
   5  19   1    4.80    1.37
   6  19   1    7.12    1.65
   6  19   1    4.74    1.46
  -6  19  -1    3.30    1.15
  -7  19  -1    3.39    1.18
   7  19   1    0.82    1.06
   7  19   1    1.67    1.03
   8 -19   1    1.87    1.34
  -8  19  -1   -0.32    0.81
   8  19   1   -0.41    1.13
   8  19   1    0.88    1.13
  -7  20   1   -0.03    0.84
   6  20  -1   26.55    2.69
  -6  20   1   22.17    2.37
   6  20  -1   24.21    2.81
   5  20  -1    3.14    1.39
   5  20  -1    2.36    1.25
  -5  20   1    1.46    1.10
  -4  20   1   10.79    1.60
  -4  20   1    9.69    1.65
   4  20  -1   13.42    2.14
   4  20  -1   12.59    1.93
   3  20  -1    1.77    1.04
  -3  20   1    1.96    0.92
   3  20  -1    0.02    1.10
  -3  20   1    3.43    1.23
  -2  20   1    3.42    1.12
   2  20  -1    2.59    1.12
   2  20  -1    4.18    1.44
   1  20  -1    0.22    0.88
  -1  20   1    0.09    0.82
   0  20  -1   11.49    1.73
   0  20   1   12.26    1.81
  -1  20  -1    1.22    1.02
   1  20   1    0.04    1.00
  -2  20  -1    5.16    1.34
   2  20   1    2.76    1.09
  -2  20  -1    4.06    1.22
   3  20   1    7.43    1.50
  -3  20  -1    7.56    1.52
   3  20   1    4.64    1.44
  -3  20  -1    4.27    1.28
   4  20   1    0.77    1.24
  -4  20  -1    0.69    0.99
   4  20   1    0.42    0.94
   5  20   1    2.24    1.11
   5  20   1    0.80    1.30
  -5  20  -1    2.89    1.18
  -6  20  -1    6.93    1.52
   6  20   1   10.87    2.14
   6  20   1    7.03    1.46
  -5  21   1   -0.07    0.97
   5  21  -1    0.65    1.14
   4  21  -1    5.02    1.39
  -4  21   1    3.15    1.32
   4  21  -1    4.87    1.56
   3  21  -1   -0.24    1.22
   3  21  -1   -0.08    1.07
  -3  21   1    0.63    0.89
   2  21  -1    1.21    1.17
  -2  21   1   -1.38    0.68
  -1  21   1    5.92    1.34
   1  21  -1    7.24    1.49
   0  21   1    3.91    1.20
   0  21  -1    1.94    1.08
  -1  21  -1   25.77    2.54
   1  21   1   28.31    2.74
  -2  21  -1    1.64    1.03
   2  21   1    4.58    1.35
   3  21   1   -0.36    1.05
  -3  21  -1   -0.36    0.74
  -3  21  -1    0.71    0.98
   3  21   1    3.45    1.58
  -4  21  -1    5.10    1.40
   4  21   1   13.30    2.08
   4  21   1    7.83    1.89
  -5  21  -1   -0.56    0.95
  -3  22   1    1.46    1.11
  -2  22   1    0.43    0.88
  -1  22   1    1.79    1.17
   1  22  -1    2.26    1.20
   0  22  -1    0.50    0.96
   0  22   1    1.46    1.07
  -1  22  -1    0.90    1.04
  -2  22  -1    1.27    0.95
  16   0  -2   24.21    2.67
 -16   0   2   23.17    2.59
 -16   0   2   20.31    2.24
 -15   0   2   -0.55    1.00
 -15   0   2   -0.27    0.70
  15   0  -2   -0.17    1.15
 -14   0   2   -0.30    0.80
  14   0  -2    0.54    1.15
 -14   0   2    0.03    0.98
 -13   0   2   -0.37    0.72
 -13   0   2   -0.23    0.55
  13   0  -2    0.40    1.06
  12   0  -2   47.85    2.27
 -12   0   2   49.18    2.32
  12   0  -2   47.33    2.63
 -12   0   2   51.07    2.57
 -11   0   2   -0.30    0.67
  11   0  -2    0.15    0.81
 -11   0   2    0.14    0.51
  11   0  -2   -0.16    0.56
  10   0  -2  107.59    3.26
 -10   0   2  103.72    3.51
 -10   0   2  106.49    3.32
  10   0  -2  111.35    3.85
  -9   0   2   -0.08    0.48
   9   0  -2    0.43    0.81
  -9   0   2   -0.84    0.52
   9   0  -2   -0.16    0.49
  -8   0   2    8.15    0.92
  -8   0   2    8.55    1.00
   8   0  -2    7.81    0.89
   8   0  -2    9.99    1.15
  -7   0   2   -0.10    0.31
  -7   0   2    0.08    0.23
  -7   0   2    0.13    0.45
   7   0  -2    0.13    0.37
   7   0  -2    0.14    0.51
   6   0  -2   54.26    1.71
  -6   0   2   56.58    1.40
   6   0  -2   55.02    2.03
  -6   0   2   55.25    1.72
  -6   0   2   55.23    1.90
   5   0  -2    0.37    0.41
  -5   0   2    0.13    0.23
  -5   0   2   -0.05    0.36
  -5   0   2    0.00    0.27
   5   0  -2   -0.39    0.28
   4   0  -2    2.10    0.53
   4   0  -2    1.92    0.37
  -4   0   2    2.76    0.35
  -3   0   2   -0.13    0.19
   3   0  -2   -0.06    0.21
   3   0  -2   -0.30    0.27
   2   0  -2    6.22    0.35
  -2   0   2    5.75    0.33
   2   0  -2    6.77    0.42
  -1   0   2   -0.04    0.09
   0   0   2  542.82    9.70
   1   0   2   -0.16    0.12
   2   0   2  886.59   15.77
   2   0   2  901.37   16.49
   3   0   2   -0.01    0.15
   3   0   2   -0.35    0.30
   4   0   2   82.34    2.15
  -4   0  -2   76.45    2.26
   4   0   2   81.59    1.66
  -5   0  -2    0.14    0.31
  -5   0  -2   -0.23    0.32
   5   0   2   -0.09    0.11
   5   0   2   -0.02    0.38
  -6   0  -2   52.15    1.92
   6   0   2   52.12    1.14
   6   0   2   56.75    1.96
  -6   0  -2   53.20    2.02
   7   0   2    1.01    0.62
  -7   0  -2    0.19    0.47
  -7   0  -2    0.06    0.47
   7   0   2   -0.50    0.44
   8   0   2    0.61    0.67
  -8   0  -2    1.36    0.71
   8   0   2    0.32    0.55
  -8   0  -2    0.45    0.58
   9   0   2    0.18    0.54
  -9   0  -2   -0.85    0.44
   9   0   2   -0.37    0.68
  -9   0  -2    0.45    0.69
 -10   0  -2  103.42    3.73
 -10   0  -2  109.26    3.66
  10   0   2  106.36    3.63
  10   0   2  102.40    3.42
  11   0   2    0.07    0.61
 -11   0  -2   -0.17    0.78
  11   0   2   -0.79    0.76
 -11   0  -2    0.05    0.72
  12   0   2    0.08    0.94
 -12   0  -2    0.81    0.95
  12   0   2    2.18    0.89
 -12   0  -2    2.78    0.95
 -13   0  -2    0.33    0.98
 -13   0  -2    0.85    0.78
 -14   0  -2   28.16    2.78
 -14   0  -2   22.12    2.33
 -15   0  -2    0.44    0.90
 -15   0  -2    0.99    1.09
 -16  -1   2    7.20    1.65
  16  -1  -2    2.98    1.51
 -16   1   2    3.69    1.33
  16   1  -2    6.95    1.77
 -16   1   2    4.79    1.49
 -15  -1   2    5.32    1.57
  15  -1  -2    7.90    1.70
 -15  -1   2    2.93    1.14
 -15   1   2    4.01    1.23
 -15   1   2    7.55    1.64
  15   1  -2    3.94    1.44
 -14  -1   2    0.37    0.81
 -14  -1   2    0.40    1.03
  14  -1  -2    0.62    1.15
 -14   1   2    1.17    0.83
 -14   1   2    2.21    1.09
  14   1  -2    0.21    1.13
  13  -1  -2   22.12    2.26
 -13  -1   2   22.00    2.21
  13  -1  -2   20.95    1.86
 -13  -1   2   17.81    1.70
 -13   1   2   21.79    1.73
 -13   1   2   19.02    1.96
  13   1  -2   20.27    2.16
  12  -1  -2    6.65    1.11
 -12  -1   2    5.79    1.08
  12  -1  -2    7.90    1.54
 -12  -1   2    4.54    1.15
 -12   1   2    5.75    1.08
 -12   1   2    5.73    1.22
  12   1  -2    6.98    1.40
 -11  -1   2    8.48    1.27
  11  -1  -2    9.88    1.22
 -11  -1   2   10.64    1.27
  11  -1  -2    9.66    1.50
 -11   1   2    8.50    1.14
  11   1  -2   10.71    1.50
 -11   1   2    9.72    1.30
  11   1  -2   11.64    1.21
 -10  -1   2    0.30    0.45
 -10  -1   2   -0.08    0.68
  10  -1  -2   -0.32    0.54
  10  -1  -2   -0.06    0.86
  10   1  -2   -1.02    0.79
 -10   1   2   -0.02    0.66
  10   1  -2    0.23    0.57
 -10   1   2   -0.13    0.45
   9  -1  -2   12.02    1.40
  -9  -1   2   13.19    1.16
  -9  -1   2   10.14    1.26
   9  -1  -2   10.99    1.15
  -9   1   2   10.41    1.11
   9   1  -2    9.26    1.34
  -9   1   2    9.43    1.17
   9   1  -2   10.39    1.03
  -8  -1   2  123.93    3.64
  -8  -1   2  130.32    3.38
   8  -1  -2  123.49    3.39
  -8  -1   2  128.87    2.79
   8  -1  -2  129.00    3.79
  -8   1   2  125.19    3.57
  -8   1   2  127.10    3.42
   8   1  -2  123.64    3.24
   8   1  -2  123.47    3.79
  -7  -1   2   23.66    1.16
   7  -1  -2   28.50    1.50
   7  -1  -2   25.88    1.26
  -7  -1   2   24.40    1.39
  -7   1   2   24.05    1.26
   7   1  -2   27.91    1.18
   7   1  -2   24.71    1.44
   7   1  -2   25.31    0.91
  -7   1   2   25.76    1.24
  -7   1   2   26.42    0.82
  -6  -1   2   68.91    2.20
  -6  -1   2   69.69    1.95
   6  -1  -2   67.44    2.05
   6  -1  -2   67.06    2.26
   6   1  -2   67.56    2.31
   6   1  -2   65.70    1.67
  -6   1   2   71.10    2.13
   6   1  -2   70.99    1.94
  -6   1   2   70.11    1.60
  -6   1   2   71.99    2.04
   5  -1  -2   22.55    1.18
  -5  -1   2   21.38    0.89
  -5  -1   2   23.37    1.12
   5  -1  -2   21.75    1.00
   5   1  -2   24.50    0.82
  -5   1   2   23.23    0.96
   5   1  -2   24.41    0.94
  -5   1   2   24.58    0.78
   5   1  -2   23.39    1.18
   4  -1  -2   16.45    0.91
   4  -1  -2   16.70    0.82
   4   1  -2   17.37    0.72
  -4   1   2   16.81    0.77
   4   1  -2   17.18    1.00
   4   1  -2   17.16    0.66
  -4   1   2   16.72    0.64
   3  -1  -2  140.42    3.01
   3  -1  -2  137.57    3.17
   3   1  -2  143.74    2.87
   3   1  -2  141.23    3.21
  -3   1   2  142.03    2.81
   3   1  -2  144.57    2.86
   2  -1  -2   65.59    1.55
   2  -1  -2   65.45    1.61
   2   1  -2   62.10    1.47
   2   1  -2   67.06    1.64
   2   1  -2   68.14    1.42
  -2   1   2   66.79    1.47
   1  -1  -2   72.68    1.62
   1   1  -2   72.12    1.57
  -1   1   2   73.45    1.59
   0   1  -2   74.98    1.59
   0   1   2   76.52    1.65
   1  -1   2   22.84    0.64
   1   1   2   22.74    0.70
   1   1   2   22.62    0.64
   2  -1   2   19.55    0.66
   2  -1   2   19.23    0.57
   2   1   2   18.98    0.69
   2   1   2   19.74    0.65
   3  -1   2    0.72    0.34
   3  -1   2   -0.10    0.15
  -3   1  -2   -0.18    0.24
   3   1   2    0.19    0.31
   3   1   2    0.05    0.17
   4  -1   2   13.87    0.79
  -4  -1  -2   15.24    0.95
  -4   1  -2   14.73    0.83
   4   1   2   14.88    0.56
   4   1   2   13.31    0.80
  -4   1  -2   14.19    0.92
  -5  -1  -2    0.44    0.38
   5  -1   2   -0.04    0.38
  -5   1  -2   -0.29    0.31
   5   1   2    0.13    0.39
  -5   1  -2   -0.10    0.39
   5   1   2    0.16    0.17
  -6  -1  -2    0.09    0.43
   6  -1   2   -0.82    0.40
   6  -1   2    0.58    0.41
   6   1   2    0.86    0.51
   6   1   2    0.19    0.18
  -6   1  -2   -0.26    0.36
  -6   1  -2    0.39    0.44
  -7  -1  -2  108.46    3.37
   7  -1   2  113.65    3.23
   7  -1   2  110.25    3.17
  -7  -1  -2  108.94    3.21
   7   1   2  106.33    3.02
   7   1   2  107.70    3.20
  -7   1  -2  108.14    3.25
  -7   1  -2  109.34    3.33
   8  -1   2   15.49    1.36
   8  -1   2   17.11    1.46
  -8  -1  -2   17.60    1.51
  -8  -1  -2   17.56    1.57
   8   1   2   17.20    1.37
  -8   1  -2   16.57    1.46
   8   1   2   18.02    1.22
  -8   1  -2   15.12    1.43
  -9  -1  -2    5.10    1.00
   9  -1   2    6.29    1.02
   9  -1   2    6.12    1.10
  -9  -1  -2    5.98    0.98
  -9   1  -2    4.36    0.99
   9   1   2    5.35    1.06
  -9   1  -2    4.47    0.95
   9   1   2    5.27    0.89
 -10  -1  -2    4.66    1.14
  10  -1   2    5.36    1.03
  10  -1   2    5.58    1.15
 -10  -1  -2    3.75    1.00
  10   1   2    4.99    1.10
 -10   1  -2    3.85    0.97
 -10   1  -2    5.92    1.12
  10   1   2    4.14    0.88
 -11  -1  -2    5.55    1.24
 -11  -1  -2    6.52    1.16
  11  -1   2    8.28    1.28
  11  -1   2    6.28    1.22
 -11   1  -2    5.05    1.16
  11   1   2    6.33    1.22
 -11   1  -2    7.15    1.36
  11   1   2    5.03    0.98
 -12  -1  -2    6.55    1.24
  12  -1   2    6.14    1.37
  12  -1   2    5.50    1.11
 -12  -1  -2    6.88    1.31
  12   1   2    6.91    1.31
  12   1   2    7.67    1.20
 -12   1  -2    9.07    1.51
 -12   1  -2    6.51    1.27
 -13  -1  -2   -0.63    0.90
 -13  -1  -2    0.70    0.79
  13  -1   2   -0.14    0.79
 -13   1  -2    0.04    0.90
 -13   1  -2    1.31    0.96
 -14  -1  -2    1.23    0.95
 -14  -1  -2    2.56    1.40
 -14   1  -2    2.09    1.02
 -14   1  -2    3.56    1.34
 -15  -1  -2   -0.26    1.22
 -15  -1  -2   -0.39    1.06
 -15   1  -2    0.91    0.96
 -15   1  -2    1.99    1.23
  16  -2  -2    4.67    1.72
 -16  -2   2    5.47    1.77
 -16   2   2    2.51    1.20
 -16   2   2    4.59    1.60
  16   2  -2    5.02    1.58
  15  -2  -2   14.47    2.11
 -15  -2   2   14.36    2.20
 -15  -2   2   15.99    1.89
 -15   2   2   15.33    1.93
 -15   2   2   15.46    2.08
  15   2  -2   13.36    2.04
  14  -2  -2    1.02    0.86
  14  -2  -2    0.90    1.22
 -14  -2   2    0.28    0.77
 -14  -2   2    0.56    1.01
  14   2  -2    2.50    1.24
 -14   2   2    0.84    0.96
 -14   2   2    0.46    0.77
 -13  -2   2   12.49    1.46
  13  -2  -2   11.48    1.51
 -13  -2   2   11.57    1.73
  13  -2  -2   10.86    1.75
 -13   2   2   10.44    1.48
 -13   2   2   13.78    1.75
  13   2  -2   11.60    1.75
  12  -2  -2    4.37    1.00
  12  -2  -2    2.98    1.22
 -12  -2   2    0.85    0.68
 -12  -2   2    3.56    1.01
 -12   2   2    3.62    0.92
  12   2  -2    3.69    1.22
 -12   2   2    2.07    0.96
  11  -2  -2   20.66    2.00
 -11  -2   2   21.81    1.51
 -11  -2   2   20.05    1.94
  11  -2  -2   19.25    1.52
 -11   2   2   18.03    1.42
 -11   2   2   21.36    1.68
  11   2  -2   18.27    1.30
  11   2  -2   19.17    1.94
  10  -2  -2   86.57    2.99
 -10  -2   2   86.47    3.24
 -10  -2   2   82.18    2.81
  10  -2  -2   89.02    3.33
 -10   2   2   81.73    2.92
 -10   2   2   90.99    3.14
  10   2  -2   84.44    2.70
  10   2  -2   86.21    3.35
  -9  -2   2    6.91    0.89
   9  -2  -2    8.15    1.20
   9  -2  -2    5.63    0.93
  -9  -2   2    5.23    0.98
   9   2  -2    5.77    0.76
  -9   2   2    5.98    0.89
  -9   2   2    7.31    1.06
   9   2  -2    7.83    1.22
  -8  -2   2    3.16    0.58
  -8  -2   2    3.38    0.76
   8  -2  -2    3.51    0.73
   8  -2  -2    4.43    0.88
   8   2  -2    3.14    0.86
   8   2  -2    2.78    0.54
  -8   2   2    2.91    0.71
  -8   2   2    2.34    0.59
   8   2  -2    2.43    0.43
  -7  -2   2    2.18    0.59
   7  -2  -2    1.60    0.59
   7  -2  -2    2.66    0.62
  -7  -2   2    1.01    0.42
   7   2  -2    0.99    0.66
   7   2  -2    1.00    0.32
  -7   2   2    1.20    0.26
   7   2  -2    1.17    0.40
  -7   2   2    1.68    0.53
  -7   2   2    1.62    0.49
   6  -2  -2   19.57    1.08
  -6  -2   2   21.74    0.95
  -6  -2   2   19.13    1.11
   6  -2  -2   17.22    1.13
  -6   2   2   20.48    1.06
  -6   2   2   19.49    0.69
   6   2  -2   18.72    1.20
  -6   2   2   20.04    1.02
   6   2  -2   21.02    0.90
   6   2  -2   21.56    0.84
  -5  -2   2   14.08    0.70
   5  -2  -2   11.95    0.87
   5  -2  -2   13.14    0.80
  -5  -2   2   16.60    0.98
  -5   2   2   14.38    0.81
   5   2  -2   13.90    0.67
   5   2  -2   13.52    0.65
   5   2  -2   13.97    0.94
  -5   2   2   13.15    0.55
   4  -2  -2   66.43    2.02
   4  -2  -2   70.05    1.93
  -4   2   2   73.64    1.64
   4   2  -2   72.63    1.65
  -4   2   2   72.14    1.88
   4   2  -2   68.49    2.07
   4   2  -2   72.94    1.74
   3  -2  -2    2.65    0.40
   3  -2  -2    2.34    0.43
  -3   2   2    2.76    0.32
   3   2  -2    2.51    0.44
   3   2  -2    2.75    0.34
   3   2  -2    2.95    0.28
   2  -2  -2    2.57    0.35
   2   2  -2    2.33    0.34
   2   2  -2    2.40    0.30
  -2   2   2    2.64    0.30
   1  -2  -2   14.44    0.60
   1   2  -2   15.22    0.58
  -1   2   2   14.66    0.58
   0   2   2    1.71    0.26
   0   2  -2    1.18    0.18
   0   2   2    1.64    0.24
   0   2  -2    2.06    0.26
   1   2   2  262.88    5.15
  -1   2  -2  255.70    4.85
   1   2   2  266.60    5.01
   2  -2   2    4.17    0.37
  -2   2  -2    3.89    0.29
   2   2   2    4.42    0.41
   2   2   2    4.24    0.42
   3  -2   2   -0.10    0.17
   3  -2   2    0.34    0.27
   3   2   2   -0.24    0.28
  -3   2  -2    0.03    0.25
   3   2   2    0.13    0.20
  -4  -2  -2   11.64    0.83
   4  -2   2   12.14    0.75
   4   2   2   12.96    0.60
  -4   2  -2   11.90    0.80
   4   2   2   13.63    0.80
  -4   2  -2   10.99    0.74
  -5  -2  -2   40.96    1.66
   5  -2   2   41.04    1.51
   5  -2   2   41.58    1.57
   5   2   2   39.14    1.16
  -5   2  -2   38.72    1.58
  -5   2  -2   40.06    1.56
   5   2   2   42.58    1.55
   6  -2   2    0.97    0.54
  -6  -2  -2    0.79    0.49
   6  -2   2    0.78    0.47
   6   2   2    0.81    0.26
   6   2   2    2.44    0.58
  -6   2  -2    1.88    0.55
  -6   2  -2    1.36    0.47
  -7  -2  -2    9.17    1.11
   7  -2   2   10.59    1.10
   7  -2   2   10.33    1.06
  -7   2  -2    9.53    1.08
   7   2   2    9.40    0.56
   7   2   2    8.48    1.01
  -7   2  -2    9.94    1.08
  -8  -2  -2   54.22    2.23
  -8  -2  -2   53.93    2.37
   8  -2   2   54.53    2.29
   8  -2   2   53.30    2.16
   8   2   2   55.53    2.28
  -8   2  -2   57.62    2.35
  -8   2  -2   51.80    2.29
   8   2   2   55.72    2.06
   9  -2   2    1.81    0.89
  -9  -2  -2    1.89    0.70
  -9  -2  -2    4.22    0.95
   9  -2   2    1.91    0.81
   9   2   2    2.38    0.66
   9   2   2    4.61    0.99
  -9   2  -2    2.17    0.72
  -9   2  -2    3.88    0.89
 -10  -2  -2   -0.16    0.65
  10  -2   2    3.99    1.01
 -10  -2  -2    0.66    0.73
  10  -2   2    0.54    0.69
 -10   2  -2    1.55    0.77
  10   2   2    1.29    0.81
  10   2   2    1.35    0.64
 -10   2  -2    0.39    0.63
  11  -2   2    0.81    0.91
 -11  -2  -2    0.19    0.69
  11  -2   2    2.06    0.91
 -11  -2  -2    3.08    1.08
  11   2   2    2.43    0.98
  11   2   2    2.08    0.77
 -11   2  -2    2.24    0.86
 -11   2  -2    3.74    1.04
 -12  -2  -2   22.89    2.26
  12  -2   2   23.03    2.05
 -12  -2  -2   21.11    2.00
 -12   2  -2   24.58    1.96
 -12   2  -2   25.33    1.96
  12   2   2   23.69    1.94
 -13  -2  -2    1.67    0.95
 -13  -2  -2   -0.08    1.07
  13  -2   2    2.20    0.98
 -13   2  -2    0.83    0.86
 -13   2  -2    1.32    1.07
  14  -2   2    5.52    1.33
 -14  -2  -2    7.97    1.64
 -14  -2  -2    4.77    1.42
 -14   2  -2    8.46    1.68
 -14   2  -2    8.04    1.72
 -15  -2  -2    6.42    1.73
 -15  -2  -2    8.05    1.71
 -15   2  -2    5.58    1.55
 -15   2  -2   10.70    2.01
  16  -3  -2   13.93    2.19
 -16  -3   2   13.80    2.31
 -16   3   2   13.70    1.93
 -16   3   2   12.97    2.03
  16   3  -2   14.87    2.14
 -15  -3   2    0.48    0.98
  15  -3  -2    1.31    1.01
  15  -3  -2    1.11    1.41
 -15   3   2    2.44    1.25
  15   3  -2   -0.63    1.14
 -15   3   2    1.68    0.94
 -14  -3   2    7.17    1.26
  14  -3  -2    5.02    1.23
  14  -3  -2    4.55    1.31
 -14  -3   2    6.44    1.47
 -14   3   2    5.14    1.27
 -14   3   2    8.29    1.42
  14   3  -2    4.09    1.37
 -13  -3   2    2.41    1.13
  13  -3  -2    2.00    0.98
  13  -3  -2    1.13    1.18
 -13  -3   2    1.82    0.81
  13   3  -2    0.53    1.02
 -13   3   2    3.64    1.10
 -13   3   2    2.81    1.02
 -12  -3   2    0.44    0.58
 -12  -3   2    0.15    0.76
  12  -3  -2   -2.08    0.88
  12  -3  -2    0.43    0.72
 -12   3   2    0.53    0.75
 -12   3   2    1.70    0.83
  12   3  -2    0.20    0.77
  11  -3  -2   47.60    2.31
 -11  -3   2   44.52    2.40
  11  -3  -2   47.82    2.55
 -11  -3   2   46.51    2.09
  11   3  -2   41.38    2.48
 -11   3   2   41.56    2.14
 -11   3   2   45.96    2.29
  10  -3  -2   13.85    1.63
  10  -3  -2   13.89    1.42
 -10  -3   2   13.44    1.27
 -10  -3   2   14.10    1.51
  10   3  -2   14.25    1.66
 -10   3   2   14.88    1.41
  10   3  -2   13.63    1.18
 -10   3   2   16.42    1.51
  -9  -3   2   14.00    1.09
   9  -3  -2   13.02    1.52
   9  -3  -2   16.49    1.45
  -9  -3   2   14.55    1.48
  -9   3   2   15.12    1.37
   9   3  -2   14.26    1.00
  -9   3   2   13.82    1.30
   9   3  -2   13.16    1.50
   8  -3  -2   26.96    1.64
  -8  -3   2   28.29    1.34
   8  -3  -2   29.36    1.57
  -8  -3   2   29.72    1.64
   8   3  -2   27.38    1.22
  -8   3   2   30.03    1.49
  -8   3   2   26.93    1.45
   8   3  -2   27.88    1.76
   8   3  -2   26.15    1.10
   7  -3  -2   66.54    2.29
   7  -3  -2   68.62    2.52
  -7  -3   2   72.26    2.50
  -7  -3   2   72.24    2.13
  -7   3   2   67.82    2.22
  -7   3   2   70.88    1.59
   7   3  -2   72.47    1.95
   7   3  -2   70.10    2.52
   7   3  -2   72.76    1.96
  -7   3   2   72.43    2.31
   6  -3  -2    8.84    0.94
  -6  -3   2    8.40    0.64
   6  -3  -2    9.54    0.90
  -6  -3   2    7.59    0.87
   6   3  -2    7.83    0.57
   6   3  -2    9.53    0.62
  -6   3   2   10.34    0.90
   6   3  -2    8.30    0.93
  -6   3   2    8.95    0.47
  -5  -3   2    1.67    0.46
   5  -3  -2    1.78    0.51
   5  -3  -2    1.75    0.49
   5   3  -2    2.29    0.39
  -5   3   2    1.34    0.38
   5   3  -2    1.81    0.51
  -5   3   2    1.55    0.27
   5   3  -2    1.99    0.31
   4  -3  -2   10.94    0.74
   4  -3  -2   10.88    0.78
  -4  -3   2    9.81    0.74
  -4   3   2   11.83    0.56
   4   3  -2   10.71    0.47
   4   3  -2   11.32    0.61
   4   3  -2   10.06    0.79
  -4   3   2   12.62    0.71
   3  -3  -2   30.87    1.13
   3  -3  -2   32.49    1.21
  -3   3   2   31.08    0.97
   3   3  -2   32.15    1.21
   3   3  -2   32.01    0.75
  -3   3   2   32.50    1.13
   3   3  -2   34.48    1.07
   2  -3  -2    4.56    0.48
   2   3  -2    3.91    0.42
   2   3  -2    4.59    0.49
  -2   3   2    4.69    0.45
   1  -3  -2   79.47    1.86
   1   3  -2   75.19    1.88
   1   3  -2   79.63    1.84
  -1   3   2   79.22    1.85
   0  -3  -2  156.81    3.27
   0   3   2  160.49    3.46
   0   3   2  162.28    3.33
   0   3  -2  165.36    3.26
   1   3   2    9.05    0.56
  -1   3  -2    7.86    0.43
   1   3   2    8.51    0.55
  -2   3  -2   83.89    1.80
   2   3   2   83.95    2.01
   2   3   2   80.54    2.09
  -2   3  -2   83.75    2.06
   3  -3   2  124.73    2.90
   3   3   2  124.91    2.78
  -3   3  -2  124.20    2.97
  -3   3  -2  124.85    2.49
   3   3   2  129.72    3.01
   4  -3   2   90.44    1.82
   4  -3   2   87.43    2.35
   4  -3   2   91.90    2.52
  -4  -3  -2   91.75    2.56
  -4   3  -2   92.16    2.51
  -4   3  -2   92.24    2.48
   4   3   2   90.38    2.19
   4   3   2   90.14    2.46
   5  -3   2    7.42    0.81
  -5  -3  -2    6.63    0.83
   5  -3   2    6.24    0.70
   5   3   2    7.15    0.52
  -5   3  -2    5.91    0.76
   5   3   2    7.48    0.79
  -5   3  -2    6.81    0.80
  -6  -3  -2  207.53    5.16
   6  -3   2  215.04    5.07
   6  -3   2  209.57    4.99
  -6   3  -2  213.04    5.05
   6   3   2  217.17    4.42
  -6   3  -2  219.12    5.14
   6   3   2  211.90    5.05
   7  -3   2   13.85    1.20
  -7  -3  -2   14.07    1.34
   7  -3   2   15.22    1.31
  -7   3  -2   13.91    1.30
  -7   3  -2   14.37    1.11
   7   3   2   14.09    0.74
   7   3   2   11.86    1.16
   8  -3   2   16.93    1.46
  -8  -3  -2   19.14    1.70
   8  -3   2   20.02    1.62
   8   3   2   16.94    1.12
  -8   3  -2   17.01    1.35
   8   3   2   20.09    1.45
  -8   3  -2   17.86    1.42
  -9  -3  -2   17.29    1.68
  -9  -3  -2   15.73    1.52
   9  -3   2   16.20    1.53
   9  -3   2   16.02    1.54
   9   3   2   16.97    1.54
   9   3   2   15.69    1.21
  -9   3  -2   17.67    1.61
  -9   3  -2   16.35    1.64
 -10  -3  -2    0.09    0.67
 -10  -3  -2   -0.31    0.62
  10  -3   2   -0.65    0.78
  10  -3   2    0.12    0.63
  10   3   2    0.29    0.71
 -10   3  -2   -0.81    0.61
 -10   3  -2   -0.09    0.68
  10   3   2    0.45    0.52
  11  -3   2   67.37    2.98
  11  -3   2   63.91    2.88
 -11  -3  -2   70.21    3.25
 -11  -3  -2   68.27    2.97
 -11   3  -2   64.07    2.97
  11   3   2   70.65    3.00
 -11   3  -2   67.63    3.06
 -12  -3  -2    0.41    0.86
  12  -3   2    1.30    0.91
 -12  -3  -2    0.36    0.80
  12   3   2    1.42    0.92
 -12   3  -2    0.40    0.84
 -12   3  -2    1.01    0.88
 -13  -3  -2   11.89    1.77
  13  -3   2   11.14    1.55
 -13  -3  -2   13.71    1.84
 -13   3  -2   12.52    1.87
 -13   3  -2   16.78    1.94
  14  -3   2    0.61    0.97
 -14  -3  -2    0.06    0.88
 -14  -3  -2   -1.44    0.88
 -14   3  -2   -0.71    0.82
 -14   3  -2    2.26    1.11
 -15  -3  -2   27.00    2.93
 -15  -3  -2   21.36    2.39
 -15   3  -2   25.10    2.83
 -15   3  -2   19.16    2.32
  16  -4  -2    1.04    1.53
 -16  -4   2    7.32    1.79
 -16   4   2    6.84    1.50
  16   4  -2    5.89    1.66
  15  -4  -2    0.59    1.08
 -15  -4   2    0.11    1.03
  15  -4  -2   -0.05    1.28
 -15   4   2    0.38    0.91
 -15   4   2    0.51    1.05
  15   4  -2   -0.04    1.06
  14  -4  -2   15.91    2.15
  14  -4  -2   20.09    2.09
 -14  -4   2   15.10    2.11
  14   4  -2   16.39    1.98
 -14   4   2   14.87    1.85
 -14   4   2   20.64    2.11
 -13  -4   2    3.56    1.10
 -13  -4   2    5.77    1.08
  13  -4  -2    5.49    1.40
  13  -4  -2    5.85    1.28
  13   4  -2    3.60    1.28
 -13   4   2    7.16    1.30
 -13   4   2    6.22    1.33
  12  -4  -2   31.31    2.00
 -12  -4   2   31.27    1.88
  12  -4  -2   35.12    2.50
 -12  -4   2   28.71    2.22
  12   4  -2   30.19    2.29
 -12   4   2   28.16    1.94
 -12   4   2   28.09    1.89
  11  -4  -2   -0.47    0.92
 -11  -4   2    0.75    0.85
 -11  -4   2    0.20    0.57
  11  -4  -2   -0.29    0.60
 -11   4   2   -0.25    0.60
 -11   4   2    0.06    0.56
  11   4  -2   -0.03    0.85
 -10  -4   2    4.31    0.83
 -10  -4   2    4.57    1.02
  10  -4  -2    5.59    1.23
  10  -4  -2    6.46    1.07
  10   4  -2    5.17    1.15
 -10   4   2    4.12    0.86
 -10   4   2    4.49    0.91
  -9  -4   2   67.27    2.74
   9  -4  -2   68.56    2.60
   9  -4  -2   67.73    2.78
  -9  -4   2   67.62    2.33
   9   4  -2   69.68    2.12
  -9   4   2   67.96    2.49
   9   4  -2   69.42    2.80
  -9   4   2   70.39    2.60
   8  -4  -2   25.14    1.53
   8  -4  -2   22.30    1.65
  -8  -4   2   22.74    1.21
  -8  -4   2   22.57    1.59
  -8   4   2   23.08    1.32
   8   4  -2   23.23    1.05
  -8   4   2   22.82    1.34
   8   4  -2   21.27    1.07
   8   4  -2   21.70    1.52
   7  -4  -2    5.98    0.89
   7  -4  -2    7.25    0.92
  -7  -4   2    5.87    0.88
  -7   4   2    6.08    0.41
   7   4  -2    7.56    0.64
  -7   4   2    7.47    0.87
   7   4  -2    6.44    0.98
   7   4  -2    6.18    0.67
   6  -4  -2   12.39    0.95
   6  -4  -2   11.39    1.07
  -6  -4   2   11.18    1.04
   6   4  -2   10.29    1.03
   6   4  -2   11.02    0.72
  -6   4   2   11.21    0.85
  -6   4   2   10.93    0.55
  -6   4   2   10.81    0.93
   6   4  -2   11.14    0.59
   5  -4  -2   19.22    1.14
   5  -4  -2   17.05    1.05
  -5  -4   2   19.15    1.09
   5   4  -2   17.91    1.10
  -5   4   2   19.44    0.75
   5   4  -2   19.03    0.90
   5   4  -2   19.29    0.65
  -5   4   2   18.07    1.00
   4  -4  -2   82.53    2.35
  -4  -4   2   87.17    2.42
   4  -4  -2   89.00    2.53
  -4   4   2   88.04    2.05
   4   4  -2   86.77    2.50
   4   4  -2   88.77    2.24
  -4   4   2   88.02    2.35
   4   4  -2   90.54    1.76
   3  -4  -2  196.51    4.24
  -3   4   2  190.68    4.21
  -3   4   2  201.50    4.01
   3   4  -2  196.47    4.42
   3   4  -2  199.72    4.15
   2  -4  -2  150.28    3.35
  -2   4   2  152.54    3.39
   2   4  -2  153.81    3.54
  -2   4   2  158.21    3.30
   2   4  -2  157.51    3.36
   1  -4  -2   18.50    0.81
  -1   4   2   17.64    0.79
   1   4  -2   18.79    0.79
  -1   4   2   18.49    0.81
   1   4  -2   20.24    0.89
   0  -4  -2   36.14    1.11
   0   4  -2   36.58    1.12
   0   4   2   37.05    1.18
   0   4   2   36.88    1.27
   0   4  -2   33.76    1.19
   1   4   2   54.85    1.57
   1   4   2   56.44    1.67
  -1   4  -2   56.56    1.46
   2  -4   2   29.94    1.15
   2   4   2   30.08    1.15
  -2   4  -2   28.52    0.92
  -2   4  -2   31.41    1.11
   2   4   2   30.48    1.09
  -3  -4  -2    4.33    0.58
   3  -4   2    4.15    0.62
   3   4   2    4.30    0.57
  -3   4  -2    4.51    0.38
  -3   4  -2    5.01    0.61
   3   4   2    4.42    0.51
  -3   4  -2    4.71    0.57
   4  -4   2   64.15    2.06
  -4  -4  -2   62.70    2.05
   4  -4   2   65.43    1.95
  -4   4  -2   67.86    1.49
  -4   4  -2   67.86    2.05
   4   4   2   63.93    1.82
  -4   4  -2   65.51    2.02
   4   4   2   61.75    1.98
   5  -4   2    4.66    0.65
   5  -4   2    3.62    0.69
  -5  -4  -2    4.07    0.68
  -5   4  -2    3.19    0.57
   5   4   2    3.93    0.51
   5   4   2    3.83    0.60
  -5   4  -2    3.16    0.58
  -6  -4  -2   39.20    1.82
   6  -4   2   41.41    1.72
   6  -4   2   39.68    1.77
  -6   4  -2   39.76    1.72
   6   4   2   39.97    1.70
  -6   4  -2   39.78    1.73
   6   4   2   41.49    1.39
   7  -4   2   36.62    1.77
   7  -4   2   30.75    1.66
  -7  -4  -2   36.38    1.85
  -7   4  -2   35.12    1.73
   7   4   2   36.50    1.76
  -7   4  -2   34.22    1.75
   7   4   2   35.05    1.30
  -8  -4  -2    6.32    1.05
   8  -4   2    5.75    1.05
   8  -4   2    4.50    0.90
   8   4   2    7.13    1.07
   8   4   2    7.69    0.87
  -8   4  -2    7.30    1.08
  -8   4  -2    6.24    1.03
   9  -4   2    5.10    1.04
   9  -4   2    4.40    0.97
  -9  -4  -2    5.68    1.09
   9   4   2    5.98    1.08
   9   4   2    4.85    0.81
  -9   4  -2    4.86    0.94
  -9   4  -2    6.23    1.11
 -10  -4  -2   32.08    1.98
 -10  -4  -2   27.02    1.95
  10  -4   2   31.30    1.99
  10  -4   2   30.77    2.02
 -10   4  -2   30.31    1.89
 -10   4  -2   31.60    1.95
  10   4   2   30.46    1.94
 -11  -4  -2    4.24    1.11
  11  -4   2    4.98    1.25
  11  -4   2    3.97    1.00
 -11  -4  -2    3.86    1.10
  11   4   2    1.48    0.92
 -11   4  -2    4.45    1.10
 -11   4  -2    1.49    0.87
  12  -4   2    1.41    0.95
 -12  -4  -2    1.75    0.98
 -12  -4  -2    1.58    0.88
  12   4   2    2.32    1.04
 -12   4  -2    1.51    0.95
 -12   4  -2    1.69    0.85
 -13  -4  -2   19.74    2.24
  13  -4   2   20.05    2.07
 -13  -4  -2   20.33    2.12
 -13   4  -2   26.11    2.38
 -13   4  -2   19.22    2.11
 -14  -4  -2   11.18    1.82
 -14  -4  -2   12.21    1.97
  14  -4   2   12.53    1.83
 -14   4  -2    9.21    1.66
 -14   4  -2    9.84    1.66
 -15  -4  -2    0.28    0.98
 -15  -4  -2   -0.91    1.03
 -15   4  -2   -0.55    1.14
 -15   4  -2   -1.03    0.80
 -16  -5   2    1.54    1.30
  16  -5  -2    0.48    1.46
  16   5  -2    4.36    1.51
 -16   5   2    0.06    1.01
  15  -5  -2    0.71    1.06
 -15  -5   2    1.61    1.30
  15  -5  -2   -1.22    1.30
  15   5  -2    0.14    1.13
 -15   5   2    1.61    0.99
  14  -5  -2    1.97    1.41
 -14  -5   2    3.38    1.23
  14  -5  -2   -0.39    0.92
 -14   5   2    3.45    1.05
  14   5  -2    2.46    1.24
 -14   5   2    3.90    1.15
  13  -5  -2    2.16    1.18
  13  -5  -2    1.64    1.07
 -13  -5   2    0.79    0.95
  13   5  -2    1.93    1.14
 -13   5   2    3.57    1.00
 -13   5   2    0.27    0.90
  12  -5  -2    5.57    1.25
 -12  -5   2    3.26    0.90
  12  -5  -2    6.08    1.31
 -12  -5   2    5.91    1.37
  12   5  -2    6.14    1.33
 -12   5   2    5.24    1.19
 -12   5   2    5.07    1.06
  11  -5  -2   24.49    1.96
  11  -5  -2   26.52    1.88
 -11  -5   2   23.37    1.88
 -11  -5   2   27.49    1.65
 -11   5   2   22.88    1.68
 -11   5   2   25.83    1.71
  11   5  -2   26.20    2.04
  10  -5  -2    0.34    0.77
  10  -5  -2    1.02    0.82
 -10  -5   2    1.41    0.92
 -10  -5   2    1.04    0.59
 -10   5   2    2.35    0.75
 -10   5   2    1.84    0.69
  10   5  -2    2.82    0.92
   9  -5  -2   28.39    1.78
   9  -5  -2   24.83    1.80
  -9  -5   2   26.47    1.82
  -9  -5   2   31.27    1.52
   9   5  -2   28.52    1.81
   9   5  -2   26.59    1.27
  -9   5   2   28.37    1.64
   8  -5  -2   28.27    1.81
  -8  -5   2   23.31    1.67
   8  -5  -2   28.49    1.68
   8   5  -2   26.80    1.24
   8   5  -2   24.48    1.60
  -8   5   2   26.61    1.51
   7  -5  -2   42.37    1.84
   7  -5  -2   40.32    1.94
  -7  -5   2   40.89    1.89
   7   5  -2   40.99    1.52
  -7   5   2   41.25    1.18
  -7   5   2   43.23    1.65
  -7   5   2   39.49    1.79
   7   5  -2   39.45    1.23
   7   5  -2   39.93    1.94
   6  -5  -2   16.35    1.16
  -6  -5   2   17.43    1.18
   6  -5  -2   16.57    1.18
   6   5  -2   17.05    0.66
  -6   5   2   16.79    1.04
  -6   5   2   15.92    0.90
  -6   5   2   16.62    0.73
   6   5  -2   17.46    1.19
   6   5  -2   17.27    0.95
   5  -5  -2  205.24    4.82
  -5  -5   2  203.59    4.89
   5  -5  -2  211.36    5.07
   5   5  -2  211.44    3.94
  -5   5   2  215.02    4.83
   5   5  -2  214.26    5.09
   5   5  -2  216.31    4.63
  -5   5   2  209.65    4.28
  -4  -5   2   -0.15    0.30
   4  -5  -2    0.20    0.35
   4   5  -2   -0.18    0.31
  -4   5   2   -0.15    0.23
   4   5  -2   -0.06    0.22
  -4   5   2    0.14    0.27
   3  -5  -2    3.97    0.60
  -3  -5   2    5.79    0.64
  -3   5   2    5.80    0.65
   3   5  -2    4.92    0.57
  -3   5   2    4.67    0.52
   3   5  -2    5.54    0.69
   2  -5  -2   33.69    1.19
  -2  -5   2   32.14    0.74
   2   5  -2   31.80    1.30
  -2   5   2   29.67    1.17
   2   5  -2   32.78    1.21
  -2   5   2   32.48    1.15
   1  -5  -2   74.66    1.94
  -1  -5   2   73.80    1.64
  -1   5   2   74.43    2.01
  -1   5   2   72.64    1.96
   1   5  -2   75.56    2.12
   1   5  -2   75.63    1.99
   0  -5   2  255.99    5.00
   0  -5  -2  257.57    5.09
   0   5   2  259.37    5.25
   0   5   2  254.28    5.52
   0   5  -2  255.75    5.15
   0   5  -2  252.26    5.43
   1  -5   2   -0.36    0.27
   1   5   2   -0.41    0.21
  -1   5  -2    0.10    0.25
   1   5   2    0.08    0.29
  -1   5  -2   -0.19    0.20
   2  -5   2   33.86    1.28
  -2   5  -2   35.32    1.11
  -2   5  -2   35.81    1.25
   2   5   2   32.39    1.23
   2   5   2   35.39    1.36
   3  -5   2  173.85    4.07
  -3  -5  -2  180.15    4.10
  -3   5  -2  180.08    4.06
  -3   5  -2  178.72    3.63
   3   5   2  178.98    3.96
   3   5   2  177.45    4.20
  -3   5  -2  176.18    4.02
  -4  -5  -2   22.09    1.24
   4  -5   2   22.28    1.16
   4  -5   2   23.78    1.15
  -4   5  -2   23.31    1.15
   4   5   2   24.71    1.20
   4   5   2   24.16    1.06
  -4   5  -2   24.56    0.82
  -4   5  -2   23.44    1.12
  -5  -5  -2   24.80    1.40
   5  -5   2   24.91    1.32
   5  -5   2   28.01    1.31
  -5   5  -2   27.40    1.33
   5   5   2   27.76    1.37
   5   5   2   24.77    1.12
  -5   5  -2   25.94    1.32
  -5   5  -2   27.29    0.82
   6  -5   2   16.08    1.13
  -6  -5  -2   14.85    1.33
   6  -5   2   16.56    1.25
  -6   5  -2   13.15    1.20
  -6   5  -2   13.73    1.08
   6   5   2   14.57    0.88
   6   5   2   15.14    1.10
  -7  -5  -2    1.75    0.71
   7  -5   2    1.82    0.72
   7  -5   2    1.11    0.64
  -7   5  -2    1.32    0.60
   7   5   2    1.41    0.68
  -7   5  -2    1.21    0.56
   7   5   2    0.63    0.38
   8  -5   2    6.50    1.07
   8  -5   2    6.34    1.06
  -8  -5  -2    5.67    1.02
  -8   5  -2    5.02    0.91
  -8   5  -2    6.50    1.03
   8   5   2    7.23    0.84
   8   5   2    4.64    0.94
   9  -5   2    4.12    1.01
  -9  -5  -2    2.96    1.01
   9  -5   2    1.61    0.85
  -9   5  -2    3.88    0.88
   9   5   2    3.69    0.94
  -9   5  -2    1.93    0.78
  10  -5   2    2.45    0.89
 -10  -5  -2    2.87    1.07
  10  -5   2    4.54    1.05
 -10   5  -2    2.33    0.75
  10   5   2    2.69    0.93
 -10   5  -2    1.18    0.82
 -11  -5  -2   10.59    1.49
  11  -5   2    9.62    1.50
 -11  -5  -2   11.74    1.67
  11  -5   2   14.78    1.72
 -11   5  -2   10.81    1.50
 -11   5  -2   10.42    1.52
  11   5   2   11.23    1.43
 -12  -5  -2   -0.26    0.74
 -12  -5  -2    0.22    0.80
  12  -5   2    1.62    0.99
  12   5   2    0.73    0.89
 -12   5  -2    0.32    0.87
 -12   5  -2    0.73    0.86
  13  -5   2    2.01    1.06
 -13  -5  -2   -0.41    0.78
 -13  -5  -2    0.72    0.94
 -13   5  -2   -0.19    0.81
 -13   5  -2    2.44    1.15
  14  -5   2    4.43    1.30
 -14  -5  -2    2.95    1.33
 -14  -5  -2    2.92    1.21
 -14   5  -2    4.31    1.34
 -14   5  -2    2.96    1.21
 -15  -5  -2   -3.13    1.05
 -15  -5  -2    1.32    1.18
 -15   5  -2    0.42    1.16
 -15   5  -2    0.11    1.10
  16  -6  -2    1.26    1.49
 -16  -6   2   -0.02    1.34
 -16   6   2    0.58    1.11
  16   6  -2    2.77    1.26
  15  -6  -2    0.40    1.37
 -15  -6   2    1.80    1.19
  15   6  -2   -0.08    1.11
 -15   6   2    4.23    1.34
  14  -6  -2   23.22    2.30
  14  -6  -2   24.71    2.59
 -14  -6   2   27.21    2.64
  14   6  -2   22.62    2.43
 -14   6   2   22.73    2.33
 -13  -6   2    2.28    1.15
  13  -6  -2    2.10    0.97
  13  -6  -2    1.92    1.30
  13   6  -2    1.85    1.04
 -13   6   2    2.99    1.08
  12  -6  -2    0.76    0.81
 -12  -6   2    1.29    1.05
  12  -6  -2    0.70    0.96
 -12   6   2    0.40    0.70
  12   6  -2    0.73    0.84
 -12   6   2   -0.16    0.65
  11  -6  -2    0.25    0.73
 -11  -6   2    0.38    0.91
  11  -6  -2    0.15    0.92
 -11  -6   2    0.04    0.56
 -11   6   2    0.63    0.62
 -11   6   2    0.51    0.66
  11   6  -2   -1.36    0.75
 -10  -6   2    5.46    0.90
 -10  -6   2    8.28    1.36
  10  -6  -2    7.37    1.24
  10  -6  -2    6.31    1.23
  10   6  -2    5.53    1.20
 -10   6   2    6.30    1.07
   9  -6  -2   11.37    1.32
   9  -6  -2   12.86    1.56
  -9  -6   2   11.45    1.45
   9   6  -2   12.60    1.45
  -9   6   2   12.57    1.34
   9   6  -2   11.18    1.03
  -8  -6   2    2.55    0.86
   8  -6  -2    1.76    0.83
   8  -6  -2    1.03    0.74
  -8   6   2    1.00    0.54
   8   6  -2    1.94    0.77
   8   6  -2    0.76    0.44
  -8   6   2    2.10    0.60
   7  -6  -2   75.00    2.60
  -7  -6   2   74.94    2.68
   7  -6  -2   72.34    2.67
  -7   6   2   68.96    2.48
  -7   6   2   71.02    2.21
   7   6  -2   71.46    2.23
   7   6  -2   73.81    2.72
  -6  -6   2   48.58    1.98
   6  -6  -2   50.50    1.97
   6  -6  -2   48.52    2.03
  -6   6   2   45.85    1.41
   6   6  -2   47.60    2.01
   6   6  -2   49.11    1.12
  -6   6   2   50.03    1.59
   6   6  -2   43.39    1.65
  -6   6   2   46.10    1.86
   5  -6  -2    2.82    0.62
   5  -6  -2    3.53    0.68
  -5  -6   2    5.02    0.73
   5   6  -2    3.92    0.63
  -5   6   2    5.06    0.53
  -5   6   2    4.73    0.68
   5   6  -2    3.03    0.70
  -4  -6   2    5.29    0.72
   4  -6  -2    6.12    0.78
   4   6  -2    4.74    0.74
   4   6  -2    6.24    0.68
  -4   6   2    5.99    0.60
  -4   6   2    5.07    0.66
  -3  -6   2   23.87    1.11
   3  -6  -2   22.76    1.11
   3   6  -2   22.22    1.05
  -3   6   2   21.25    0.95
  -3   6   2   22.14    1.07
   3   6  -2   20.50    1.14
  -2  -6   2   -0.03    0.15
   2  -6  -2   -0.14    0.34
  -2  -6   2   -0.04    0.34
   2   6  -2    0.42    0.39
  -2   6   2    0.21    0.29
   2   6  -2    0.52    0.36
   2   6  -2    0.27    0.27
  -2   6   2   -0.09    0.24
   1  -6  -2  168.86    3.69
  -1  -6   2  168.12    3.35
  -1   6   2  169.20    3.79
   1   6  -2  165.78    3.76
  -1   6   2  164.76    3.81
   1   6  -2  169.14    4.03
   0  -6   2    9.46    0.60
   0  -6  -2    8.75    0.68
   0   6   2    9.65    0.69
   0   6  -2    9.19    0.60
   0   6   2   10.40    0.83
   0   6  -2   10.29    0.80
   0   6  -2    9.61    0.65
   1  -6   2    9.40    0.66
   1   6   2    9.71    0.78
  -1   6  -2    9.34    0.65
  -1   6  -2    9.77    0.78
   1   6   2   10.16    0.72
  -1   6  -2    9.71    0.62
   2  -6   2    3.94    0.57
   2   6   2    4.57    0.60
  -2   6  -2    4.79    0.57
   2   6   2    4.05    0.64
  -2   6  -2    4.06    0.48
  -2   6  -2    4.91    0.57
   3  -6   2    1.15    0.43
  -3  -6  -2    0.99    0.45
  -3   6  -2    1.58    0.44
   3   6   2    1.01    0.41
   3   6   2    1.05    0.38
  -3   6  -2    1.29    0.32
  -3   6  -2    1.76    0.43
   4  -6   2  126.85    3.35
  -4   6  -2  122.53    3.26
   4   6   2  122.11    3.12
   4   6   2  124.40    3.39
  -4   6  -2  127.01    2.77
  -4   6  -2  124.75    3.21
   5  -6   2   25.49    1.34
  -5  -6  -2   28.31    1.47
   5  -6   2   26.89    1.48
  -5   6  -2   24.49    1.33
   5   6   2   24.05    1.19
  -5   6  -2   26.70    1.33
  -5   6  -2   25.00    0.89
   5   6   2   24.35    1.38
   6  -6   2    1.44    0.63
   6  -6   2    0.07    0.54
  -6  -6  -2    2.14    0.67
  -6   6  -2    0.99    0.46
   6   6   2    1.45    0.47
   6   6   2    0.94    0.54
  -6   6  -2    0.99    0.54
   7  -6   2   31.82    1.77
   7  -6   2   35.26    1.80
  -7  -6  -2   35.49    1.89
  -7   6  -2   32.08    1.69
  -7   6  -2   33.43    1.75
   7   6   2   34.52    1.75
   7   6   2   34.47    1.48
  -8  -6  -2   69.50    2.92
   8  -6   2   75.60    2.82
   8  -6   2   67.92    2.74
   8   6   2   77.35    2.32
  -8   6  -2   67.31    2.66
  -8   6  -2   76.21    2.85
   8   6   2   72.30    2.79
   9  -6   2    1.14    0.84
  -9  -6  -2    0.16    0.73
   9  -6   2    0.67    0.79
  -9   6  -2    0.44    0.62
  -9   6  -2    1.68    0.70
   9   6   2    0.71    0.73
  10  -6   2   12.12    1.51
 -10  -6  -2   12.83    1.67
  10  -6   2   11.04    1.47
 -10   6  -2    9.97    1.39
 -10   6  -2   12.41    1.52
  10   6   2   15.76    1.66
 -11  -6  -2   14.78    1.75
  11  -6   2   14.51    1.72
 -11  -6  -2   12.57    1.68
  11  -6   2   13.74    1.64
 -11   6  -2   12.44    1.59
 -11   6  -2   12.59    1.51
  11   6   2   17.38    1.81
  12  -6   2    2.18    1.09
 -12  -6  -2    0.64    0.81
 -12  -6  -2    0.79    0.80
 -12   6  -2    0.25    0.86
  12   6   2    1.59    0.95
 -12   6  -2    1.08    0.85
 -13  -6  -2   24.88    2.57
  13  -6   2   24.92    2.39
 -13  -6  -2   25.39    2.36
 -13   6  -2   31.45    2.35
  13   6   2   26.48    2.47
 -13   6  -2   28.27    2.58
 -14  -6  -2   -0.02    1.08
 -14  -6  -2    1.45    1.25
 -14   6  -2    2.29    1.07
 -14   6  -2    2.70    1.29
 -15  -7   2   36.79    2.82
  15  -7  -2   33.91    3.10
  15   7  -2   38.85    2.88
 -15   7   2   27.47    2.62
 -14  -7   2    3.06    1.37
  14  -7  -2    3.04    1.58
  14  -7  -2    3.98    1.21
  14   7  -2    2.93    1.15
 -14   7   2    4.39    1.31
  13  -7  -2   24.51    2.39
 -13  -7   2   17.89    2.20
  13  -7  -2   25.07    2.36
 -13   7   2   19.35    2.08
  13   7  -2   17.43    2.03
 -12  -7   2    1.45    1.07
  12  -7  -2    4.00    1.18
  12  -7  -2    2.25    1.18
 -12   7   2    1.99    0.81
  12   7  -2    0.98    0.92
 -11  -7   2   41.44    2.50
  11  -7  -2   44.96    2.71
  11  -7  -2   44.87    2.43
 -11   7   2   42.35    2.30
  11   7  -2   40.29    2.44
  10  -7  -2   16.34    1.72
 -10  -7   2   17.90    1.31
  10  -7  -2   17.08    1.75
 -10  -7   2   16.14    1.73
  10   7  -2   18.21    1.88
 -10   7   2   17.70    1.66
   9  -7  -2   34.97    2.19
  -9  -7   2   31.38    2.03
   9  -7  -2   32.07    1.92
  -9   7   2   36.15    1.94
   9   7  -2   32.74    1.57
   9   7  -2   39.51    2.21
  -9   7   2   32.30    1.64
   8  -7  -2  107.69    3.66
   8  -7  -2  113.17    3.58
  -8  -7   2  116.12    3.68
   8   7  -2  105.78    3.09
  -8   7   2  106.25    3.46
  -8   7   2  115.62    3.15
   8   7  -2  109.78    3.67
   7  -7  -2   23.50    1.57
  -7  -7   2   25.26    1.67
   7  -7  -2   23.18    1.51
   7   7  -2   24.92    1.33
  -7   7   2   25.76    1.23
  -7   7   2   27.94    1.54
   7   7  -2   26.47    1.63
  -6  -7   2   10.68    1.19
   6  -7  -2   11.11    1.14
   6  -7  -2    8.21    1.05
  -6   7   2   10.05    0.69
   6   7  -2   11.39    1.21
  -6   7   2   11.80    1.17
  -6   7   2   10.60    0.76
   6   7  -2   10.39    0.97
   5  -7  -2    0.32    0.47
  -5  -7   2    0.54    0.45
   5   7  -2    0.07    0.42
  -5   7   2   -0.14    0.32
  -5   7   2    0.00    0.31
   5   7  -2    0.00    0.32
  -4  -7   2   64.88    2.13
   4  -7  -2   63.91    2.10
   4   7  -2   59.67    2.20
   4   7  -2   62.83    2.05
  -4   7   2   63.77    2.12
  -4   7   2   62.70    1.87
   3  -7  -2    0.06    0.37
  -3  -7   2   -0.58    0.38
  -3   7   2   -0.16    0.23
   3   7  -2    0.26    0.32
   3   7  -2    0.39    0.45
  -3   7   2   -0.49    0.25
  -2  -7   2    3.53    0.31
  -2  -7   2    3.36    0.54
   2  -7  -2    4.82    0.63
   2   7  -2    4.53    0.67
  -2   7   2    3.36    0.55
   2   7  -2    3.97    0.59
   2   7  -2    3.06    0.53
  -2   7   2    5.27    0.65
  -1  -7   2   28.86    1.19
  -1  -7   2   29.27    0.95
   1  -7  -2   31.91    1.22
   1   7  -2   30.95    1.39
   1   7  -2   30.30    1.11
  -1   7   2   31.85    1.28
   1   7  -2   30.83    1.20
  -1   7   2   30.18    1.28
   1   7  -2   31.22    1.29
   0  -7  -2   27.70    1.09
   0  -7   2   27.40    1.14
   0  -7   2   28.21    1.03
   0   7  -2   27.31    1.17
   0   7   2   28.56    1.24
   0   7  -2   26.81    1.32
   0   7  -2   28.98    1.10
   0   7  -2   27.50    1.13
   0   7   2   27.35    1.33
   1  -7   2    8.70    0.73
  -1   7  -2    8.76    0.66
  -1   7  -2    9.43    0.92
   1   7   2    8.76    0.88
   1   7   2   10.04    0.76
  -1   7  -2    9.11    0.68
   2  -7   2   43.46    1.55
  -2  -7  -2   41.47    1.45
  -2   7  -2   38.30    1.47
   2   7   2   43.78    1.73
  -2   7  -2   41.06    1.41
   2   7   2   39.96    1.56
   3  -7   2    2.23    0.54
  -3  -7  -2    1.65    0.51
   3   7   2    1.07    0.41
   3   7   2    2.05    0.53
  -3   7  -2    1.78    0.38
  -3   7  -2    1.47    0.43
   4  -7   2   76.65    2.53
  -4  -7  -2   81.45    2.53
  -4   7  -2   77.03    2.48
  -4   7  -2   81.54    2.09
  -4   7  -2   82.63    2.44
   4   7   2   80.75    2.65
   4   7   2   81.30    2.43
   5  -7   2   41.87    1.80
  -5  -7  -2   41.66    1.84
   5  -7   2   41.72    1.83
  -5   7  -2   38.96    1.65
   5   7   2   40.16    1.86
  -5   7  -2   41.23    1.77
   5   7   2   42.77    1.68
  -5   7  -2   40.77    1.28
   6  -7   2   17.07    1.29
  -6  -7  -2   18.16    1.55
   6  -7   2   15.51    1.37
  -6   7  -2   19.10    1.23
   6   7   2   18.61    1.13
  -6   7  -2   19.92    1.30
   6   7   2   15.32    1.22
   7  -7   2   13.78    1.35
  -7  -7  -2   14.25    1.49
   7  -7   2   14.36    1.37
  -7   7  -2   13.76    1.30
   7   7   2   12.19    1.33
  -7   7  -2   12.65    1.31
   7   7   2   13.07    0.99
  -8  -7  -2    1.63    0.89
   8  -7   2    1.67    0.75
   8  -7   2    2.68    0.87
   8   7   2    1.97    0.76
  -8   7  -2    1.21    0.66
  -8   7  -2    1.31    0.67
   8   7   2    1.54    0.55
   9  -7   2    6.71    1.15
   9  -7   2    4.56    1.06
  -9  -7  -2    3.94    1.12
   9   7   2    6.48    1.15
  -9   7  -2    4.58    0.98
  -9   7  -2    5.17    1.00
  10  -7   2   17.24    1.76
  10  -7   2   18.56    1.79
 -10  -7  -2   16.90    1.83
 -10   7  -2   20.18    1.86
  10   7   2   16.83    1.68
 -10   7  -2   16.81    1.70
 -11  -7  -2    0.69    0.99
  11  -7   2    2.13    1.04
  11  -7   2    1.41    1.03
 -11   7  -2    0.93    0.81
 -11   7  -2    0.70    0.72
  11   7   2    3.06    1.04
 -12  -7  -2    0.03    0.79
 -12  -7  -2   -0.25    0.83
  12  -7   2    0.91    0.88
 -12   7  -2    1.11    0.96
 -12   7  -2    2.90    1.02
  12   7   2    1.83    1.02
 -13  -7  -2   10.28    1.84
  13  -7   2    8.59    1.62
 -13  -7  -2    5.08    1.27
 -13   7  -2    7.56    1.55
  13   7   2    5.44    1.31
 -13   7  -2    3.31    1.20
 -14  -7  -2    6.78    1.48
 -14  -7  -2    4.26    1.58
 -14   7  -2    4.41    1.44
 -14   7  -2    3.34    1.31
  15  -8  -2    7.87    1.82
 -15  -8   2   10.28    1.88
 -15   8   2    8.76    1.60
  15   8  -2   14.38    2.10
  14  -8  -2    1.81    1.48
 -14  -8   2    1.44    1.28
  14  -8  -2    5.30    1.42
  14   8  -2    0.73    1.12
 -14   8   2    1.20    0.96
 -13  -8   2   74.45    3.68
  13  -8  -2   65.52    3.37
  13   8  -2   70.01    3.56
 -13   8   2   69.91    3.39
  12  -8  -2   15.53    1.89
  12  -8  -2   11.14    1.77
 -12  -8   2   12.35    1.78
  12   8  -2   13.01    1.75
 -12   8   2   14.45    1.72
 -11  -8   2    0.19    0.81
  11  -8  -2   -0.33    0.78
  11  -8  -2    0.01    0.75
 -11   8   2    0.30    0.65
  11   8  -2    0.26    0.78
  10  -8  -2   23.23    1.79
 -10  -8   2   22.91    2.06
  10  -8  -2   20.44    1.97
  10   8  -2   26.20    1.93
 -10   8   2   22.17    1.68
   9  -8  -2    1.20    0.82
  -9  -8   2    0.17    0.76
   9  -8  -2   -0.97    0.74
   9   8  -2    0.56    0.79
   9   8  -2   -0.14    0.46
  -9   8   2   -0.09    0.51
   8  -8  -2    7.66    1.26
  -8  -8   2    8.32    1.19
   8  -8  -2    7.41    1.23
  -8   8   2    5.89    0.98
   8   8  -2    7.75    1.17
   8   8  -2    4.95    0.84
  -7  -8   2    4.78    1.04
   7  -8  -2    5.76    1.03
   7  -8  -2    4.61    1.02
   7   8  -2    3.60    0.74
   7   8  -2    4.96    0.98
  -7   8   2    5.27    0.89
   6  -8  -2   43.35    2.05
   6  -8  -2   42.94    2.02
  -6  -8   2   40.94    1.97
  -6   8   2   41.08    1.63
   6   8  -2   44.11    1.82
   6   8  -2   40.70    2.01
  -6   8   2   44.92    1.54
  -6   8   2   42.54    1.89
   5  -8  -2    2.58    0.68
  -5  -8   2    3.55    0.73
   5   8  -2    3.75    0.68
  -5   8   2    3.43    0.56
   5   8  -2    2.96    0.72
  -5   8   2    3.09    0.66
   4  -8  -2    3.62    0.67
  -4  -8   2    4.55    0.76
  -4   8   2    4.67    0.64
   4   8  -2    5.34    0.82
  -4   8   2    4.12    0.69
   4   8  -2    5.26    0.74
   3  -8  -2   29.48    1.38
  -3  -8   2   29.31    1.40
   3   8  -2   29.92    1.37
  -3   8   2   27.70    1.27
  -3   8   2   30.19    1.39
   3   8  -2   30.97    1.53
  -2  -8   2   34.28    1.42
  -2  -8   2   33.43    0.94
   2  -8  -2   31.36    1.36
  -2   8   2   30.76    1.40
   2   8  -2   32.73    1.43
   2   8  -2   35.06    1.63
  -2   8   2   36.03    1.45
   2   8  -2   34.80    1.41
   1  -8  -2    1.58    0.47
  -1  -8   2    1.63    0.45
  -1  -8   2    1.62    0.36
  -1   8   2    1.88    0.49
   1   8  -2    1.30    0.53
   1   8  -2    1.36    0.43
   1   8  -2    1.95    0.46
   1   8  -2    2.13    0.45
  -1   8   2    2.62    0.52
   0  -8  -2   90.34    2.38
   0  -8   2   88.29    2.44
   0  -8   2   90.46    2.27
   0   8   2   89.46    2.61
   0   8  -2   93.92    2.58
   0   8  -2   94.58    2.45
   0   8  -2   88.31    2.78
   0   8   2   92.79    2.87
   1  -8   2   83.92    2.31
  -1  -8  -2   83.91    2.23
   1  -8   2   85.42    2.38
   1   8   2   89.42    2.60
   1   8   2   86.50    2.75
  -1   8  -2   89.67    2.44
  -1   8  -2   83.12    2.67
  -1   8  -2   88.25    2.45
   2  -8   2   68.11    2.10
  -2  -8  -2   68.42    2.02
  -2   8  -2   69.03    2.13
   2   8   2   67.79    2.21
  -2   8  -2   64.75    2.00
   2   8   2   62.80    2.36
  -3  -8  -2   27.08    1.32
   3  -8   2   24.89    1.32
  -3   8  -2   25.79    1.31
   3   8   2   27.97    1.49
  -3   8  -2   27.95    1.16
   3   8   2   28.69    1.36
  -4  -8  -2   22.05    1.33
   4  -8   2   22.26    1.36
  -4   8  -2   21.02    1.23
  -4   8  -2   21.20    0.99
   4   8   2   19.18    1.20
   4   8   2   22.15    1.43
   5  -8   2   28.27    1.57
  -5  -8  -2   30.81    1.67
  -5   8  -2   28.29    1.56
   5   8   2   26.43    1.59
   5   8   2   30.28    1.46
  -5   8  -2   29.60    1.14
   6  -8   2   10.21    1.24
  -6  -8  -2    9.59    1.26
   6  -8   2   11.89    1.24
   6   8   2   11.30    1.25
  -6   8  -2   10.65    1.08
   6   8   2   11.51    1.09
  -6   8  -2    9.16    1.16
   7  -8   2   42.56    2.08
   7  -8   2   41.76    2.18
  -7  -8  -2   41.48    2.11
   7   8   2   39.76    2.08
  -7   8  -2   41.94    2.06
   7   8   2   39.91    1.78
  -7   8  -2   41.18    1.93
   8  -8   2   17.04    1.63
  -8  -8  -2   17.80    1.71
   8  -8   2   18.34    1.64
  -8   8  -2   16.02    1.59
   8   8   2   14.09    1.11
  -8   8  -2   17.29    1.35
   8   8   2   18.49    1.72
   9  -8   2    3.50    1.10
  -9  -8  -2    3.47    0.98
   9  -8   2    2.76    0.96
  -9   8  -2    3.34    0.84
   9   8   2    2.62    0.85
  -9   8  -2    3.11    0.92
  10  -8   2    2.52    0.96
  10  -8   2    3.61    1.11
 -10  -8  -2    3.55    1.16
 -10   8  -2    4.69    1.14
  10   8   2    5.68    1.21
 -10   8  -2    3.22    0.92
  11  -8   2   14.62    1.81
 -11  -8  -2   10.84    1.72
 -11   8  -2   12.98    1.66
  11   8   2    8.79    1.47
 -11   8  -2   10.75    1.49
 -12  -8  -2   30.53    2.69
 -12  -8  -2   28.45    2.19
  12  -8   2   29.97    2.64
  12   8   2   29.53    2.18
 -12   8  -2   23.70    2.29
 -12   8  -2   31.12    2.19
 -13  -8  -2    1.61    1.18
 -13  -8  -2    4.60    1.33
  13   8   2    5.83    1.39
 -13   8  -2    4.04    1.34
 -14  -8  -2    1.55    1.37
 -14   8  -2    0.04    0.92
 -15  -9   2    1.62    1.38
  15  -9  -2    0.60    1.51
  15   9  -2    0.86    1.18
 -15   9   2    0.46    1.09
  14  -9  -2    4.84    1.67
 -14  -9   2    3.68    1.35
  14   9  -2    2.63    1.32
 -14   9   2    3.70    1.35
 -13  -9   2   -0.33    0.84
  13  -9  -2   -0.19    1.19
  13  -9  -2   -0.80    0.75
 -13   9   2    1.03    0.86
  13   9  -2    1.99    1.11
  12  -9  -2    9.09    1.77
 -12  -9   2    5.40    1.34
  12  -9  -2    6.60    1.48
  12   9  -2    7.04    1.49
 -12   9   2    6.72    1.38
  11  -9  -2    1.91    0.95
 -11  -9   2    0.68    0.97
  11  -9  -2   -0.05    0.92
  11   9  -2    1.69    0.92
 -11   9   2   -1.05    0.51
  10  -9  -2    1.45    0.89
 -10  -9   2   -0.42    0.82
  10  -9  -2   -0.09    0.74
 -10   9   2   -1.00    0.60
  10   9  -2   -0.25    0.78
  10   9  -2    0.48    0.45
  -9  -9   2    6.08    1.24
   9  -9  -2    7.54    1.24
   9  -9  -2    9.56    1.45
   9   9  -2    9.46    1.38
  -9   9   2    5.52    1.06
   9   9  -2    7.96    1.04
   8  -9  -2   -0.36    0.72
  -8  -9   2   -0.03    0.69
   8  -9  -2    0.27    0.72
   8   9  -2   -0.15    0.42
   8   9  -2   -1.30    0.47
  -8   9   2    0.07    0.53
   7  -9  -2   14.12    1.50
   7  -9  -2   16.04    1.63
  -7  -9   2   14.51    1.53
   7   9  -2   15.87    1.40
  -7   9   2   14.81    1.47
   7   9  -2   13.42    1.45
  -6  -9   2   17.27    1.48
   6  -9  -2   14.56    1.44
   6   9  -2   16.45    1.59
  -6   9   2   15.65    0.97
   6   9  -2   16.40    1.17
  -6   9   2   16.37    1.26
   5  -9  -2  142.12    3.88
  -5  -9   2  142.73    3.92
  -5   9   2  139.96    3.91
  -5   9   2  134.73    3.46
   5   9  -2  134.98    3.76
   5   9  -2  137.39    4.12
  -4  -9   2   12.83    1.17
   4  -9  -2   13.42    1.20
  -4   9   2   10.16    1.08
   4   9  -2   12.38    1.16
  -4   9   2   11.70    0.86
   4   9  -2   11.84    1.23
  -3  -9   2   81.41    1.66
   3  -9  -2   83.43    2.56
  -3  -9   2   76.81    2.50
   3   9  -2   82.31    2.82
  -3   9   2   82.15    2.59
   3   9  -2   76.61    2.53
  -3   9   2   78.82    2.43
  -2  -9   2   25.43    0.85
   2  -9  -2   26.03    1.29
  -2  -9   2   24.27    1.27
   2   9  -2   23.98    1.21
   2   9  -2   25.25    1.45
  -2   9   2   25.74    1.32
   2   9  -2   23.25    1.30
  -2   9   2   25.79    1.31
  -1  -9   2   11.36    0.89
  -1  -9   2   13.17    0.73
   1  -9  -2   12.86    0.90
   1   9  -2   14.83    1.17
   1   9  -2   14.13    0.88
   1   9  -2   14.06    0.93
   1   9  -2   12.99    0.98
  -1   9   2   13.90    1.02
  -1   9   2   14.14    0.98
   0  -9  -2   17.15    0.99
   0  -9   2   16.68    0.98
   0  -9   2   18.86    0.93
   0   9   2   15.15    1.05
   0   9   2   16.16    1.23
   0   9  -2   17.30    1.24
   0   9  -2   19.30    1.12
   0   9  -2   18.57    1.01
  -1  -9  -2   51.63    1.67
  -1  -9  -2   52.21    1.68
   1  -9   2   51.49    1.72
   1  -9   2   52.16    1.76
  -1   9  -2   53.16    2.10
  -1   9  -2   51.99    1.84
  -1   9  -2   54.36    1.85
   1   9   2   51.16    2.12
   1   9   2   49.85    1.94
  -2  -9  -2    5.62    0.71
   2  -9   2    5.58    0.76
  -2   9  -2    6.23    0.78
   2   9   2    5.93    0.95
  -2   9  -2    7.16    0.78
   2   9   2    4.95    0.76
  -3  -9  -2    4.52    0.73
   3  -9   2    4.95    0.80
   3   9   2    3.40    0.71
  -3   9  -2    3.56    0.64
  -3   9  -2    3.87    0.61
   3   9   2    4.41    0.82
   4  -9   2    0.79    0.65
  -4  -9  -2    0.96    0.61
   4   9   2    1.14    0.55
  -4   9  -2    1.95    0.56
   4   9   2    0.75    0.55
  -4   9  -2    0.51    0.39
  -5  -9  -2    3.54    0.84
   5  -9   2    3.48    0.89
   5   9   2    3.83    0.71
  -5   9  -2    3.70    0.76
   5   9   2    2.87    0.78
  -5   9  -2    4.16    0.60
   6  -9   2   19.67    1.68
  -6  -9  -2   20.93    1.59
   6  -9   2   23.55    1.60
   6   9   2   23.16    1.56
   6   9   2   20.92    1.37
  -6   9  -2   22.27    1.46
   7  -9   2   22.78    1.76
   7  -9   2   26.19    1.68
  -7  -9  -2   24.28    1.70
  -7   9  -2   22.10    1.56
   7   9   2   23.91    1.65
  -7   9  -2   21.48    1.45
   7   9   2   26.84    1.51
   8  -9   2    2.13    0.91
  -8  -9  -2    2.35    0.87
   8  -9   2    0.98    0.87
  -8   9  -2    2.38    0.83
   8   9   2    3.02    0.87
  -8   9  -2    4.36    0.87
   8   9   2    3.46    0.75
  -9  -9  -2   41.27    2.36
   9  -9   2   34.30    2.15
   9  -9   2   36.56    2.23
  -9   9  -2   38.33    2.22
   9   9   2   40.18    2.25
  -9   9  -2   37.25    2.04
  10  -9   2    8.59    1.48
 -10  -9  -2   13.10    1.68
  10  -9   2    8.84    1.44
 -10   9  -2    9.66    1.31
  10   9   2    9.23    1.36
 -10   9  -2   12.43    1.63
 -11  -9  -2    2.28    1.12
  11  -9   2    3.11    1.17
  11   9   2    3.70    1.11
 -11   9  -2    1.81    0.89
 -12  -9  -2    1.99    1.03
  12  -9   2    3.14    1.24
 -12   9  -2    1.06    1.06
  12   9   2    2.82    1.12
 -13  -9  -2    6.12    1.61
 -13   9  -2    4.57    1.44
  13   9   2    6.55    1.41
 -14  -9  -2    6.25    1.71
 -14   9  -2    5.61    1.42
  14 -10  -2   15.40    2.26
 -14 -10   2   11.57    1.98
  14  10  -2   13.11    2.03
 -14  10   2   15.37    2.04
  13 -10  -2    4.47    1.37
  13 -10  -2    4.22    1.55
 -13 -10   2    2.53    1.29
  13  10  -2    3.84    1.20
 -13  10   2    2.75    1.10
 -12 -10   2    2.00    1.25
  12 -10  -2    3.42    1.22
  12 -10  -2    4.55    1.43
  12  10  -2    1.57    0.93
 -12  10   2    1.94    1.07
  11 -10  -2    9.93    1.73
  11 -10  -2    8.88    1.56
 -11 -10   2   10.01    1.67
 -11  10   2   10.38    1.52
  11  10  -2   12.10    1.68
 -10 -10   2   19.03    2.03
  10 -10  -2   19.33    1.98
  10 -10  -2   17.44    1.99
  10  10  -2   17.62    1.91
 -10  10   2   22.80    1.79
  10  10  -2   18.43    1.44
   9 -10  -2    1.78    0.98
  -9 -10   2    1.25    0.99
   9 -10  -2    0.28    0.78
   9  10  -2    0.40    0.82
   9  10  -2    1.77    0.68
  -9  10   2    0.96    0.75
   8 -10  -2    5.79    1.13
  -8 -10   2    5.60    1.11
   8 -10  -2    4.58    1.07
   8  10  -2    7.18    1.05
   8  10  -2    7.79    1.25
  -8  10   2    5.09    0.99
   7 -10  -2    3.53    1.00
  -7 -10   2    1.95    0.97
   7 -10  -2    3.25    0.93
   7  10  -2    1.80    0.71
  -7  10   2    1.35    0.68
   7  10  -2    1.98    0.81
   6 -10  -2   36.05    2.00
  -6 -10   2   42.05    2.14
   6  10  -2   37.35    1.83
  -6  10   2   37.43    1.92
  -6  10   2   41.43    1.61
   6  10  -2   36.89    2.04
  -5 -10   2    3.17    0.84
   5 -10  -2    3.39    0.90
   5  10  -2    4.18    0.79
   5  10  -2    2.77    0.79
  -5  10   2    4.05    0.68
  -5  10   2    4.26    0.81
  -4 -10   2    1.94    0.72
   4 -10  -2    2.66    0.79
   4  10  -2    3.27    0.86
   4  10  -2    1.73    0.60
  -4  10   2    2.60    0.62
  -4  10   2    3.75    0.78
  -3 -10   2  115.25    3.32
   3 -10  -2  122.89    3.37
  -3  10   2  121.41    3.48
   3  10  -2  121.77    3.75
  -3  10   2  118.94    3.32
   3  10  -2  118.52    3.45
  -2 -10   2   26.59    0.96
   2 -10  -2   27.52    1.40
  -2 -10   2   25.21    1.38
   2  10  -2   27.76    1.38
  -2  10   2   29.29    1.52
   2  10  -2   23.04    1.51
   2  10  -2   26.07    1.42
  -2  10   2   28.17    1.40
  -1 -10   2    8.66    0.89
  -1 -10   2    8.98    0.67
   1 -10  -2    9.10    0.90
   1  10  -2    8.76    0.87
   1  10  -2    7.43    0.91
  -1  10   2    9.19    1.00
   1  10  -2    9.09    0.91
   1  10  -2    8.47    1.07
  -1  10   2    8.18    0.94
   0 -10   2   11.24    0.83
   0 -10   2   12.44    0.94
   0 -10  -2   12.30    1.01
   0  10   2   12.35    1.14
   0  10  -2   10.74    1.05
   0  10  -2   13.17    1.33
   0  10  -2   13.07    0.89
   0  10   2   10.77    1.24
   1 -10   2   63.49    2.04
  -1 -10  -2   62.93    1.93
   1 -10   2   61.46    2.04
  -1 -10  -2   61.32    1.92
   1  10   2   59.83    2.49
  -1  10  -2   64.14    2.19
  -1  10  -2   65.51    2.16
   1  10   2   60.99    2.25
   2 -10   2   66.51    2.16
  -2 -10  -2   69.00    2.17
   2 -10   2   67.17    2.23
   2  10   2   67.48    2.39
  -2  10  -2   70.42    2.32
  -2  10  -2   63.14    2.23
  -2  10  -2   64.56    2.18
   2  10   2   61.54    2.54
   3 -10   2    5.46    0.88
  -3 -10  -2    7.34    0.91
  -3  10  -2    8.55    0.90
   3  10   2    8.03    1.15
  -3  10  -2    7.95    0.88
   3  10   2    7.86    0.98
  -3  10  -2    7.87    0.93
   4 -10   2    5.72    0.91
  -4 -10  -2    6.86    0.97
   4  10   2    4.93    0.93
  -4  10  -2    5.23    0.85
  -4  10  -2    5.29    0.77
   4  10   2    6.04    0.96
  -4  10  -2    8.10    0.85
  -5 -10  -2   62.62    2.43
   5 -10   2   63.96    2.52
  -5  10  -2   58.58    1.95
   5  10   2   58.68    2.58
  -5  10  -2   60.86    2.46
   5  10   2   57.65    2.30
   6 -10   2    2.88    0.86
  -6 -10  -2    3.93    1.00
   6  10   2    2.99    0.85
   6  10   2    5.13    0.93
  -6  10  -2    4.07    0.91
   7 -10   2    1.73    0.82
   7 -10   2    2.31    0.91
  -7 -10  -2    1.32    0.79
   7  10   2    1.52    0.84
   7  10   2    3.00    0.72
  -7  10  -2    1.77    0.73
   8 -10   2    5.72    1.21
  -8 -10  -2    8.29    1.37
   8 -10   2    5.54    1.15
   8  10   2    6.74    1.01
   8  10   2    6.68    1.22
  -8  10  -2    6.52    1.13
   9 -10   2   18.08    1.94
  -9 -10  -2   17.96    1.95
   9 -10   2   13.99    1.61
   9  10   2   20.58    2.01
  -9  10  -2   18.07    1.82
  10 -10   2    9.00    1.53
 -10 -10  -2    9.26    1.61
  10 -10   2    9.37    1.56
 -10  10  -2    9.63    1.47
  10  10   2    9.50    1.53
  11 -10   2    0.22    1.08
 -11 -10  -2    0.51    0.91
 -11  10  -2    2.32    1.01
  11  10   2    0.55    0.84
 -12 -10  -2   12.08    1.93
  12 -10   2   14.42    1.91
  12  10   2    6.74    1.43
 -12  10  -2    9.60    1.56
 -13 -10  -2    1.41    1.19
  13  10   2    0.72    1.11
 -13  10  -2   -0.10    0.98
  14 -11  -2   -0.65    1.27
 -14 -11   2    0.13    1.19
  14  11  -2    1.40    1.04
 -14  11   2    0.46    0.94
 -13 -11   2   -1.18    0.85
  13 -11  -2   -1.04    1.19
 -13  11   2    2.08    1.00
  13  11  -2    0.95    0.94
  12 -11  -2   -0.93    0.80
  12 -11  -2   -0.54    1.09
 -12 -11   2   -0.23    1.04
  12  11  -2    1.11    1.05
 -12  11   2    0.09    0.73
  11 -11  -2   40.25    2.50
 -11 -11   2   39.85    2.73
  11 -11  -2   47.35    2.97
  11  11  -2   38.14    2.62
 -11  11   2   41.80    2.58
  10 -11  -2    0.37    0.94
  10 -11  -2    0.00    0.95
 -10 -11   2   -0.63    0.94
  10  11  -2    0.90    0.81
  10  11  -2    0.04    0.55
 -10  11   2   -0.60    0.56
   9 -11  -2   -0.20    0.71
   9 -11  -2   -0.06    0.84
  -9 -11   2    1.74    0.93
   9  11  -2    1.11    0.66
  -9  11   2    1.11    0.73
   9  11  -2    0.88    0.87
   8 -11  -2    1.43    0.82
   8 -11  -2    2.16    0.90
  -8 -11   2   -0.11    0.72
   8  11  -2    2.23    0.87
  -8  11   2    0.95    0.65
   8  11  -2    1.02    0.67
   7 -11  -2    7.39    1.33
  -7 -11   2    5.99    1.15
   7 -11  -2    6.55    1.24
  -7  11   2    7.10    1.10
   7  11  -2    7.75    1.21
   7  11  -2    7.41    1.12
   6 -11  -2   37.19    2.02
  -6 -11   2   42.10    2.21
  -6  11   2   42.26    2.11
  -6  11   2   42.47    1.75
   6  11  -2   42.36    2.31
   6  11  -2   42.62    2.07
   5 -11  -2    7.23    1.12
  -5 -11   2    7.91    1.15
  -5  11   2    8.93    0.97
   5  11  -2    5.88    1.06
  -5  11   2    7.66    1.05
   5  11  -2    7.27    1.04
  -4 -11   2   65.93    2.48
   4 -11  -2   64.06    2.49
   4  11  -2   63.35    2.45
  -4  11   2   68.12    2.54
   4  11  -2   60.41    2.65
  -4  11   2   64.14    2.26
   3 -11  -2    0.44    0.64
  -3 -11   2    1.44    0.68
  -3  11   2    0.37    0.61
   3  11  -2    1.24    0.64
   3  11  -2    2.00    0.63
  -3  11   2    1.24    0.56
   2 -11  -2    4.94    0.86
  -2 -11   2    7.94    0.94
  -2  11   2    6.24    0.91
   2  11  -2    6.86    0.96
   2  11  -2    6.76    1.04
   2  11  -2    7.20    0.92
  -2  11   2    7.10    0.91
   1 -11  -2    4.37    0.76
  -1 -11   2    5.82    0.82
  -1 -11   2    3.57    0.57
   1  11  -2    5.76    0.97
  -1  11   2    5.58    0.85
   1  11  -2    4.99    0.73
  -1  11   2    5.09    0.88
   1  11  -2    3.36    0.71
   0 -11   2    6.48    0.76
   0 -11  -2    5.65    0.76
   0 -11  -2    8.92    0.76
   0 -11   2    9.49    0.95
   0  11  -2    7.04    0.90
   0  11  -2    8.46    0.91
   0  11   2    6.01    0.87
   0  11   2    5.87    1.06
   0  11  -2    6.74    1.09
   1 -11   2    0.08    0.44
  -1 -11  -2   -0.30    0.45
   1 -11   2    0.90    0.58
  -1 -11  -2   -0.12    0.48
  -1  11  -2    0.49    0.42
   1  11   2    0.08    0.44
   1  11   2   -0.40    0.50
  -1  11  -2   -0.13    0.43
  -1  11  -2    0.11    0.40
  -2 -11  -2    2.49    0.66
   2 -11   2    2.28    0.62
   2 -11   2    1.71    0.64
   2  11   2    1.45    0.58
  -2  11  -2    1.20    0.49
  -2  11  -2    1.21    0.51
   2  11   2    1.34    0.67
  -2  11  -2    1.78    0.56
   3 -11   2    1.23    0.68
  -3 -11  -2    0.88    0.60
   3  11   2    0.87    0.63
  -3  11  -2    1.02    0.51
   3  11   2    1.10    0.57
  -3  11  -2    0.61    0.49
  -3  11  -2    0.22    0.50
  -4 -11  -2    0.23    0.63
   4 -11   2    0.75    0.66
  -4  11  -2    0.38    0.50
   4  11   2    0.21    0.58
   4  11   2   -0.35    0.39
  -4  11  -2    0.15    0.47
  -4  11  -2    0.14    0.41
  -5 -11  -2   12.98    1.37
   5 -11   2   15.48    1.51
   5  11   2   16.72    1.51
   5  11   2   14.18    1.58
  -5  11  -2   14.39    1.10
  -5  11  -2   14.89    1.02
  -5  11  -2   15.97    1.51
  -6 -11  -2   38.30    2.15
   6 -11   2   37.93    2.13
   6  11   2   38.51    2.18
  -6  11  -2   37.25    2.08
   6  11   2   37.93    1.98
  -6  11  -2   39.09    1.84
   7 -11   2    5.42    1.13
   7 -11   2    5.14    1.18
  -7 -11  -2    3.97    1.11
  -7  11  -2    3.27    0.87
   7  11   2    5.29    1.08
   7  11   2    4.79    0.95
   8 -11   2   22.98    1.86
   8 -11   2   27.87    2.05
  -8 -11  -2   24.53    1.90
   8  11   2   22.15    1.58
   8  11   2   25.95    1.91
  -8  11  -2   27.19    1.87
   9 -11   2    1.33    0.91
  -9 -11  -2    0.88    0.98
   9 -11   2    1.43    0.95
  -9  11  -2    1.81    0.92
   9  11   2   -0.01    0.68
   9  11   2    0.54    0.64
  10 -11   2    1.63    1.04
  10 -11   2    0.08    0.90
 -10 -11  -2   -0.41    0.85
  10  11   2    0.35    0.91
 -10  11  -2    0.52    0.84
 -11 -11  -2    6.75    1.48
  11 -11   2    7.90    1.56
 -11  11  -2    7.27    1.37
  11  11   2    6.68    1.34
 -12 -11  -2    1.73    1.27
 -12  11  -2   -0.29    0.74
  12  11   2   -0.69    0.87
 -13 -11  -2    2.37    1.34
  13  11   2    2.49    1.20
 -13  11  -2   -0.60    0.83
  14 -12  -2    4.43    1.78
 -14 -12   2    6.16    1.62
 -14  12   2    2.86    1.27
  14  12  -2    8.13    1.80
  13 -12  -2   -0.35    1.27
 -13 -12   2   -0.26    0.90
  13  12  -2   -0.59    0.84
 -13  12   2   -2.30    0.84
 -12 -12   2   17.18    2.16
  12 -12  -2   19.16    2.27
  12 -12  -2   23.11    2.45
 -12  12   2   19.40    2.14
  12  12  -2   23.64    2.48
  11 -12  -2    5.39    1.37
 -11 -12   2    4.65    1.28
  11 -12  -2    4.61    1.45
  11  12  -2    7.36    1.53
 -11  12   2    5.27    1.31
  10 -12  -2    4.15    1.25
 -10 -12   2    7.38    1.55
  10 -12  -2    4.67    1.16
  10  12  -2    7.72    1.51
  10  12  -2    6.48    1.15
 -10  12   2    2.46    0.90
   9 -12  -2   44.84    2.73
   9 -12  -2   43.20    2.56
  -9 -12   2   41.99    2.58
  -9  12   2   42.70    2.42
   9  12  -2   44.69    2.23
   9  12  -2   39.22    2.48
   8 -12  -2    1.16    0.82
  -8 -12   2    0.52    0.84
   8 -12  -2   -0.30    0.69
   8  12  -2   -0.64    0.45
   8  12  -2   -0.35    0.74
  -8  12   2   -0.43    0.52
   7 -12  -2    2.59    1.02
  -7 -12   2    2.57    0.96
   7  12  -2    1.46    0.67
  -7  12   2    1.71    0.75
   7  12  -2    3.49    1.06
  -6 -12   2    3.47    1.07
   6 -12  -2    2.32    0.95
  -6  12   2    4.42    0.92
   6  12  -2    4.58    0.91
   6  12  -2    4.84    1.04
  -6  12   2    4.13    0.76
   5 -12  -2   -0.11    0.61
  -5 -12   2    0.15    0.73
  -5  12   2    0.37    0.56
   5  12  -2    0.64    0.73
  -5  12   2    0.16    0.38
   5  12  -2    0.35    0.55
  -4 -12   2   22.32    1.48
   4 -12  -2   21.37    1.54
   4  12  -2   20.11    1.62
   4  12  -2   18.08    1.38
  -4  12   2   17.44    1.29
  -4  12   2   19.21    1.43
   3 -12  -2    1.26    0.75
  -3 -12   2    2.45    0.74
   3  12  -2    1.09    0.69
  -3  12   2    1.13    0.54
   3  12  -2    1.45    0.63
  -3  12   2    1.01    0.61
  -2 -12   2    7.02    0.97
   2 -12  -2    8.51    1.04
   2  12  -2    7.63    0.98
  -2  12   2    8.79    1.09
  -2  12   2    9.28    1.14
   2  12  -2    5.93    1.07
   2  12  -2    6.81    0.99
   1 -12  -2   10.96    1.09
  -1 -12   2   12.33    1.12
   1  12  -2   13.46    1.47
   1  12  -2   12.42    1.29
   1  12  -2   14.60    1.10
  -1  12   2   14.41    1.37
  -1  12   2   13.42    1.30
   0 -12  -2    1.61    0.65
   0 -12   2    2.15    0.65
   0 -12   2    2.44    0.59
   0  12  -2    1.65    0.59
   0  12  -2    2.81    0.81
   0  12   2    2.40    0.78
   0  12   2    2.57    0.70
   0  12  -2    2.11    0.66
   1 -12   2  123.25    3.36
   1 -12   2  128.02    3.38
  -1 -12  -2  121.63    3.23
  -1 -12  -2  121.72    3.30
  -1  12  -2  127.00    3.59
   1  12   2  124.02    4.09
   1  12   2  124.40    3.77
  -1  12  -2  121.82    3.59
  -1  12  -2  126.02    3.38
   2 -12   2   28.23    1.45
  -2 -12  -2   27.74    1.48
   2 -12   2   27.74    1.51
  -2  12  -2   27.18    1.41
   2  12   2   27.87    1.65
   2  12   2   26.20    1.78
  -2  12  -2   27.34    1.49
  -2  12  -2   24.47    1.50
   3 -12   2    1.63    0.60
  -3 -12  -2    2.54    0.73
   3 -12   2    0.90    0.69
   3  12   2    1.23    0.70
   3  12   2   -0.23    0.57
  -3  12  -2    0.92    0.54
  -3  12  -2    0.98    0.53
  -3  12  -2    0.76    0.53
  -4 -12  -2   43.78    2.02
   4 -12   2   44.54    2.10
   4  12   2   42.21    2.08
  -4  12  -2   42.65    2.05
   4  12   2   43.43    2.33
  -4  12  -2   42.56    1.80
  -5 -12  -2    1.32    0.80
   5 -12   2    2.81    0.93
  -5  12  -2    3.02    0.87
   5  12   2    2.96    0.89
   5  12   2    1.40    0.72
  -6 -12  -2   -0.07    0.76
   6 -12   2   -0.47    0.76
   6  12   2    0.63    0.65
  -6  12  -2    0.79    0.58
   6  12   2    0.87    0.69
  -7 -12  -2    0.92    0.77
   7 -12   2    1.04    0.90
   7 -12   2   -0.46    0.73
   7  12   2   -0.55    0.58
   7  12   2   -0.50    0.46
  -7  12  -2   -0.19    0.66
   8 -12   2   12.02    1.64
  -8 -12  -2    9.19    1.49
   8 -12   2    8.80    1.44
   8  12   2   13.30    1.48
  -8  12  -2   12.67    1.62
   8  12   2    9.31    1.45
  -9 -12  -2    3.07    1.19
   9 -12   2    3.78    1.08
   9 -12   2    3.72    1.20
  -9  12  -2    0.79    0.78
   9  12   2    1.91    0.81
   9  12   2    1.12    0.99
 -10 -12  -2    0.80    1.11
  10 -12   2   -0.20    1.04
  10 -12   2   -1.57    0.88
  10  12   2    0.98    0.93
 -10  12  -2   -0.02    0.76
 -11 -12  -2   19.75    2.17
  11 -12   2   15.55    2.10
 -11  12  -2   16.63    2.01
  11  12   2   19.07    2.21
 -12 -12  -2    1.12    1.24
 -12  12  -2    0.78    1.02
  12  12   2    0.72    1.01
 -13 -12  -2   33.79    3.14
 -13  12  -2   27.62    2.76
  13 -13  -2   -0.18    1.33
 -13 -13   2    1.41    1.27
 -13  13   2    0.60    0.98
  13  13  -2    3.37    1.41
  12 -13  -2   25.26    2.63
 -12 -13   2   31.79    2.92
  12  13  -2   32.83    2.93
 -12  13   2   24.93    2.48
  11 -13  -2    7.89    1.57
 -11 -13   2    8.84    1.76
  11 -13  -2    7.17    1.66
  11  13  -2   10.72    1.83
 -11  13   2    5.75    1.27
  10 -13  -2   19.37    2.07
  10 -13  -2   23.28    2.39
 -10 -13   2   24.04    2.29
  10  13  -2   24.03    2.43
  10  13  -2   22.30    2.00
 -10  13   2   16.67    1.93
   9 -13  -2   17.30    1.92
  -9 -13   2   20.02    2.09
   9 -13  -2   16.00    1.96
   9  13  -2   17.21    1.98
  -9  13   2   15.08    1.73
   9  13  -2   16.11    1.70
   8 -13  -2   17.05    1.85
   8 -13  -2   17.34    1.99
  -8 -13   2   16.97    1.85
   8  13  -2   17.97    1.73
   8  13  -2   18.50    2.08
  -8  13   2   18.20    1.85
  -7 -13   2    1.06    0.98
   7 -13  -2    1.22    0.86
  -7  13   2    0.70    0.75
   7  13  -2    0.72    0.74
   7  13  -2    1.12    0.76
  -6 -13   2   -1.22    0.75
   6 -13  -2    0.41    0.86
  -6  13   2    0.30    0.50
   6  13  -2   -0.12    0.50
   6  13  -2   -0.96    0.49
  -6  13   2    0.70    0.62
  -5 -13   2    0.65    0.79
   5 -13  -2    1.36    0.90
   5  13  -2    1.55    0.86
  -5  13   2    1.46    0.60
   5  13  -2    1.28    0.64
  -5  13   2    0.84    0.63
   4 -13  -2    0.40    0.75
  -4 -13   2   -0.20    0.70
   4  13  -2    0.33    0.74
  -4  13   2   -0.05    0.62
  -4  13   2    0.05    0.41
   4  13  -2   -0.54    0.49
   3 -13  -2    6.50    1.07
  -3 -13   2    6.02    1.00
   3  13  -2    6.25    1.03
  -3  13   2    6.66    1.03
   3  13  -2    6.52    1.18
  -3  13   2    5.02    0.96
   2 -13  -2   14.55    1.32
  -2 -13   2   12.14    1.24
  -2  13   2   13.45    1.41
  -2  13   2   13.10    1.35
   2  13  -2   14.34    1.47
   2  13  -2   12.82    1.57
  -1 -13   2   12.80    1.23
   1 -13  -2   10.05    1.09
   1  13  -2   13.60    1.29
  -1  13   2   11.62    1.30
  -1  13   2   13.67    1.40
   1  13  -2   12.76    1.35
   1  13  -2   13.31    1.53
   0 -13   2   16.41    1.21
   0 -13   2   13.96    1.08
   0 -13  -2   12.75    1.16
   0  13  -2   13.52    1.31
   0  13  -2   13.99    1.11
   0  13   2   12.91    1.52
   0  13  -2   13.38    1.36
   0  13   2   14.20    1.43
   0  13  -2   13.49    1.51
   1 -13   2   23.09    1.40
   1 -13   2   26.91    1.43
  -1  13  -2   24.03    1.44
   1  13   2   23.20    1.75
   1  13   2   21.71    1.59
  -1  13  -2   22.66    1.46
  -1  13  -2   25.00    1.40
   2 -13   2    4.67    0.92
   2 -13   2    5.56    0.86
   2  13   2    7.08    1.08
  -2  13  -2    8.17    1.06
  -2  13  -2    6.79    1.04
   2  13   2    7.26    1.20
  -3 -13  -2   10.70    1.19
   3 -13   2    9.30    1.18
   3  13   2    9.90    1.40
  -3  13  -2   11.67    1.31
   3  13   2   11.93    1.38
  -3  13  -2   11.18    1.23
  -4 -13  -2    2.73    0.92
   4 -13   2    2.97    0.90
   4  13   2    2.58    0.86
   4  13   2    2.27    0.76
  -4  13  -2    1.66    0.62
  -4  13  -2    4.33    0.94
  -5 -13  -2    5.07    1.06
   5 -13   2    7.71    1.20
   5  13   2    5.10    1.12
   5  13   2    5.06    1.01
  -5  13  -2    4.85    0.97
  -6 -13  -2   40.42    2.26
   6 -13   2   34.84    2.09
   6  13   2   38.62    2.16
   6  13   2   36.80    2.37
  -6  13  -2   38.70    2.16
   7 -13   2   10.01    1.42
   7 -13   2   11.56    1.57
  -7 -13  -2   16.97    1.82
   7  13   2   11.11    1.45
  -7  13  -2    9.82    1.42
   7  13   2   11.79    1.72
   8 -13   2    1.84    1.03
   8 -13   2    0.17    1.03
  -8 -13  -2    0.65    1.00
   8  13   2    1.89    1.02
  -8  13  -2   -0.72    0.67
   8  13   2   -0.61    0.58
   9 -13   2   10.01    1.58
  -9 -13  -2    7.63    1.52
   9 -13   2    7.94    1.57
  -9  13  -2    8.99    1.43
   9  13   2    6.60    1.24
   9  13   2    8.47    1.56
  10 -13   2   20.40    2.11
 -10 -13  -2   19.13    2.22
  10  13   2   19.63    2.18
 -10  13  -2   12.37    1.74
 -11 -13  -2    2.41    1.24
  11  13   2   -0.38    1.02
 -11  13  -2   -1.05    0.67
 -12 -13  -2    0.50    1.18
 -12  13  -2    1.46    1.18
  12  13   2    2.14    1.23
  13 -14  -2   -1.43    1.32
 -13 -14   2   -0.36    1.19
  13  14  -2    0.63    1.08
 -13  14   2    1.34    1.12
  12 -14  -2    1.06    1.35
 -12 -14   2    0.19    1.29
 -12  14   2    0.35    1.02
  12  14  -2    0.77    1.04
 -11 -14   2    1.76    1.31
  11 -14  -2    0.95    1.18
 -11  14   2    0.88    0.93
  11  14  -2    2.02    1.11
 -10 -14   2    8.50    1.72
  10 -14  -2    8.54    1.72
  10 -14  -2    7.41    1.40
  10  14  -2    6.51    1.54
  10  14  -2    7.91    1.34
 -10  14   2    5.67    1.26
   9 -14  -2    6.14    1.53
   9 -14  -2    8.59    1.56
  -9 -14   2    8.37    1.61
  -9  14   2    6.65    1.30
   9  14  -2    9.54    1.41
   9  14  -2    5.61    1.36
  -8 -14   2   27.11    2.33
   8 -14  -2   21.47    2.20
   8 -14  -2   23.13    2.18
  -8  14   2   19.37    1.99
   8  14  -2   21.90    2.03
   8  14  -2   29.99    2.69
   7 -14  -2   17.83    1.88
  -7 -14   2   17.33    1.86
   7  14  -2   15.90    1.89
  -7  14   2   14.21    1.66
   7  14  -2   15.20    1.67
  -6 -14   2   10.93    1.51
   6 -14  -2    9.85    1.45
  -6  14   2    7.96    1.26
   6  14  -2   12.99    1.68
   6  14  -2   12.37    1.49
  -5 -14   2    5.41    1.11
   5 -14  -2    4.87    1.09
   5  14  -2    4.33    1.09
  -5  14   2    7.26    1.23
   5  14  -2    6.34    1.19
  -5  14   2    7.29    1.06
  -4 -14   2    8.30    1.21
   4 -14  -2    8.99    1.29
  -4  14   2    8.58    1.22
   4  14  -2    7.14    1.28
   4  14  -2    8.43    1.24
  -4  14   2    8.30    1.12
  -3 -14   2    9.21    1.20
   3 -14  -2    5.46    1.01
   3  14  -2    5.57    1.01
   3  14  -2    5.39    1.15
  -3  14   2    5.23    1.01
  -3  14   2    6.46    1.08
  -2 -14   2   54.39    2.31
   2 -14  -2   59.30    2.40
  -2  14   2   56.49    2.46
  -2  14   2   61.54    2.63
   2  14  -2   56.90    2.52
   2  14  -2   55.83    2.83
   1 -14  -2   10.39    1.15
  -1 -14   2   13.06    1.28
   1  14  -2   14.44    1.68
  -1  14   2   12.65    1.41
   1  14  -2   14.07    1.49
  -1  14   2   14.75    1.57
   0 -14   2    6.84    1.01
   0  14  -2    6.01    1.05
   0  14  -2    8.02    1.06
   0  14  -2    8.10    1.27
   0  14  -2    5.46    0.96
   0  14   2    5.53    1.03
   1 -14   2    1.35    0.68
   1  14   2    1.62    0.80
   1  14   2    2.08    0.74
  -1  14  -2    1.75    0.75
  -1  14  -2    3.03    0.74
   2 -14   2    7.74    1.09
   2  14   2   10.84    1.56
  -2  14  -2   11.16    1.26
   2  14   2    7.54    1.17
  -2  14  -2    9.96    1.20
   3 -14   2   -0.13    0.68
   3  14   2   -0.26    0.76
  -3  14  -2    0.42    0.60
   3  14   2    1.54    0.71
  -3  14  -2   -0.14    0.53
  -4 -14  -2   -0.27    0.69
   4 -14   2    0.74    0.75
  -4  14  -2    0.77    0.72
  -4  14  -2   -0.62    0.44
   4  14   2    0.72    0.81
   4  14   2    0.19    0.60
   5 -14   2   11.86    1.46
  -5 -14  -2   15.17    1.51
  -5  14  -2   11.45    1.41
   5  14   2   14.57    1.75
   5  14   2   14.51    1.61
   6 -14   2   30.70    2.08
  -6 -14  -2   28.87    2.02
  -6  14  -2   25.27    1.84
   6  14   2   27.83    2.22
   6  14   2   29.26    1.93
  -7 -14  -2   -0.59    0.91
   7 -14   2    2.10    1.07
  -7  14  -2    1.25    0.82
   7  14   2   -0.84    0.59
   7  14   2    0.38    0.73
   8 -14   2    2.85    0.98
  -8 -14  -2   -0.47    0.93
   8 -14   2    0.15    0.97
   8  14   2    0.48    0.69
   8  14   2    0.35    0.84
  -8  14  -2    0.56    0.87
  -9 -14  -2    7.59    1.58
   9 -14   2    9.31    1.69
   9 -14   2    7.59    1.55
   9  14   2   12.20    1.61
  -9  14  -2    8.83    1.49
   9  14   2    9.26    1.62
 -10 -14  -2    2.27    1.28
 -10  14  -2    1.66    0.95
  10  14   2    0.69    1.04
 -11 -14  -2    0.71    1.19
  11  14   2    1.17    1.14
 -11  14  -2    0.67    0.83
 -12 -15   2    2.33    1.33
  12 -15  -2   -1.64    1.04
  12  15  -2    0.53    1.19
 -12  15   2    0.19    0.94
  11 -15  -2   -1.08    1.18
 -11 -15   2    2.18    1.24
 -11  15   2   -0.04    0.88
  11  15  -2    1.03    1.06
  10 -15  -2   24.60    2.35
 -10 -15   2   21.00    2.41
  10 -15  -2   22.54    2.49
  10  15  -2   26.71    2.69
 -10  15   2   20.85    2.18
  10  15  -2   26.93    2.09
   9 -15  -2    1.29    1.09
   9 -15  -2   -0.25    1.00
  -9 -15   2    0.54    1.14
   9  15  -2   -0.05    0.80
  -9  15   2    0.96    0.85
   9  15  -2   -0.44    0.77
   8 -15  -2   27.59    2.53
   8 -15  -2   19.03    2.02
  -8 -15   2   26.03    2.35
   8  15  -2   25.29    2.25
  -8  15   2   17.24    1.92
   8  15  -2   23.89    2.43
   7 -15  -2    1.87    0.94
  -7 -15   2    0.13    1.05
  -7  15   2    0.85    0.77
   7  15  -2    0.50    0.96
   7  15  -2    0.75    0.84
  -6 -15   2   -1.06    0.89
   6 -15  -2    0.08    0.89
  -6  15   2    0.06    0.75
   6  15  -2   -0.53    0.81
   6  15  -2   -0.57    0.58
  -5 -15   2    1.34    0.87
   5 -15  -2    0.23    0.86
   5  15  -2    0.92    0.81
  -5  15   2    0.38    0.60
  -5  15   2    1.09    0.74
   5  15  -2    0.19    0.75
   4 -15  -2   12.01    1.44
  -4 -15   2   13.84    1.51
  -4  15   2   14.84    1.51
   4  15  -2   14.05    1.60
   4  15  -2   13.50    1.72
  -4  15   2   13.02    1.53
   3 -15  -2    0.54    0.86
  -3 -15   2   -0.31    0.73
   3  15  -2    0.21    0.76
  -3  15   2   -0.34    0.59
   3  15  -2    0.05    0.67
  -3  15   2   -0.24    0.67
   2 -15  -2   25.91    1.65
  -2 -15   2   24.24    1.68
   2  15  -2   25.33    2.07
   2  15  -2   22.42    1.70
  -2  15   2   26.33    1.74
  -2  15   2   26.97    1.80
  -1  15   2   11.83    1.46
   1  15  -2   11.40    1.40
   1  15  -2   14.09    1.72
   0  15   2   46.06    2.35
   0  15  -2   49.62    2.37
   0  15  -2   48.31    2.71
   0  15  -2   51.06    2.28
  -1  15  -2    1.17    0.64
  -1  15  -2    0.13    0.57
   1  15   2    1.28    0.78
   1  15   2    0.45    0.71
   2 -15   2    0.52    0.74
   2  15   2    0.49    0.79
  -2  15  -2    2.68    0.82
   2  15   2    2.17    0.82
  -2  15  -2    2.30    0.81
   3 -15   2   -0.64    0.66
  -3  15  -2   -0.27    0.45
   3  15   2    0.02    0.57
  -3  15  -2   -0.45    0.57
   3  15   2    0.41    0.83
   4 -15   2   48.33    2.39
  -4  15  -2   43.17    2.35
  -4  15  -2   44.27    2.14
   4  15   2   44.67    2.42
   4  15   2   50.32    2.84
   5 -15   2   30.42    2.06
  -5  15  -2   27.98    1.93
   5  15   2   31.89    2.41
   5  15   2   28.74    2.00
  -6 -15  -2   20.22    1.92
   6 -15   2   17.48    1.88
  -6  15  -2   18.84    1.88
   6  15   2   17.77    1.88
   6  15   2   19.99    2.21
   7 -15   2    2.12    0.95
  -7 -15  -2    0.69    1.02
   7  15   2    2.11    0.98
  -7  15  -2    0.08    0.77
   7  15   2    0.79    0.80
  -8 -15  -2    0.01    1.01
   8 -15   2   -0.03    0.94
   8 -15   2   -0.02    0.70
   8  15   2    0.74    0.84
   8  15   2    0.30    0.75
  -8  15  -2    0.26    0.74
   9 -15   2    0.61    1.16
  -9 -15  -2    2.47    1.24
   9 -15   2   -0.70    1.00
   9  15   2    1.13    0.82
   9  15   2    2.44    1.14
  -9  15  -2    0.06    0.90
 -10 -15  -2    1.77    1.25
 -10  15  -2    2.43    1.05
  10  15   2    5.40    1.57
 -11 -15  -2   -0.83    1.12
 -11  15  -2    1.01    1.16
  11  15   2   -1.48    0.80
  11 -16  -2   -2.07    1.22
 -11 -16   2    1.23    1.40
 -11  16   2    1.22    1.24
  11  16  -2   -0.29    1.15
 -10 -16   2    1.54    1.38
  10 -16  -2   -0.19    1.01
  10  16  -2    2.46    1.35
 -10  16   2    2.14    1.02
  10  16  -2    2.98    0.99
   9 -16  -2    0.98    1.07
   9 -16  -2   -0.15    0.94
  -9 -16   2   -1.97    1.01
   9  16  -2    0.72    0.77
   9  16  -2    0.21    1.00
  -9  16   2    0.35    0.81
   8 -16  -2    4.36    1.28
  -8 -16   2    2.80    1.29
   8 -16  -2    4.73    1.29
   8  16  -2    4.97    1.50
   8  16  -2    4.78    1.16
  -8  16   2    4.04    1.15
   7 -16  -2   11.24    1.69
  -7 -16   2    9.46    1.62
   7  16  -2    8.68    1.51
   7  16  -2   10.36    1.72
  -7  16   2    8.92    1.46
  -6 -16   2   -0.02    0.95
   6 -16  -2    0.21    0.96
   6  16  -2   -0.27    0.71
  -6  16   2   -0.24    0.59
   6  16  -2   -0.79    0.81
  -5 -16   2   -0.22    0.87
   5 -16  -2    1.55    0.93
  -5  16   2   -0.13    0.73
   5  16  -2   -0.28    0.61
   5  16  -2   -0.34    0.72
  -5  16   2   -0.55    0.47
  -4 -16   2    6.34    1.19
   4 -16  -2    5.54    1.21
   4  16  -2    7.47    1.28
  -4  16   2    5.33    1.04
   4  16  -2    7.34    1.45
  -4  16   2    6.42    1.28
  -3 -16   2   46.75    2.42
   3 -16  -2   43.05    2.23
   3  16  -2   43.28    2.40
  -3  16   2   41.24    2.42
   3  16  -2   40.60    2.59
  -3  16   2   42.60    2.26
   2  16  -2   15.98    1.98
  -2  16   2   17.49    1.85
  -2  16   2   14.88    1.71
   2  16  -2   16.72    1.79
  -1  16   2    7.36    1.25
   1  16  -2    6.99    1.33
   1  16  -2    8.43    1.30
   0  16  -2    7.60    1.19
   0  16  -2    5.79    1.14
   0  16   2    6.23    1.18
   1  16   2    2.20    0.82
  -1  16  -2    2.15    0.79
   1  16   2    0.99    0.81
  -1  16  -2    1.23    0.72
  -2  16  -2    0.09    0.64
  -2  16  -2    1.99    0.78
   2  16   2   -0.05    0.64
   2  16   2   -0.25    0.59
  -3  16  -2    0.30    0.69
  -3  16  -2   -0.43    0.58
   3  16   2   -0.07    0.74
   3  16   2    0.49    0.70
   4 -16   2    1.22    0.85
  -4  16  -2    0.76    0.64
  -4  16  -2    1.44    0.64
   4  16   2    0.33    0.67
   4  16   2    1.95    0.91
   5 -16   2   14.55    1.64
   5  16   2   18.92    2.12
  -5  16  -2   16.91    1.79
   5  16   2   16.22    1.82
   6 -16   2    3.81    1.23
  -6  16  -2    3.07    1.03
   6  16   2    3.71    1.25
   6  16   2    2.79    1.07
   7 -16   2    0.76    1.07
   7  16   2    0.40    0.72
  -7  16  -2   -0.37    0.68
   7  16   2   -0.31    0.77
  -8 -16  -2    2.32    1.20
   8 -16   2   -0.86    1.00
   8 -16   2    2.37    1.19
   8  16   2    2.22    1.07
   8  16   2    2.99    1.19
  -8  16  -2    2.56    0.98
  -9 -16  -2    3.48    1.33
   9  16   2    1.28    1.07
   9  16   2    0.90    0.96
  -9  16  -2    3.92    1.17
 -10 -16  -2    3.73    1.45
  10  16   2    3.67    1.43
 -10  16  -2    0.73    0.92
 -10 -17   2   -0.39    1.28
  10 -17  -2    2.71    1.55
  10  17  -2    1.98    1.14
 -10  17   2    1.78    1.25
  10  17  -2    3.82    1.44
  -9 -17   2    0.65    1.27
   9 -17  -2    0.73    1.05
   9  17  -2    2.00    1.34
   9  17  -2    0.04    0.84
  -9  17   2    0.43    0.98
  -8 -17   2   21.06    2.22
   8 -17  -2   22.42    2.24
  -8  17   2   20.15    2.14
   8  17  -2   24.10    2.61
   8  17  -2   21.66    2.23
  -7 -17   2   -0.40    1.03
   7 -17  -2    0.93    1.10
   7  17  -2    1.75    1.05
  -7  17   2    0.56    0.90
   7  17  -2    1.36    0.92
  -6 -17   2    8.73    1.47
   6 -17  -2    8.29    1.52
  -6  17   2    8.23    1.39
   6  17  -2    7.45    1.66
   6  17  -2    6.80    1.36
   5 -17  -2    1.88    1.04
  -5 -17   2    0.32    0.95
  -5  17   2    1.84    0.80
   5  17  -2    0.48    0.78
   5  17  -2    2.49    1.11
  -5  17   2    1.70    0.84
   4 -17  -2    0.31    0.92
   4  17  -2    0.95    0.77
  -4  17   2    1.48    0.90
  -4  17   2    1.11    0.80
   4  17  -2    3.71    1.13
   3  17  -2    3.32    1.02
  -3  17   2    3.48    0.97
  -3  17   2    4.87    1.15
   3  17  -2    5.13    1.28
   2  17  -2   -0.01    0.65
  -2  17   2   -0.27    0.63
  -2  17   2   -0.52    0.62
   2  17  -2    0.47    0.91
   1  17  -2   29.66    2.13
   1  17  -2   28.95    2.35
  -1  17   2   25.53    1.93
   0  17  -2    0.78    0.77
   0  17   2    0.51    0.74
   0  17  -2    0.70    0.73
  -1  17  -2    0.38    0.60
  -1  17  -2    0.47    0.84
   1  17   2    2.09    0.92
  -2  17  -2   18.32    1.82
   2  17   2   18.65    1.94
   2  17   2   21.77    2.35
  -2  17  -2   18.91    1.82
  -3  17  -2    3.90    1.03
   3  17   2    2.69    0.97
  -3  17  -2    3.31    0.93
   3  17   2    3.52    1.13
   4  17   2    2.45    1.06
  -4  17  -2    3.54    1.04
   4  17   2    2.76    1.08
   5 -17   2   21.80    2.06
   5  17   2   23.02    2.48
  -5  17  -2   22.15    2.08
   5  17   2   28.17    2.50
   6 -17   2    5.85    1.27
  -6  17  -2    1.22    0.82
   6  17   2    1.10    0.82
   6  17   2    3.90    1.38
   7 -17   2    0.48    1.01
   7  17   2    0.75    0.82
   7  17   2    1.65    1.19
  -7  17  -2    0.55    0.81
   8 -17   2    1.69    1.25
   8 -17   2    2.75    1.27
   8  17   2    1.44    0.96
  -8  17  -2    0.77    0.85
   8  17   2    1.39    1.08
   9  17   2    1.41    1.14
  -9  17  -2    3.34    1.30
   9  17   2    1.02    0.93
   9 -18  -2    4.43    1.54
  -9 -18   2    2.69    1.48
   9  18  -2    4.54    1.28
   9  18  -2    3.53    1.52
  -9  18   2    2.75    1.14
  -8 -18   2    2.29    1.31
   8 -18  -2    0.24    1.17
   8  18  -2   -0.25    0.91
   8  18  -2   -0.43    0.81
  -8  18   2    0.29    0.85
   7 -18  -2    3.94    1.32
  -7  18   2    2.42    0.99
   7  18  -2    4.05    1.37
   7  18  -2    3.58    1.16
   6 -18  -2    2.00    1.15
   6  18  -2   -0.19    0.70
  -6  18   2   -0.59    0.67
   6  18  -2    0.89    1.16
   5  18  -2   -0.19    0.99
  -5  18   2   -0.05    0.73
  -5  18   2    0.97    0.84
   5  18  -2    1.25    0.81
   4  18  -2    0.50    0.76
  -4  18   2   -1.11    0.73
   4  18  -2    0.10    1.03
  -4  18   2   -0.25    0.57
  -3  18   2    3.62    1.06
   3  18  -2    3.94    1.22
  -3  18   2    3.24    1.03
   3  18  -2    3.39    1.15
  -2  18   2    5.53    1.22
   2  18  -2    4.78    1.16
   2  18  -2    5.38    1.34
   1  18  -2    4.23    1.18
   1  18  -2    4.04    1.34
  -1  18   2    4.53    1.21
   0  18   2    1.98    0.88
   0  18  -2    3.35    1.04
   1  18   2    1.08    0.83
  -1  18  -2   -0.26    0.75
  -1  18  -2   -0.11    0.83
   2  18   2   41.78    2.54
   2  18   2   48.56    2.99
  -2  18  -2   40.54    2.43
  -2  18  -2   41.52    2.39
   3  18   2   24.60    2.35
   3  18   2   27.87    2.73
  -3  18  -2   22.62    2.07
  -3  18  -2   20.49    1.97
   4  18   2    3.18    1.18
   4  18   2    5.73    1.28
  -4  18  -2    4.95    1.14
  -5  18  -2    3.69    1.17
   5  18   2    7.79    1.47
   5  18   2    5.72    1.55
   6 -18   2    1.62    1.09
   6  18   2    0.50    0.96
   6  18   2    1.32    0.97
  -6  18  -2    0.12    0.85
   7 -18   2    7.31    1.57
   7  18   2    7.74    1.67
  -7  18  -2    5.57    1.30
   7  18   2    7.76    1.47
   8 -18   2   11.57    1.96
   8  18   2   20.23    2.62
   8  18   2   13.41    1.97
  -8  18  -2   12.89    1.93
   8  19  -2    2.01    1.28
   8  19  -2    0.13    1.02
  -8  19   2   -0.12    0.96
   7 -19  -2    3.50    1.34
   7  19  -2    4.32    1.58
  -7  19   2    6.06    1.51
   7  19  -2    3.89    1.41
   6  19  -2   13.40    1.92
  -6  19   2   10.69    1.79
   6  19  -2   11.13    1.88
   5  19  -2    5.04    1.38
  -5  19   2    2.54    1.05
   5  19  -2    4.00    1.41
  -4  19   2    3.89    1.19
  -4  19   2    3.38    1.15
   4  19  -2    3.27    1.40
   4  19  -2    5.94    1.36
  -3  19   2    1.75    0.88
  -3  19   2    0.97    0.84
   3  19  -2    1.78    1.05
   3  19  -2    4.16    1.30
   2  19  -2    2.99    1.26
  -2  19   2    5.93    1.28
   2  19  -2    1.92    0.97
   1  19  -2    2.01    1.10
  -1  19   2    4.41    1.14
   0  19  -2   17.26    1.98
   0  19   2   17.18    2.04
   1  19   2   14.15    1.86
  -1  19  -2   19.26    2.09
  -2  19  -2    3.36    0.99
  -2  19  -2    4.87    1.13
   2  19   2    7.74    1.70
   2  19   2    3.63    1.15
   3  19   2   -0.20    0.75
  -3  19  -2    0.40    0.82
   3  19   2    0.16    0.93
  -3  19  -2    0.04    0.66
   4  19   2    2.42    1.00
  -4  19  -2    3.29    1.05
   4  19   2    4.19    1.44
  -5  19  -2   -0.67    0.64
   5  19   2    1.16    0.96
   5  19   2   -0.01    1.13
  -6  19  -2    1.99    0.99
   6  19   2    2.76    1.11
   6  19   2    0.43    1.28
   7  19   2    0.60    1.05
   7  19   2   -0.19    0.89
  -7  19  -2    0.32    0.95
  -7  20   2    0.06    0.92
   7  20  -2    2.15    1.12
   7  20  -2    3.50    1.60
   6  20  -2   -0.82    1.07
  -6  20   2    0.43    0.94
   6  20  -2    3.00    1.34
   5  20  -2    2.40    1.25
   5  20  -2    1.18    1.22
  -5  20   2   -0.69    0.91
  -4  20   2    0.61    1.07
   4  20  -2    2.54    1.24
  -4  20   2    0.21    0.89
   4  20  -2   -0.08    0.81
   3  20  -2    6.28    1.73
   3  20  -2    9.73    1.72
  -3  20   2    9.88    1.67
   2  20  -2    4.67    1.42
  -2  20   2    5.12    1.38
   2  20  -2    4.62    1.23
   1  20  -2   -0.35    0.89
  -1  20   2   -0.67    0.72
   0  20  -2    1.19    0.88
   0  20   2   -0.16    0.93
   1  20   2   57.98    3.15
  -1  20  -2   49.04    2.85
   2  20   2    1.29    0.95
  -2  20  -2    1.78    1.03
  -3  20  -2   21.41    2.24
   3  20   2   31.64    3.13
   3  20   2   23.09    2.48
  -3  20  -2   20.32    2.17
  -4  20  -2    2.84    1.06
   4  20   2   -0.14    0.90
   4  20   2    2.66    1.37
   5  20   2    1.89    1.19
   5  20   2    3.55    1.50
  -5  20  -2    3.54    1.18
   6  20   2    1.80    1.24
  -6  20  -2    0.83    0.92
   6  20   2    2.08    1.31
   5  21  -2    3.35    1.53
  -5  21   2   -1.29    0.97
  -4  21   2   13.23    1.87
   4  21  -2   14.31    2.20
  -4  21   2    8.70    1.74
   4  21  -2   10.43    1.85
  -3  21   2    5.10    1.29
   3  21  -2    6.89    1.79
   3  21  -2    3.26    1.22
   2  21  -2    5.16    1.36
  -2  21   2    3.35    1.16
   1  21  -2   19.17    2.27
  -1  21   2   18.71    2.25
   0  21   2   -0.33    0.80
   0  21  -2    0.74    0.91
   1  21   2    2.75    1.32
  -1  21  -2    3.89    1.23
  -2  21  -2    2.78    1.19
   2  21   2   -0.37    1.06
   3  21   2    0.68    1.02
   4  21   2    0.40    1.08
  -4  21  -2    0.31    0.89
  -2  22   2    1.89    1.15
  -1  22   2    2.06    1.12
   1  22  -2    1.52    1.06
   0  22   2    1.49    1.05
   0  22  -2    0.81    1.11
  -1  22  -2    1.10    1.11
  16   0  -3    1.32    1.21
 -16   0   3   -0.46    0.91
 -15   0   3    2.87    1.17
  15   0  -3    3.61    1.43
 -15   0   3    2.75    1.09
 -14   0   3   -0.33    0.75
  14   0  -3   -0.26    0.98
 -14   0   3    0.94    0.79
 -13   0   3    5.14    1.17
 -13   0   3    7.79    1.26
  13   0  -3    7.40    1.55
  12   0  -3   -0.62    0.62
 -12   0   3   -0.02    0.60
  12   0  -3    0.40    1.03
 -12   0   3    1.41    0.84
 -11   0   3    0.66    0.61
  11   0  -3    1.04    0.64
 -11   0   3   -0.25    0.58
  11   0  -3    0.63    0.86
  10   0  -3    0.65    0.58
  10   0  -3   -0.63    0.68
 -10   0   3    0.09    0.47
 -10   0   3   -0.74    0.49
   9   0  -3   -0.60    0.48
  -9   0   3    1.70    0.53
   9   0  -3    0.64    0.71
  -9   0   3    0.57    0.65
  -8   0   3   -0.52    0.50
  -8   0   3   -0.33    0.29
   8   0  -3    0.10    0.69
  -8   0   3   -0.31    0.36
   8   0  -3   -0.04    0.42
  -7   0   3   15.94    0.77
   7   0  -3   16.73    1.22
   7   0  -3   14.73    0.94
  -7   0   3   16.53    0.93
  -7   0   3   16.83    1.10
   6   0  -3   -0.62    0.38
  -6   0   3   -0.14    0.24
  -6   0   3    0.20    0.27
  -6   0   3    0.05    0.39
   6   0  -3    0.28    0.33
  -5   0   3  207.83    4.12
  -5   0   3  203.61    4.47
   5   0  -3  202.50    4.74
   5   0  -3  204.75    4.34
  -5   0   3  208.48    4.27
   4   0  -3   -0.03    0.38
  -4   0   3   -0.67    0.25
   4   0  -3    0.16    0.32
  -3   0   3   91.55    2.06
   3   0  -3   89.06    2.26
   3   0  -3   91.37    2.10
  -2   0   3   -0.23    0.16
   2   0  -3    0.06    0.20
   2   0  -3   -0.06    0.20
   1   0  -3    4.27    0.27
  -1   0   3    4.49    0.34
   0   0   3   -0.19    0.16
   1   0   3  648.49   11.67
   2   0   3   -0.37    0.21
   2   0   3   -0.08    0.21
   3   0   3    1.44    0.35
  -3   0  -3    2.53    0.52
   3   0   3    1.85    0.28
  -4   0  -3   -0.22    0.30
   4   0   3   -0.07    0.17
   4   0   3   -0.45    0.27
   5   0   3   -0.05    0.37
   5   0   3   -0.06    0.16
  -5   0  -3    0.26    0.43
  -6   0  -3   -0.34    0.30
   6   0   3    0.01    0.42
  -6   0  -3    0.70    0.55
   6   0   3    0.00    0.15
   7   0   3   98.14    2.94
  -7   0  -3   93.98    3.18
  -7   0  -3   95.36    3.06
   8   0   3    0.69    0.53
   8   0   3   -0.54    0.60
  -8   0  -3   -0.30    0.42
  -8   0  -3   -0.33    0.51
  -9   0  -3    3.59    0.86
   9   0   3    4.15    1.00
   9   0   3    4.25    0.86
  -9   0  -3    4.89    1.09
  10   0   3   -0.41    0.59
 -10   0  -3   -0.98    0.68
 -10   0  -3    0.01    0.56
  10   0   3    0.10    0.73
 -11   0  -3   13.53    1.59
  11   0   3   10.70    1.39
 -11   0  -3   12.64    1.73
 -12   0  -3   -0.93    0.65
 -12   0  -3   -0.74    0.78
  12   0   3    1.01    0.79
 -13   0  -3   -0.01    0.90
 -13   0  -3    0.75    0.90
 -14   0  -3   -0.06    0.95
 -14   0  -3    0.21    0.84
 -15   0  -3    0.18    1.06
 -15   0  -3   -0.39    1.13
  16  -1  -3   15.66    2.33
 -16  -1   3   20.02    2.46
  16   1  -3   15.69    2.35
 -16   1   3   17.75    2.34
 -16   1   3   15.15    1.88
 -15  -1   3    8.42    1.61
  15  -1  -3    5.22    1.63
 -15   1   3    6.86    1.55
  15   1  -3    6.56    1.69
 -15   1   3    6.83    1.28
 -14  -1   3    1.31    0.87
 -14  -1   3   -0.23    0.92
  14  -1  -3   -0.45    1.14
  14   1  -3    0.10    1.20
 -14   1   3    0.94    0.76
 -14   1   3   -0.25    0.92
 -13  -1   3    7.16    1.42
 -13  -1   3    5.96    1.10
  13  -1  -3    5.39    1.11
  13  -1  -3    1.44    1.07
 -13   1   3    8.59    1.35
 -13   1   3    5.14    1.11
  13   1  -3    4.57    1.38
 -12  -1   3   28.62    2.02
  12  -1  -3   23.13    1.67
  12  -1  -3   25.84    2.06
 -12  -1   3   24.99    1.66
  12   1  -3   25.19    2.04
 -12   1   3   27.96    1.87
 -12   1   3   26.21    1.78
  11  -1  -3   33.17    2.18
  11  -1  -3   33.20    1.85
 -11  -1   3   32.74    2.06
 -11  -1   3   33.17    1.78
 -11   1   3   36.53    1.91
  11   1  -3   34.29    1.78
  11   1  -3   34.92    2.32
 -11   1   3   33.91    1.95
  10  -1  -3   29.13    1.64
 -10  -1   3   30.49    1.61
 -10  -1   3   31.07    1.89
  10  -1  -3   29.52    1.97
  10   1  -3   32.37    2.01
 -10   1   3   28.53    1.75
  10   1  -3   32.08    1.58
 -10   1   3   29.59    1.63
   9  -1  -3    2.04    0.63
   9  -1  -3    1.53    0.80
  -9  -1   3    2.18    0.60
  -9  -1   3    1.31    0.75
   9   1  -3    2.31    0.65
   9   1  -3    1.47    0.78
  -9   1   3    2.11    0.75
  -9   1   3    0.82    0.48
  -8  -1   3   16.31    1.01
  -8  -1   3   15.94    1.24
   8  -1  -3   13.26    1.38
   8  -1  -3   13.50    1.05
  -8  -1   3   15.56    0.81
  -8   1   3   14.02    1.02
  -8   1   3   15.90    0.74
   8   1  -3   16.37    1.06
   8   1  -3   16.42    1.45
  -8   1   3   14.72    1.26
   7  -1  -3    4.23    0.67
  -7  -1   3    3.72    0.49
  -7  -1   3    4.10    0.70
   7  -1  -3    4.38    0.79
  -7  -1   3    5.30    0.65
  -7   1   3    5.09    0.50
   7   1  -3    4.78    0.81
  -7   1   3    4.83    0.73
   7   1  -3    5.12    0.63
  -7   1   3    4.86    0.63
  -6  -1   3   30.10    1.32
   6  -1  -3   26.99    1.21
   6  -1  -3   28.90    1.41
  -6  -1   3   27.78    1.09
   6   1  -3   29.92    1.44
  -6   1   3   28.56    1.15
  -6   1   3   28.17    1.24
   6   1  -3   30.59    1.14
  -6   1   3   27.34    0.96
  -5  -1   3  270.34    5.71
   5  -1  -3  268.14    5.92
   5  -1  -3  267.98    5.55
  -5   1   3  271.45    5.46
   5   1  -3  267.62    5.93
  -5   1   3  274.62    5.24
   5   1  -3  271.17    5.29
   5   1  -3  266.11    5.38
   4  -1  -3    0.06    0.28
   4  -1  -3   -0.59    0.30
   4   1  -3    0.13    0.25
  -4   1   3    0.01    0.27
   4   1  -3    0.15    0.43
   4   1  -3   -0.10    0.28
   3  -1  -3    7.89    0.58
   3  -1  -3    7.18    0.57
   3   1  -3    7.85    0.50
   3   1  -3    8.18    0.61
  -3   1   3    9.03    0.55
   3   1  -3    7.63    0.48
   2  -1  -3    4.95    0.44
   2  -1  -3    5.66    0.49
  -2   1   3    4.86    0.43
   2   1  -3    5.03    0.40
  -1  -1   3   21.95    0.74
   1   1  -3   21.13    0.65
  -1   1   3   20.98    0.74
   0  -1   3   49.39    1.24
   0   1   3   48.92    1.28
   1  -1   3   80.21    1.76
   1   1   3   78.21    1.82
   1   1   3   77.06    1.69
   2  -1   3  966.48   17.71
   2  -1   3  899.93   17.08
   2   1   3 1000.00   17.23
   2   1   3  990.81   17.80
  -3  -1  -3   38.81    1.42
   3  -1   3   39.52    1.19
   3  -1   3   38.85    1.03
   3   1   3   38.85    1.12
   3   1   3   42.31    1.23
  -3   1  -3   39.19    1.44
   4  -1   3   36.61    1.27
   4  -1   3   38.46    0.97
  -4  -1  -3   38.27    1.54
  -4   1  -3   37.06    1.43
   4   1   3   38.48    1.10
  -4   1  -3   37.41    1.51
   4   1   3   38.28    1.31
   5  -1   3    1.87    0.22
   5  -1   3    2.13    0.53
  -5  -1  -3    1.87    0.55
   5   1   3    2.24    0.32
  -5   1  -3    1.17    0.43
   5   1   3    2.90    0.53
  -5   1  -3    1.73    0.52
  -6  -1  -3   29.89    1.55
   6  -1   3   30.55    1.42
   6   1   3   28.86    0.90
   6   1   3   28.44    1.40
  -6   1  -3   28.33    1.43
  -6   1  -3   28.10    1.51
   7  -1   3    4.20    0.82
   7  -1   3    3.66    0.82
  -7  -1  -3    5.06    0.83
  -7  -1  -3    3.78    0.81
   7   1   3    4.59    0.80
  -7   1  -3    5.19    0.93
  -7   1  -3    1.87    0.64
  -8  -1  -3    1.99    0.68
   8  -1   3    1.19    0.74
  -8  -1  -3    1.79    0.86
   8  -1   3    2.48    0.75
   8   1   3    1.02    0.69
   8   1   3    1.58    0.61
  -8   1  -3    2.69    0.87
  -8   1  -3    1.17    0.59
   9  -1   3   41.30    2.03
  -9  -1  -3   37.38    2.19
  -9  -1  -3   40.03    2.03
   9  -1   3   37.24    1.98
   9   1   3   36.51    1.86
  -9   1  -3   34.45    1.95
  -9   1  -3   34.71    2.10
   9   1   3   37.38    1.97
  10  -1   3    0.71    0.84
 -10  -1  -3    0.89    0.65
  10  -1   3   -0.16    0.64
 -10  -1  -3   -0.47    0.68
 -10   1  -3    0.18    0.75
 -10   1  -3    0.41    0.60
  10   1   3   -0.10    0.57
  10   1   3    0.58    0.74
 -11  -1  -3    2.12    0.85
  11  -1   3    2.51    0.96
 -11  -1  -3    2.93    0.99
 -11   1  -3    2.21    0.97
  11   1   3    2.03    0.96
  11   1   3    3.42    0.92
 -11   1  -3    1.02    0.85
  12  -1   3    5.97    1.21
 -12  -1  -3    4.41    1.22
 -12  -1  -3    3.38    1.15
 -12   1  -3    4.92    1.14
  12   1   3    5.02    1.10
 -12   1  -3    5.34    1.28
 -13  -1  -3    3.71    1.17
 -13  -1  -3    3.57    1.24
  13  -1   3    2.96    1.10
 -13   1  -3    3.63    1.17
 -13   1  -3    4.98    1.31
 -14  -1  -3   11.61    1.90
 -14  -1  -3   11.99    1.96
 -14   1  -3    7.49    1.64
 -14   1  -3   12.42    1.93
 -15  -1  -3    0.25    1.26
 -15  -1  -3   -0.36    1.14
 -15   1  -3    0.29    0.94
 -15   1  -3    0.83    1.27
  16  -2  -3    1.83    1.32
 -16  -2   3    1.52    1.43
  16   2  -3    3.41    1.56
 -16   2   3    1.68    1.13
 -16   2   3    0.85    0.90
 -15  -2   3   19.80    2.30
  15  -2  -3   20.80    2.49
  15   2  -3   21.76    2.46
 -15   2   3   20.24    2.08
 -15   2   3   24.70    2.51
 -14  -2   3    3.25    1.02
 -14  -2   3    5.38    1.41
  14  -2  -3    4.23    1.11
  14  -2  -3    2.84    1.45
 -14   2   3    3.32    1.11
  14   2  -3    3.18    1.23
 -14   2   3    5.01    1.18
  13  -2  -3    1.94    0.90
 -13  -2   3    2.77    1.01
  13  -2  -3    0.44    1.15
 -13  -2   3    1.22    0.74
  13   2  -3    0.39    1.04
 -13   2   3    2.18    0.98
 -13   2   3    0.44    0.78
 -12  -2   3   18.09    1.63
 -12  -2   3   16.36    1.77
  12  -2  -3   16.08    1.65
  12  -2  -3   14.68    1.80
 -12   2   3   17.23    1.66
 -12   2   3   16.51    1.67
  12   2  -3   18.57    2.02
 -11  -2   3  115.42    3.97
 -11  -2   3  118.43    3.58
  11  -2  -3  119.02    3.79
  11  -2  -3  120.24    4.28
 -11   2   3  124.43    3.93
  11   2  -3  119.67    4.24
 -11   2   3  118.08    3.75
  10  -2  -3    3.78    1.15
 -10  -2   3    2.78    0.70
 -10  -2   3    2.63    0.94
  10  -2  -3    3.32    0.87
 -10   2   3    2.48    0.69
 -10   2   3    1.57    0.75
  10   2  -3    2.57    0.65
  10   2  -3    2.58    0.88
  -9  -2   3   17.71    1.39
   9  -2  -3   17.21    1.68
   9  -2  -3   15.67    1.38
  -9  -2   3   15.95    1.09
   9   2  -3   16.91    1.58
  -9   2   3   15.62    1.19
   9   2  -3   17.40    1.12
  -9   2   3   15.78    1.26
  -8  -2   3   18.33    1.31
   8  -2  -3   18.55    1.41
  -8  -2   3   17.90    1.05
   8  -2  -3   20.67    1.30
  -8   2   3   18.10    1.22
   8   2  -3   19.16    1.06
   8   2  -3   20.38    0.95
   8   2  -3   18.17    1.39
  -8   2   3   20.08    1.20
  -7  -2   3   -0.03    0.51
  -7  -2   3    0.46    0.34
   7  -2  -3    0.69    0.49
   7  -2  -3    0.02    0.48
  -7   2   3    0.56    0.39
   7   2  -3    0.41    0.33
  -7   2   3    0.19    0.26
   7   2  -3    0.61    0.51
   7   2  -3    0.15    0.25
  -7   2   3    0.91    0.45
   6  -2  -3    0.19    0.37
  -6  -2   3    0.91    0.48
  -6  -2   3    0.18    0.25
   6  -2  -3    0.52    0.45
  -6   2   3    0.53    0.36
   6   2  -3    0.16    0.26
   6   2  -3    0.43    0.31
  -6   2   3    0.30    0.28
   6   2  -3    0.53    0.45
   5  -2  -3    3.84    0.62
   5  -2  -3    4.16    0.56
  -5  -2   3    3.95    0.61
   5   2  -3    3.81    0.63
  -5   2   3    4.10    0.44
   5   2  -3    4.45    0.49
   5   2  -3    4.29    0.46
  -5   2   3    3.44    0.48
   4  -2  -3  167.25    3.98
   4  -2  -3  168.59    3.80
  -4  -2   3  185.38    3.94
   4   2  -3  169.62    3.62
   4   2  -3  172.41    4.02
  -4   2   3  170.76    3.69
   4   2  -3  174.07    3.48
  -4   2   3  171.03    3.53
   3  -2  -3   11.25    0.67
   3  -2  -3   10.92    0.68
   3   2  -3    9.51    0.68
   3   2  -3    8.88    0.55
   3   2  -3   10.30    0.50
  -3   2   3   10.32    0.60
   2  -2  -3  334.28    6.71
   2  -2  -3  346.82    6.59
   2   2  -3  340.22    6.46
   2   2  -3  346.45    6.72
  -2   2   3  333.57    6.43
   1  -2  -3    6.57    0.55
  -1   2   3    6.31    0.45
   1   2  -3    6.27    0.42
   0   2   3   57.95    1.51
   0   2  -3   59.47    1.44
   0   2  -3   57.72    1.34
   1   2   3   23.15    0.85
   1   2   3   22.69    0.78
   2  -2   3  369.73    6.79
   2  -2   3  362.91    7.01
  -2   2  -3  367.12    7.14
   2   2   3  372.55    7.16
   2   2   3  367.79    6.97
   3  -2   3   43.25    1.08
   3  -2   3   41.27    1.24
  -3  -2  -3   42.07    1.49
   3   2   3   40.96    1.30
  -3   2  -3   41.95    1.48
  -3   2  -3   40.31    1.39
   3   2   3   40.99    1.23
   4  -2   3   66.13    1.84
   4  -2   3   66.17    1.46
  -4  -2  -3   62.86    2.11
  -4   2  -3   65.89    2.07
  -4   2  -3   64.63    2.02
   4   2   3   66.59    1.69
   4   2   3   66.80    1.89
  -5  -2  -3   30.65    1.52
   5  -2   3   28.83    1.27
   5  -2   3   30.55    0.75
   5   2   3   32.73    1.06
  -5   2  -3   31.15    1.40
   5   2   3   30.98    1.31
  -5   2  -3   32.35    1.50
   6  -2   3   83.78    2.55
  -6  -2  -3   84.87    2.84
  -6   2  -3   86.78    2.72
   6   2   3   87.39    2.07
   6   2   3   84.59    2.56
  -6   2  -3   84.70    2.78
   7  -2   3   30.66    1.64
  -7  -2  -3   25.23    1.59
   7  -2   3   27.05    1.52
  -7   2  -3   28.56    1.55
   7   2   3   28.74    1.52
  -7   2  -3   28.11    1.65
  -8  -2  -3    2.10    0.68
   8  -2   3    2.07    0.76
   8  -2   3    1.99    0.82
  -8  -2  -3    1.58    0.75
   8   2   3    2.16    0.74
  -8   2  -3    1.81    0.73
  -8   2  -3    2.17    0.73
   9  -2   3    3.65    1.02
  -9  -2  -3    5.02    1.11
  -9  -2  -3    3.30    0.94
   9  -2   3    3.93    0.92
  -9   2  -3    3.05    0.91
   9   2   3    3.47    0.89
  -9   2  -3    4.21    0.93
   9   2   3    3.89    0.85
 -10  -2  -3   14.03    1.56
  10  -2   3    9.61    1.36
 -10  -2  -3   12.82    1.59
  10  -2   3   13.30    1.47
 -10   2  -3   12.37    1.56
  10   2   3   13.18    1.45
  10   2   3   13.41    1.37
 -10   2  -3   14.08    1.55
  11  -2   3   32.52    2.09
 -11  -2  -3   29.99    2.14
 -11  -2  -3   34.43    2.15
  11   2   3   30.02    2.01
  11   2   3   26.65    1.80
 -11   2  -3   33.75    2.20
 -11   2  -3   33.83    2.28
 -12  -2  -3    1.16    0.91
  12  -2   3    1.07    0.88
 -12  -2  -3    1.07    0.95
 -12   2  -3    2.30    0.91
 -12   2  -3    2.34    1.08
  13  -2   3    0.93    0.98
 -13  -2  -3    0.91    1.11
 -13  -2  -3   -1.01    0.68
 -13   2  -3    0.47    0.91
 -13   2  -3    2.14    1.22
 -14  -2  -3    2.25    1.24
  14  -2   3    1.30    1.05
 -14  -2  -3    0.39    1.18
 -14   2  -3    1.62    1.24
 -14   2  -3    0.99    1.02
 -15  -2  -3   19.70    2.47
 -15  -2  -3   17.48    2.36
 -15   2  -3   18.22    2.25
 -15   2  -3   17.74    2.49
 -16  -3   3    3.03    1.42
  16  -3  -3   -0.65    1.37
 -16   3   3    0.81    1.13
  16   3  -3   -0.29    1.03
 -16   3   3    0.50    0.82
  15  -3  -3    6.31    1.38
 -15  -3   3    5.33    1.63
  15  -3  -3    6.24    1.73
 -15   3   3    8.45    1.57
 -15   3   3    9.00    1.56
  15   3  -3    6.93    1.71
 -14  -3   3    5.30    1.30
  14  -3  -3    3.44    1.45
  14  -3  -3    4.97    1.18
 -14   3   3    4.84    1.22
  14   3  -3    5.52    1.48
 -14   3   3    3.52    1.10
  13  -3  -3   15.56    1.66
 -13  -3   3   14.20    1.53
 -13  -3   3   17.35    2.04
  13  -3  -3   17.27    2.03
  13   3  -3   16.17    2.01
 -13   3   3   18.15    1.80
 -13   3   3   15.92    1.80
  12  -3  -3   74.45    3.07
 -12  -3   3   72.74    3.22
  12  -3  -3   77.26    3.45
 -12  -3   3   79.57    2.91
 -12   3   3   80.03    3.10
 -12   3   3   75.89    3.09
  12   3  -3   76.34    3.38
  11  -3  -3    1.65    0.85
 -11  -3   3    2.94    1.03
 -11  -3   3    2.46    0.71
  11  -3  -3    4.23    1.26
 -11   3   3    2.90    0.87
  11   3  -3    4.45    1.13
 -11   3   3    4.69    1.00
  10  -3  -3   37.68    1.92
 -10  -3   3   34.48    1.67
 -10  -3   3   33.87    2.01
  10  -3  -3   34.60    2.12
 -10   3   3   34.38    1.84
  10   3  -3   33.21    2.09
 -10   3   3   38.43    1.91
  -9  -3   3    8.63    1.18
   9  -3  -3    9.10    1.15
   9  -3  -3   10.30    1.38
  -9  -3   3    9.33    0.96
   9   3  -3    9.39    1.35
   9   3  -3    7.58    0.84
  -9   3   3    8.69    1.07
  -9   3   3    8.95    1.07
   9   3  -3    8.81    0.80
   8  -3  -3    9.27    1.16
   8  -3  -3    9.14    1.10
  -8  -3   3   11.41    1.21
  -8  -3   3    9.48    0.88
   8   3  -3    6.97    1.06
   8   3  -3    8.89    0.78
  -8   3   3    8.12    0.96
   8   3  -3   10.14    0.85
  -8   3   3    9.47    1.00
  -7  -3   3  117.17    2.88
   7  -3  -3  117.87    3.48
   7  -3  -3  113.20    3.21
  -7  -3   3  116.21    3.35
  -7   3   3  115.46    3.14
   7   3  -3  116.04    2.84
  -7   3   3  117.38    2.58
   7   3  -3  119.69    2.79
   7   3  -3  115.66    3.48
   6  -3  -3    6.70    0.84
   6  -3  -3    5.59    0.76
  -6  -3   3    5.97    0.57
  -6  -3   3    5.41    0.76
   6   3  -3    6.17    0.56
   6   3  -3    5.67    0.83
  -6   3   3    6.96    0.75
  -6   3   3    6.16    0.53
   6   3  -3    5.90    0.60
  -5  -3   3   14.09    0.90
   5  -3  -3   13.72    0.87
   5  -3  -3   13.58    0.97
  -5   3   3   14.14    0.81
   5   3  -3   14.90    0.99
   5   3  -3   14.58    0.77
  -5   3   3   14.81    0.70
   5   3  -3   15.20    0.65
   4  -3  -3   22.92    1.08
   4  -3  -3   22.80    1.10
  -4  -3   3   24.46    1.10
  -4   3   3   22.35    0.97
   4   3  -3   25.04    1.17
   4   3  -3   25.42    0.97
  -4   3   3   22.80    0.88
   4   3  -3   24.51    0.77
   3  -3  -3    7.85    0.64
   3  -3  -3    8.11    0.69
   3   3  -3    7.52    0.58
  -3   3   3    8.04    0.56
  -3   3   3    7.34    0.52
   3   3  -3    9.25    0.73
   2  -3  -3   71.14    1.91
  -2   3   3   77.30    1.87
   2   3  -3   74.35    1.93
   2   3  -3   72.72    1.84
  -2   3   3   71.99    1.87
   1  -3  -3   24.29    0.92
   1   3  -3   23.20    0.86
  -1   3   3   22.22    0.88
   0   3   3    1.84    0.35
   0   3  -3    1.32    0.31
   0   3  -3    1.43    0.28
   0   3   3    1.17    0.30
   1   3   3   63.07    1.70
   1   3   3   63.37    1.71
  -1   3  -3   66.29    1.60
   2   3   3   17.43    0.82
  -2   3  -3   15.81    0.81
   2   3   3   16.64    0.78
  -2   3  -3   17.63    0.67
  -3  -3  -3   51.77    1.71
   3  -3   3   52.40    1.28
   3  -3   3   49.56    1.45
  -3   3  -3   51.35    1.71
   3   3   3   51.81    1.58
  -3   3  -3   49.92    1.62
   3   3   3   50.87    1.49
   4  -3   3  113.83    2.76
  -4  -3  -3  108.97    3.01
   4  -3   3  111.73    2.29
  -4   3  -3  111.69    2.93
   4   3   3  111.29    2.62
  -4   3  -3  107.26    2.95
   4   3   3  114.79    2.86
   5  -3   3   10.43    0.81
   5  -3   3   11.76    0.44
  -5  -3  -3   12.79    1.16
  -5   3  -3   11.12    1.05
   5   3   3   10.72    0.85
   5   3   3   10.58    0.66
  -5   3  -3   10.12    0.97
  -6  -3  -3    0.27    0.58
   6  -3   3    0.92    0.53
   6  -3   3    0.64    0.48
   6   3   3    0.51    0.30
  -6   3  -3    0.77    0.53
   6   3   3    0.55    0.50
  -6   3  -3   -0.03    0.40
  -7  -3  -3   73.92    2.72
   7  -3   3   71.73    2.56
   7  -3   3   69.81    2.43
   7   3   3   66.53    1.87
   7   3   3   68.34    2.42
  -7   3  -3   71.12    2.55
  -7   3  -3   66.32    2.58
  -8  -3  -3    9.32    1.27
   8  -3   3   11.58    1.30
   8  -3   3   10.63    1.19
   8   3   3   10.68    1.16
  -8   3  -3    8.90    1.20
  -8   3  -3   11.23    1.25
   9  -3   3    0.40    0.69
  -9  -3  -3    0.54    0.64
   9  -3   3   -0.28    0.74
  -9  -3  -3   -0.02    0.65
  -9   3  -3    0.32    0.51
  -9   3  -3    0.58    0.64
   9   3   3    0.85    0.71
   9   3   3   -0.68    0.52
 -10  -3  -3   48.80    2.58
  10  -3   3   52.08    2.47
 -10  -3  -3   54.06    2.54
  10  -3   3   51.55    2.48
 -10   3  -3   48.98    2.46
 -10   3  -3   49.21    2.59
  10   3   3   51.62    2.21
  10   3   3   51.40    2.40
 -11  -3  -3    1.32    0.93
  11  -3   3    2.60    0.89
 -11  -3  -3    0.77    0.76
 -11   3  -3    2.15    0.84
  11   3   3    2.03    0.91
 -11   3  -3    1.38    0.96
 -12  -3  -3   18.36    2.17
 -12  -3  -3   18.82    2.04
  12  -3   3   19.33    1.95
 -12   3  -3   18.43    2.09
 -12   3  -3   19.15    2.06
 -13  -3  -3   43.07    2.82
  13  -3   3   48.37    2.76
 -13  -3  -3   49.78    2.88
 -13   3  -3   41.85    2.80
 -13   3  -3   35.97    2.49
 -14  -3  -3    5.62    1.46
  14  -3   3    3.23    1.22
 -14  -3  -3    3.58    1.46
 -14   3  -3    3.28    1.20
 -14   3  -3    2.78    1.37
 -15  -3  -3    3.23    1.27
 -15  -3  -3    6.64    1.68
 -15   3  -3    7.40    1.89
 -15   3  -3    4.02    1.56
 -16  -4   3    0.50    1.30
  16  -4  -3   -0.62    1.42
  16   4  -3    2.39    1.34
 -16   4   3   -0.38    0.84
  15  -4  -3    0.08    0.95
  15  -4  -3    0.90    1.45
 -15  -4   3    0.24    1.16
 -15   4   3    1.65    0.91
  15   4  -3    1.20    1.05
 -14  -4   3   30.78    2.36
  14  -4  -3   28.49    2.16
  14  -4  -3   23.48    2.54
 -14   4   3   27.61    2.21
 -14   4   3   27.24    2.07
  14   4  -3   24.12    2.38
  13  -4  -3    0.20    0.84
 -13  -4   3    0.24    0.80
  13  -4  -3    2.35    1.29
 -13   4   3    0.14    0.71
 -13   4   3    0.21    0.80
  13   4  -3   -0.02    1.00
 -12  -4   3    5.14    0.95
  12  -4  -3    5.41    1.36
  12  -4  -3    6.44    1.24
 -12  -4   3    8.73    1.50
 -12   4   3    6.48    1.15
 -12   4   3    6.04    1.10
  12   4  -3    5.41    1.36
  11  -4  -3    0.00    0.66
  11  -4  -3   -0.23    0.93
 -11  -4   3    1.34    0.82
 -11  -4   3   -0.12    0.50
  11   4  -3    0.65    0.82
 -11   4   3   -0.12    0.56
 -11   4   3   -0.64    0.56
  10  -4  -3   19.01    1.89
 -10  -4   3   21.94    1.66
 -10  -4   3   21.50    1.32
  10  -4  -3   21.35    1.56
  10   4  -3   20.90    1.70
 -10   4   3   22.71    1.50
 -10   4   3   20.33    1.43
  -9  -4   3   84.85    2.60
  -9  -4   3   82.76    3.08
   9  -4  -3   85.66    3.19
   9  -4  -3   87.06    3.01
   9   4  -3   83.03    2.44
   9   4  -3   84.94    3.15
  -9   4   3   85.15    2.87
  -8  -4   3   22.77    1.54
   8  -4  -3   22.81    1.50
  -8  -4   3   25.14    1.18
   8  -4  -3   17.48    1.58
   8   4  -3   22.20    1.62
   8   4  -3   22.92    1.12
   8   4  -3   24.22    1.06
  -8   4   3   23.39    1.35
   7  -4  -3  156.28    4.03
   7  -4  -3  150.43    4.22
  -7  -4   3  145.50    4.07
  -7  -4   3  157.71    3.58
   7   4  -3  157.27    3.36
  -7   4   3  161.19    3.30
  -7   4   3  149.97    3.89
  -7   4   3  151.06    3.71
   7   4  -3  152.70    4.24
   7   4  -3  152.44    3.62
  -6  -4   3   10.09    1.04
   6  -4  -3    7.40    0.85
   6  -4  -3    7.44    0.90
  -6   4   3    8.84    0.76
  -6   4   3    8.74    0.59
   6   4  -3    9.14    0.70
   6   4  -3    8.37    0.53
  -6   4   3    7.21    0.80
   6   4  -3    8.50    0.95
   5  -4  -3    1.31    0.53
   5  -4  -3    1.43    0.45
  -5  -4   3    2.04    0.50
  -5   4   3    0.30    0.30
   5   4  -3    1.50    0.27
  -5   4   3    1.40    0.35
   5   4  -3    1.64    0.38
   5   4  -3    1.45    0.48
   4  -4  -3   13.21    0.88
  -4  -4   3   13.17    0.85
   4  -4  -3   13.81    0.94
  -4   4   3   13.52    0.79
   4   4  -3   12.79    0.87
  -4   4   3   14.01    0.71
   4   4  -3   14.05    0.79
   3  -4  -3  137.39    3.24
  -3  -4   3  137.41    3.29
   3   4  -3  134.43    3.27
   3   4  -3  139.21    3.15
  -3   4   3  142.31    3.11
  -3   4   3  142.08    3.22
   3   4  -3  140.07    3.38
   2  -4  -3    1.50    0.45
   2   4  -3    2.07    0.42
  -2   4   3    1.65    0.37
   2   4  -3    1.88    0.39
  -2   4   3    1.40    0.36
   1  -4  -3   27.50    1.07
   1   4  -3   25.10    1.01
  -1   4   3   27.28    1.04
  -1   4   3   26.31    1.03
   1   4  -3   26.64    0.99
   0   4  -3    1.16    0.31
   0   4   3    1.18    0.36
   0   4   3    1.29    0.39
  -1   4  -3    6.10    0.54
   1   4   3    6.48    0.64
   1   4   3    7.16    0.67
  -1   4  -3    6.54    0.51
  -2   4  -3    9.41    0.65
  -2   4  -3    7.52    0.72
   2   4   3    8.86    0.67
   2   4   3    7.91    0.63
  -2   4  -3    8.56    0.51
  -3  -4  -3   24.83    1.16
  -3   4  -3   24.63    1.13
  -3   4  -3   25.81    1.11
   3   4   3   24.05    1.02
  -3   4  -3   25.44    0.84
   3   4   3   24.63    1.10
   4  -4   3    0.02    0.30
  -4  -4  -3    0.06    0.36
  -4   4  -3    0.17    0.34
  -4   4  -3    0.43    0.35
   4   4   3   -0.04    0.26
   4   4   3    0.28    0.36
  -5  -4  -3   43.67    1.88
   5  -4   3   47.75    1.69
   5  -4   3   47.58    1.17
   5  -4   3   49.51    1.89
   5   4   3   46.30    1.74
  -5   4  -3   49.30    1.89
   5   4   3   48.32    1.57
  -5   4  -3   50.13    1.86
  -6  -4  -3  124.93    3.62
   6  -4   3  122.87    3.33
   6  -4   3  122.10    3.51
  -6   4  -3  119.91    3.47
   6   4   3  119.42    3.38
  -6   4  -3  122.19    3.50
   6   4   3  127.08    3.00
   7  -4   3    1.22    0.65
  -7  -4  -3    1.28    0.66
   7  -4   3    1.71    0.69
   7   4   3    1.57    0.66
   7   4   3    0.97    0.40
  -7   4  -3    2.24    0.73
  -7   4  -3    1.53    0.60
  -8  -4  -3   19.99    1.56
   8  -4   3   19.95    1.47
   8  -4   3   20.82    1.48
  -8   4  -3   17.43    1.62
   8   4   3   18.84    1.43
  -8   4  -3   19.03    1.41
   9  -4   3    5.09    1.01
  -9  -4  -3    3.90    0.99
   9  -4   3    3.94    1.04
  -9   4  -3    7.17    1.16
   9   4   3    6.07    1.05
  -9   4  -3    6.07    1.08
   9   4   3    6.09    0.91
 -10  -4  -3    0.75    0.90
  10  -4   3    0.99    0.88
  10  -4   3   -0.38    0.78
 -10  -4  -3    0.78    0.81
 -10   4  -3   -0.52    0.66
 -10   4  -3    0.35    0.68
  10   4   3    0.81    0.74
  11  -4   3   27.60    2.04
 -11  -4  -3   28.74    2.08
 -11  -4  -3   25.87    2.34
 -11   4  -3   27.46    1.98
 -11   4  -3   25.29    1.90
  11   4   3   26.70    1.95
 -12  -4  -3   10.24    1.68
 -12  -4  -3   10.39    1.53
  12  -4   3    5.90    1.31
 -12   4  -3    6.60    1.33
 -12   4  -3    6.59    1.43
 -13  -4  -3    5.55    1.41
 -13  -4  -3    5.46    1.35
  13  -4   3    6.20    1.38
 -13   4  -3    4.83    1.26
 -13   4  -3    4.94    1.46
 -14  -4  -3    9.17    1.71
 -14  -4  -3    6.68    1.75
 -14   4  -3    4.77    1.46
 -14   4  -3   12.30    2.02
 -16  -5   3    6.99    1.77
  16  -5  -3   -0.48    1.42
 -16   5   3    5.44    1.40
  16   5  -3    3.64    1.51
  15  -5  -3   -0.36    0.97
  15  -5  -3   -0.74    1.37
 -15  -5   3    1.17    1.08
  15   5  -3   -0.86    0.89
 -15   5   3    1.00    1.01
  14  -5  -3   15.76    1.85
  14  -5  -3    8.95    1.88
 -14  -5   3   12.95    1.89
  14   5  -3   13.66    1.98
 -14   5   3   14.98    1.88
  13  -5  -3    3.78    1.40
  13  -5  -3    1.01    0.91
 -13  -5   3    4.26    1.20
  13   5  -3    2.45    1.18
 -13   5   3    2.21    1.00
 -12  -5   3   19.92    2.13
  12  -5  -3   26.92    2.13
  12  -5  -3   22.56    2.05
  12   5  -3   18.58    1.97
 -12   5   3   21.01    1.86
 -12   5   3   18.58    1.82
 -11  -5   3   26.72    1.63
 -11  -5   3   27.34    2.01
  11  -5  -3   29.29    2.22
  11  -5  -3   31.56    1.96
  11   5  -3   27.56    2.02
 -11   5   3   28.08    1.81
 -11   5   3   30.05    1.80
 -10  -5   3    0.48    0.54
  10  -5  -3    1.76    0.89
 -10  -5   3    2.51    0.96
  10  -5  -3   -0.54    0.70
 -10   5   3    0.52    0.54
  10   5  -3    0.62    0.85
  -9  -5   3    6.07    0.81
   9  -5  -3    6.63    1.05
   9  -5  -3    7.04    1.16
  -9  -5   3    6.23    1.05
   9   5  -3    4.94    1.10
   9   5  -3    7.82    0.86
  -9   5   3    7.79    1.02
  -8  -5   3    4.77    0.70
   8  -5  -3    3.27    0.85
   8  -5  -3    5.71    1.01
  -8  -5   3    3.48    0.82
  -8   5   3    4.76    0.78
   8   5  -3    4.88    1.06
  -8   5   3    3.96    0.70
   8   5  -3    4.60    0.68
   7  -5  -3   19.32    1.37
   7  -5  -3   20.39    1.38
  -7  -5   3   20.24    1.43
  -7   5   3   18.63    0.85
   7   5  -3   19.73    1.36
   7   5  -3   19.68    0.81
  -7   5   3   19.64    1.20
  -7   5   3   21.74    1.10
   7   5  -3   17.46    1.04
  -6  -5   3   62.78    2.26
   6  -5  -3   67.83    2.29
   6  -5  -3   67.18    2.38
   6   5  -3   64.88    1.52
  -6   5   3   63.87    1.75
   6   5  -3   62.10    1.97
  -6   5   3   64.77    2.17
   6   5  -3   65.97    2.37
   5  -5  -3   40.99    1.66
   5  -5  -3   42.21    1.77
  -5  -5   3   40.56    1.65
   5   5  -3   41.74    1.49
  -5   5   3   41.06    1.56
  -5   5   3   39.52    1.31
   5   5  -3   37.30    1.65
   5   5  -3   41.31    0.95
   4  -5  -3   27.31    1.23
  -4  -5   3   29.24    1.28
  -4   5   3   26.78    1.06
   4   5  -3   27.17    1.14
  -4   5   3   26.30    1.17
   4   5  -3   25.68    1.29
  -3  -5   3  123.52    3.14
   3  -5  -3  128.34    3.13
  -3   5   3  126.58    3.10
   3   5  -3  131.43    3.08
   3   5  -3  124.64    3.13
  -3   5   3  129.39    2.99
   3   5  -3  132.69    3.28
  -2  -5   3  150.47    3.57
   2  -5  -3  158.36    3.56
   2   5  -3  149.01    3.56
  -2   5   3  156.27    3.50
  -2   5   3  158.07    3.58
   2   5  -3  163.13    3.56
   2   5  -3  159.65    3.71
   1  -5  -3   31.06    1.21
   1   5  -3   33.09    1.25
  -1   5   3   31.97    1.23
   1   5  -3   32.90    1.19
  -1   5   3   33.61    1.24
   0  -5  -3    9.25    0.75
   0   5   3    8.61    0.75
   0   5  -3    8.30    0.73
   0   5  -3    8.13    0.70
   0   5   3    7.77    0.75
   1   5   3   26.34    1.15
  -1   5  -3   26.66    0.99
   1   5   3   28.38    1.14
  -1   5  -3   25.54    0.99
  -1   5  -3   26.85    1.12
  -2   5  -3    0.15    0.22
  -2   5  -3    0.00    0.26
   2   5   3    0.48    0.29
   2   5   3   -0.11    0.26
  -2   5  -3    0.17    0.31
  -3  -5  -3    0.16    0.34
   3  -5   3    0.69    0.40
  -3   5  -3    0.69    0.28
   3   5   3    0.74    0.34
   3   5   3    0.49    0.36
  -3   5  -3    0.68    0.38
  -3   5  -3    1.23    0.43
   4  -5   3    3.83    0.59
  -4  -5  -3    3.45    0.63
   4  -5   3    5.87    0.76
   4   5   3    4.11    0.58
  -4   5  -3    3.28    0.58
   4   5   3    4.34    0.64
  -4   5  -3    4.24    0.43
  -4   5  -3    3.98    0.67
  -5  -5  -3   47.44    1.89
   5  -5   3   43.71    1.86
   5  -5   3   45.60    1.70
  -5   5  -3   41.82    1.78
   5   5   3   46.79    1.81
   5   5   3   45.28    1.60
  -5   5  -3   42.65    1.76
   6  -5   3   11.25    1.15
  -6  -5  -3   13.86    1.28
   6  -5   3   11.30    1.07
  -6   5  -3   12.45    1.22
  -6   5  -3   11.11    1.13
   6   5   3   14.75    1.12
   6   5   3   12.05    0.82
   7  -5   3   20.04    1.38
  -7  -5  -3   20.98    1.76
   7  -5   3   21.70    1.53
  -7   5  -3   20.03    1.37
   7   5   3   18.51    1.35
   7   5   3   19.70    1.05
  -7   5  -3   18.63    1.33
   8  -5   3   -0.57    0.55
   8  -5   3    0.92    0.69
  -8  -5  -3   -0.30    0.59
  -8   5  -3    0.49    0.63
   8   5   3    0.57    0.64
  -8   5  -3    0.33    0.53
  -9  -5  -3    7.44    1.28
   9  -5   3    7.76    1.17
   9  -5   3    7.74    1.21
   9   5   3    6.77    1.10
  -9   5  -3    5.22    0.98
  -9   5  -3    6.09    1.12
  10  -5   3    1.53    0.90
  10  -5   3    4.68    1.08
 -10  -5  -3    2.24    0.93
 -10   5  -3    1.34    0.74
 -10   5  -3    1.07    0.70
  10   5   3    1.50    0.78
  11  -5   3    2.06    0.88
 -11  -5  -3    1.80    1.09
 -11  -5  -3    3.19    1.08
 -11   5  -3    1.58    0.81
  11   5   3    1.92    0.89
 -11   5  -3    2.70    1.03
 -12  -5  -3   -0.24    0.85
  12  -5   3    1.07    1.01
 -12  -5  -3   -0.76    0.79
 -12   5  -3   -0.04    0.88
 -12   5  -3    1.15    0.80
 -13  -5  -3    0.79    0.91
 -13  -5  -3   -0.32    0.83
  13  -5   3    0.93    0.89
 -13   5  -3    0.96    1.08
 -13   5  -3    1.30    0.96
 -14  -5  -3   12.78    1.99
 -14  -5  -3   11.95    1.94
 -14   5  -3   10.18    1.75
 -14   5  -3   12.77    2.04
  16  -6  -3    4.55    1.79
 -16  -6   3    5.52    1.79
  16   6  -3    1.77    1.43
 -16   6   3    4.37    1.49
  15  -6  -3   20.99    2.22
 -15  -6   3   21.21    2.52
  15  -6  -3   18.16    2.54
 -15   6   3   19.11    2.22
  15   6  -3   24.27    2.52
  14  -6  -3   -0.11    1.13
  14  -6  -3    0.35    0.95
 -14  -6   3   -1.61    0.93
  14   6  -3    2.68    1.16
 -14   6   3    0.59    0.90
  13  -6  -3    1.71    1.01
 -13  -6   3    0.73    1.04
  13  -6  -3   -0.38    0.90
 -13   6   3    0.91    0.86
  13   6  -3    1.77    1.08
  12  -6  -3    1.18    0.95
 -12  -6   3   -0.64    0.74
  12  -6  -3    0.55    0.87
 -12   6   3   -0.37    0.61
  12   6  -3    0.97    0.99
  11  -6  -3    4.76    1.12
  11  -6  -3    0.02    0.93
 -11  -6   3    2.87    0.98
  11   6  -3    1.55    0.99
 -11   6   3    1.90    0.84
 -10  -6   3   58.66    2.77
  10  -6  -3   60.28    2.71
  10  -6  -3   57.35    2.88
 -10   6   3   63.08    2.60
 -10   6   3   56.88    2.31
  10   6  -3   62.61    2.81
   9  -6  -3    1.45    0.84
  -9  -6   3    1.94    0.79
   9  -6  -3    1.00    0.79
  -9  -6   3    1.25    0.53
  -9   6   3    2.26    0.70
   9   6  -3    2.98    0.92
  -9   6   3    1.72    0.58
   9   6  -3    1.90    0.54
   8  -6  -3   30.39    1.81
  -8  -6   3   29.28    1.84
   8  -6  -3   29.35    1.89
  -8   6   3   29.31    1.40
   8   6  -3   32.69    1.85
   8   6  -3   27.75    1.40
  -8   6   3   31.14    1.64
  -7  -6   3   37.01    1.89
   7  -6  -3   35.76    1.85
   7  -6  -3   32.79    1.70
   7   6  -3   37.34    1.54
  -7   6   3   34.99    1.38
  -7   6   3   34.31    1.22
  -7   6   3   32.30    1.62
   7   6  -3   33.40    1.79
   6  -6  -3    3.07    0.72
  -6  -6   3    3.67    0.75
   6  -6  -3    3.56    0.71
   6   6  -3    4.14    0.67
   6   6  -3    3.04    0.76
  -6   6   3    4.28    0.53
  -6   6   3    3.94    0.71
   6   6  -3    3.23    0.27
  -5  -6   3    9.17    0.95
   5  -6  -3   10.22    0.97
   5  -6  -3    9.62    1.01
   5   6  -3    9.07    0.86
  -5   6   3   10.51    0.97
  -5   6   3    8.75    0.66
   5   6  -3    8.75    0.96
   4  -6  -3   74.36    2.29
  -4  -6   3   71.99    2.29
  -4   6   3   75.97    2.28
  -4   6   3   75.36    2.08
   4   6  -3   73.53    2.18
   4   6  -3   71.87    2.36
  -3  -6   3    3.50    0.57
   3  -6  -3    3.56    0.57
  -3  -6   3    3.23    0.19
   3   6  -3    3.67    0.57
  -3   6   3    3.87    0.56
   3   6  -3    3.56    0.58
   3   6  -3    4.15    0.61
  -3   6   3    3.39    0.51
  -2  -6   3    9.63    0.45
   2  -6  -3    8.95    0.71
  -2  -6   3   10.14    0.77
   2   6  -3    9.16    0.69
  -2   6   3    8.22    0.65
  -2   6   3    8.18    0.77
   2   6  -3    8.88    0.83
   2   6  -3    9.37    0.74
  -1  -6   3   14.12    0.63
  -1  -6   3   13.70    0.82
   1  -6  -3   13.41    0.84
  -1   6   3   14.39    0.84
   1   6  -3   15.40    0.94
   1   6  -3   14.17    0.81
  -1   6   3   15.15    0.90
   1   6  -3   13.71    0.81
   0  -6  -3  150.74    3.41
   0  -6   3  150.22    3.26
   0  -6   3  147.62    3.49
   0   6  -3  144.08    3.47
   0   6  -3  145.93    3.41
   0   6   3  151.76    3.56
   0   6  -3  146.53    3.61
   0   6   3  154.65    3.74
   0   6  -3  151.35    3.26
   1  -6   3   40.00    1.35
   1   6   3   38.81    1.45
  -1   6  -3   36.68    1.30
  -1   6  -3   36.90    1.40
  -1   6  -3   38.80    1.46
   1   6   3   37.97    1.52
  -1   6  -3   36.10    1.26
  -2  -6  -3    0.24    0.35
   2  -6   3   -0.13    0.30
  -2   6  -3    0.10    0.30
  -2   6  -3    0.31    0.28
   2   6   3    0.24    0.37
  -2   6  -3    0.52    0.33
   2   6   3    0.01    0.28
   3  -6   3   83.66    2.49
  -3  -6  -3   87.39    2.48
  -3   6  -3   89.93    2.54
  -3   6  -3   82.12    2.43
   3   6   3   88.25    2.62
   3   6   3   84.52    2.44
  -3   6  -3   87.13    2.16
   4  -6   3  137.26    3.68
  -4  -6  -3  142.59    3.71
  -4   6  -3  141.34    3.67
  -4   6  -3  142.27    3.65
   4   6   3  143.03    3.75
  -4   6  -3  142.10    3.12
   4   6   3  148.23    3.57
  -5  -6  -3   29.19    1.59
   5  -6   3   32.13    1.62
   5  -6   3   31.83    1.47
  -5   6  -3   27.00    1.43
  -5   6  -3   30.58    1.51
   5   6   3   31.03    1.54
   5   6   3   28.49    1.32
  -5   6  -3   31.33    1.03
   6  -6   3   77.32    2.69
   6  -6   3   75.09    2.53
  -6  -6  -3   75.69    2.71
  -6   6  -3   77.07    2.63
  -6   6  -3   76.82    2.68
   6   6   3   72.12    2.30
   6   6   3   78.17    2.66
   7  -6   3    6.12    0.92
   7  -6   3    6.56    1.02
  -7  -6  -3    6.25    1.04
  -7   6  -3    7.93    1.08
   7   6   3    6.26    1.00
  -7   6  -3    7.13    1.04
   7   6   3    7.06    0.84
  -8  -6  -3    7.30    1.25
   8  -6   3    6.16    1.15
   8  -6   3    9.66    1.20
  -8   6  -3    7.72    1.14
  -8   6  -3    6.37    1.06
   8   6   3    8.13    1.14
  -9  -6  -3    3.15    0.99
   9  -6   3    2.86    1.01
   9  -6   3    4.86    1.01
  -9   6  -3    3.34    0.87
  -9   6  -3    3.02    0.83
   9   6   3    3.84    0.93
 -10  -6  -3   -0.09    0.66
  10  -6   3   -0.24    0.82
 -10   6  -3    0.03    0.59
  10   6   3    0.97    0.76
 -10   6  -3   -0.20    0.57
  11  -6   3    6.24    1.37
 -11  -6  -3    8.08    1.39
 -11  -6  -3    5.56    1.27
 -11   6  -3    6.14    1.33
 -11   6  -3    7.03    1.29
  11   6   3    6.45    1.21
 -12  -6  -3    0.32    0.83
  12  -6   3    3.89    1.11
 -12  -6  -3    2.88    1.26
 -12   6  -3    2.53    1.05
 -12   6  -3    4.90    1.29
 -13  -6  -3    4.14    1.21
 -13  -6  -3    5.39    1.46
  13  -6   3    2.41    1.21
 -13   6  -3    4.36    1.33
 -13   6  -3    6.22    1.52
 -14  -6  -3   -1.43    1.03
 -14  -6  -3    0.57    1.05
 -14   6  -3   -0.07    0.91
 -14   6  -3   -0.15    1.00
 -15  -7   3    5.43    1.74
  15  -7  -3    4.72    1.60
  15   7  -3    5.19    1.39
 -15   7   3    6.36    1.42
 -14  -7   3    1.32    1.22
  14  -7  -3    0.80    1.09
  14  -7  -3    1.77    1.19
  14   7  -3   -0.03    1.05
 -14   7   3    0.30    0.82
 -13  -7   3   23.29    2.37
  13  -7  -3   23.19    2.38
  13  -7  -3   27.11    2.39
  13   7  -3   22.74    2.32
 -13   7   3   28.75    2.17
 -12  -7   3    3.12    1.12
  12  -7  -3    4.63    1.37
  12  -7  -3    3.59    1.01
  12   7  -3    3.43    1.23
 -12   7   3    2.04    0.95
  11  -7  -3    3.89    1.03
  11  -7  -3    4.52    1.34
 -11  -7   3    5.52    1.21
  11   7  -3    3.72    1.11
 -11   7   3    4.83    1.02
  10  -7  -3    0.60    0.83
  10  -7  -3   -0.48    0.76
 -10  -7   3    0.35    0.88
 -10   7   3    0.41    0.67
  10   7  -3    1.16    0.83
  10   7  -3    0.00    0.48
  -9  -7   3    2.04    0.85
   9  -7  -3    0.63    0.87
   9  -7  -3    0.47    0.82
  -9   7   3    1.01    0.61
   9   7  -3    0.71    0.54
   9   7  -3    1.05    0.75
   8  -7  -3   11.72    1.31
  -8  -7   3   11.98    1.35
   8  -7  -3   12.66    1.46
   8   7  -3   12.17    1.41
   8   7  -3   11.13    1.08
  -8   7   3   12.36    1.34
   7  -7  -3    3.95    0.82
  -7  -7   3    3.79    0.94
   7  -7  -3    2.77    0.74
  -7   7   3    3.57    0.60
   7   7  -3    2.74    0.77
  -7   7   3    2.41    0.67
  -7   7   3    2.24    0.46
   7   7  -3    3.30    0.67
   6  -7  -3   14.68    1.30
  -6  -7   3   15.61    1.21
   6  -7  -3   14.43    1.38
   6   7  -3   15.57    1.02
  -6   7   3   16.10    1.13
  -6   7   3   15.43    0.89
   6   7  -3   15.50    1.23
  -5  -7   3   -0.56    0.46
   5  -7  -3    0.00    0.44
   5   7  -3   -0.25    0.28
  -5   7   3   -0.02    0.31
  -5   7   3    0.15    0.40
   5   7  -3    0.06    0.50
   4  -7  -3   19.03    1.20
  -4  -7   3   21.75    1.21
   4   7  -3   19.89    1.11
  -4   7   3   20.28    1.02
   4   7  -3   19.46    1.24
  -4   7   3   20.40    1.17
  -3  -7   3  117.11    3.11
  -3  -7   3  118.03    2.20
   3  -7  -3  111.47    3.03
   3   7  -3  117.89    3.09
  -3   7   3  113.29    3.09
   3   7  -3  118.91    3.12
   3   7  -3  115.01    3.24
  -3   7   3  118.30    2.99
   2  -7  -3   43.32    1.55
  -2  -7   3   41.64    1.55
  -2  -7   3   45.02    1.12
   2   7  -3   43.67    1.72
  -2   7   3   42.58    1.56
  -2   7   3   43.23    1.62
   2   7  -3   39.37    1.54
   2   7  -3   40.46    1.53
  -1  -7   3   84.91    2.39
  -1  -7   3   87.85    2.05
   1  -7  -3   91.12    2.39
   1   7  -3   90.76    2.62
   1   7  -3   79.21    2.34
  -1   7   3   86.16    2.46
   1   7  -3   87.12    2.16
   1   7  -3   84.59    2.41
   0  -7   3    2.26    0.47
   0  -7   3    2.57    0.42
   0  -7  -3    2.12    0.52
   0   7   3    3.29    0.58
   0   7  -3    3.00    0.50
   0   7  -3    1.35    0.47
   0   7  -3    2.77    0.44
   0   7   3    3.41    0.61
   0   7  -3    1.72    0.44
   1  -7   3    7.94    0.73
  -1   7  -3    8.37    0.80
  -1   7  -3    8.30    0.77
  -1   7  -3    6.91    0.71
  -1   7  -3    7.55    0.81
   1   7   3    7.14    0.81
   1   7   3    8.57    0.85
   2  -7   3    1.24    0.46
  -2  -7  -3    0.74    0.41
   2   7   3    0.44    0.36
   2   7   3    1.09    0.44
  -2   7  -3    0.96    0.42
  -2   7  -3    0.51    0.35
  -2   7  -3    1.06    0.36
   3  -7   3   -0.29    0.38
  -3  -7  -3    0.06    0.43
   3   7   3    0.37    0.33
   3   7   3   -0.03    0.42
  -3   7  -3   -0.17    0.33
  -3   7  -3    0.25    0.37
  -3   7  -3   -0.08    0.25
   4  -7   3   31.11    1.55
  -4  -7  -3   30.57    1.47
  -4   7  -3   30.91    1.15
  -4   7  -3   31.64    1.48
   4   7   3   32.67    1.60
  -4   7  -3   29.93    1.44
   4   7   3   31.01    1.42
   5  -7   3   12.19    1.20
   5  -7   3   10.68    1.08
  -5  -7  -3   12.98    1.28
  -5   7  -3   11.30    0.69
  -5   7  -3   13.66    1.23
   5   7   3   11.28    0.88
  -5   7  -3   12.70    1.16
   5   7   3   10.06    1.08
  -6  -7  -3   26.26    1.69
   6  -7   3   29.57    1.68
   6  -7   3   30.12    1.58
  -6   7  -3   27.85    1.58
   6   7   3   29.87    1.44
   6   7   3   27.66    1.63
  -6   7  -3   25.93    1.54
  -7  -7  -3    1.69    0.85
   7  -7   3    4.08    0.86
   7  -7   3    2.66    0.83
   7   7   3    2.07    0.57
   7   7   3    3.22    0.76
  -7   7  -3    2.83    0.78
  -7   7  -3    5.57    0.96
   8  -7   3   49.40    2.42
   8  -7   3   44.82    2.21
  -8  -7  -3   46.49    2.42
  -8   7  -3   45.63    2.20
   8   7   3   44.28    1.89
  -8   7  -3   44.46    2.28
   8   7   3   45.73    2.22
   9  -7   3   34.00    2.07
   9  -7   3   31.54    2.00
  -9  -7  -3   32.27    2.18
  -9   7  -3   32.03    1.97
  -9   7  -3   32.93    1.97
   9   7   3   30.71    1.96
 -10  -7  -3   -0.85    0.76
  10  -7   3    0.22    0.93
 -10   7  -3   -0.06    0.53
 -10   7  -3    0.38    0.82
  10   7   3   -0.17    0.69
  11  -7   3    6.70    1.42
 -11  -7  -3    7.32    1.45
 -11   7  -3    8.03    1.37
 -11   7  -3    7.07    1.29
  11   7   3    5.98    1.23
  12  -7   3    5.84    1.40
 -12  -7  -3    2.23    1.26
 -12  -7  -3    5.80    1.28
 -12   7  -3    3.71    1.19
 -12   7  -3    4.35    1.25
 -13  -7  -3    1.05    1.14
 -13  -7  -3   -0.22    0.95
 -13   7  -3    1.98    1.14
 -13   7  -3    0.33    0.96
 -14  -7  -3   17.43    2.40
 -14  -7  -3   22.68    2.50
 -14   7  -3   20.25    2.34
 -14   7  -3   22.44    2.54
  15  -8  -3    4.94    1.83
 -15  -8   3    6.41    1.76
  15   8  -3    6.43    1.62
 -15   8   3    4.53    1.31
  14  -8  -3    2.72    1.10
  14  -8  -3    2.41    1.47
 -14  -8   3    2.07    1.26
 -14   8   3    0.34    0.94
  14   8  -3    1.48    1.22
  13  -8  -3    1.98    0.99
  13  -8  -3    1.69    1.13
 -13  -8   3    1.89    1.24
 -13   8   3    3.32    1.03
  13   8  -3    4.07    1.29
  12  -8  -3   -1.26    0.98
 -12  -8   3   -1.67    0.65
  12  -8  -3    0.07    0.93
 -12   8   3   -0.57    0.74
  12   8  -3   -0.84    0.84
 -11  -8   3    4.59    1.14
  11  -8  -3    3.40    1.20
  11  -8  -3    6.47    1.31
 -11   8   3    3.57    1.04
  11   8  -3    4.79    1.24
 -10  -8   3    0.95    0.87
  10  -8  -3    1.35    1.01
  10  -8  -3    2.75    0.98
 -10   8   3    4.06    0.96
  10   8  -3    3.94    0.81
  10   8  -3    1.99    0.99
   9  -8  -3    2.78    1.08
   9  -8  -3    5.44    1.13
  -9  -8   3    4.52    1.06
   9   8  -3    5.71    1.13
  -9   8   3    7.46    1.14
   9   8  -3    6.43    0.91
   8  -8  -3   32.32    1.96
   8  -8  -3   31.51    1.98
  -8  -8   3   33.67    2.08
  -8   8   3   32.81    1.80
   8   8  -3   32.59    1.60
   8   8  -3   32.68    1.95
  -7  -8   3    0.21    0.64
   7  -8  -3   -0.29    0.57
   7  -8  -3    0.67    0.66
   7   8  -3    0.58    0.62
  -7   8   3    0.46    0.37
   7   8  -3    0.81    0.48
  -7   8   3   -0.71    0.36
   6  -8  -3   57.03    2.43
  -6  -8   3   55.49    2.31
   6  -8  -3   58.03    2.32
   6   8  -3   58.58    2.13
  -6   8   3   50.89    2.13
  -6   8   3   52.43    1.78
   6   8  -3   54.65    2.34
  -5  -8   3   27.21    1.49
   5  -8  -3   25.16    1.44
  -5   8   3   30.08    1.51
   5   8  -3   27.97    1.57
  -5   8   3   26.87    1.21
   5   8  -3   27.51    1.40
   4  -8  -3   27.05    1.44
  -4  -8   3   26.74    1.46
  -4   8   3   25.97    1.25
   4   8  -3   27.41    1.37
   4   8  -3   28.27    1.51
  -4   8   3   27.32    1.42
  -3  -8   3    6.96    0.33
   3  -8  -3    8.47    0.92
  -3  -8   3    7.01    0.81
   3   8  -3    8.39    0.90
   3   8  -3    6.03    0.77
   3   8  -3    7.05    0.90
  -3   8   3    6.20    0.73
  -3   8   3    7.69    0.87
   2  -8  -3    4.77    0.71
  -2  -8   3    4.60    0.40
  -2  -8   3    3.62    0.59
   2   8  -3    4.76    0.53
   2   8  -3    5.20    0.72
   2   8  -3    3.74    0.60
  -2   8   3    4.29    0.68
  -2   8   3    3.28    0.57
   2   8  -3    4.93    0.75
   1  -8  -3   15.28    0.96
  -1  -8   3   16.03    0.75
  -1  -8   3   16.01    0.99
   1   8  -3   13.92    1.06
   1   8  -3   15.90    0.98
  -1   8   3   15.80    1.02
   1   8  -3   14.00    0.93
  -1   8   3   16.96    1.02
   1   8  -3   15.40    0.81
   0  -8  -3   23.95    1.13
   0  -8   3   22.92    1.03
   0  -8   3   24.13    1.18
   0   8   3   22.55    1.30
   0   8  -3   24.06    1.16
   0   8  -3   22.65    1.27
   0   8  -3   24.26    1.17
   0   8  -3   26.60    1.10
   0   8   3   23.73    1.22
   1  -8   3    1.87    0.48
   1   8   3    1.31    0.48
   1   8   3    0.62    0.41
  -1   8  -3    1.40    0.51
  -1   8  -3    1.75    0.43
  -1   8  -3    1.57    0.41
  -1   8  -3    1.36    0.42
   2  -8   3   98.11    2.68
  -2  -8  -3   91.84    2.50
   2   8   3   90.36    2.74
  -2   8  -3   96.04    2.68
  -2   8  -3   94.37    2.65
  -2   8  -3   88.78    2.50
   2   8   3   86.35    2.87
   3  -8   3   -0.19    0.48
  -3  -8  -3    0.34    0.45
   3   8   3    0.37    0.51
   3   8   3    0.10    0.38
  -3   8  -3   -0.17    0.32
  -3   8  -3    0.22    0.39
  -3   8  -3   -0.04    0.35
  -4  -8  -3   26.28    1.46
   4  -8   3   22.28    1.37
  -4   8  -3   26.21    1.37
   4   8   3   23.99    1.31
  -4   8  -3   26.68    1.43
  -4   8  -3   24.76    1.10
   4   8   3   24.35    1.48
   5  -8   3   11.43    1.26
  -5  -8  -3   11.75    1.19
  -5   8  -3   12.43    1.22
   5   8   3   10.53    1.22
   5   8   3   11.32    1.07
  -5   8  -3   11.38    1.12
  -5   8  -3   10.57    0.73
   6  -8   3   22.75    1.53
  -6  -8  -3   20.26    1.56
   6  -8   3   18.98    1.47
   6   8   3   24.07    1.36
  -6   8  -3   19.01    1.33
  -6   8  -3   21.48    1.48
   6   8   3   20.39    1.48
  -7  -8  -3   83.78    3.16
   7  -8   3   82.75    2.95
   7  -8   3   80.43    3.07
  -7   8  -3   78.79    2.87
   7   8   3   83.17    2.70
   7   8   3   79.72    3.01
  -7   8  -3   79.51    2.97
  -8  -8  -3    0.91    0.74
   8  -8   3    0.81    0.73
   8  -8   3    1.37    0.89
   8   8   3    1.51    0.58
  -8   8  -3    1.57    0.75
  -8   8  -3    2.81    0.79
   8   8   3    0.30    0.69
   9  -8   3    7.75    1.35
  -9  -8  -3   10.14    1.41
   9  -8   3    8.70    1.28
  -9   8  -3    8.12    1.30
  -9   8  -3   10.74    1.35
   9   8   3    9.76    1.34
 -10  -8  -3   21.36    2.07
  10  -8   3   17.97    1.90
 -10   8  -3   17.85    1.84
  10   8   3   19.04    1.89
 -10   8  -3   16.45    1.78
 -11  -8  -3    2.62    1.15
  11  -8   3    4.70    1.32
 -11   8  -3    3.47    1.08
  11   8   3    3.16    1.05
 -11   8  -3    1.94    0.92
 -12  -8  -3   12.65    1.92
  12  -8   3   12.62    1.79
 -12   8  -3   13.20    1.77
 -12   8  -3   12.10    1.73
 -13  -8  -3   -0.15    0.91
 -13  -8  -3    0.90    1.19
 -13   8  -3    1.56    0.96
 -13   8  -3   -0.40    0.87
 -14  -8  -3   -0.31    1.12
 -14  -8  -3   -1.04    1.04
 -14   8  -3   -0.03    0.95
  15  -9  -3    0.98    1.49
 -15  -9   3    1.00    1.22
 -15   9   3   -0.15    1.04
  15   9  -3    1.70    1.33
 -14  -9   3    3.55    1.31
  14  -9  -3   -0.11    1.35
 -14   9   3    5.34    1.38
  14   9  -3    5.00    1.47
  13  -9  -3    4.10    1.21
 -13  -9   3    4.80    1.32
  13  -9  -3    6.32    1.67
 -13   9   3    3.08    1.09
  13   9  -3    4.72    1.30
  12  -9  -3   25.71    2.53
  12  -9  -3   33.31    2.39
 -12  -9   3   26.87    2.52
 -12   9   3   26.47    2.38
  12   9  -3   29.23    2.24
  11  -9  -3   24.22    2.22
  11  -9  -3   25.03    2.39
 -11  -9   3   25.83    2.38
  11   9  -3   30.26    2.27
 -11   9   3   25.27    2.01
  10  -9  -3   15.21    1.74
  10  -9  -3   17.98    1.99
 -10  -9   3   14.91    1.79
  10   9  -3   15.47    1.76
  10   9  -3   18.01    1.55
 -10   9   3   15.39    1.70
   9  -9  -3   18.40    1.80
  -9  -9   3   19.35    1.92
   9  -9  -3   21.93    2.07
  -9   9   3   22.18    1.61
   9   9  -3   17.98    1.34
   9   9  -3   21.08    1.94
  -8  -9   3    0.05    0.71
   8  -9  -3   -0.49    0.73
   8  -9  -3    0.46    0.81
   8   9  -3    0.39    0.49
   8   9  -3    0.89    0.70
  -8   9   3    0.74    0.61
  -7  -9   3   11.80    1.38
   7  -9  -3   12.89    1.42
   7  -9  -3   13.46    1.46
  -7   9   3   13.13    1.14
   7   9  -3   11.87    1.38
   7   9  -3   12.78    1.22
  -7   9   3   12.70    1.31
  -6  -9   3   21.67    1.50
   6  -9  -3   22.56    1.52
  -6   9   3   23.63    1.53
   6   9  -3   24.95    1.42
   6   9  -3   22.34    1.61
  -6   9   3   20.40    1.17
  -5  -9   3    3.19    0.85
   5  -9  -3    4.81    0.93
  -5   9   3    3.30    0.63
  -5   9   3    3.53    0.79
   5   9  -3    3.08    0.73
   5   9  -3    5.51    1.01
  -4  -9   3    3.60    0.75
   4  -9  -3    2.22    0.74
   4   9  -3    3.67    0.75
   4   9  -3    3.32    0.67
  -4   9   3    3.27    0.67
  -4   9   3    2.76    0.56
   3  -9  -3    2.00    0.64
  -3  -9   3    0.51    0.53
  -3  -9   3    1.39    0.24
   3   9  -3    0.88    0.54
   3   9  -3    0.62    0.48
   3   9  -3    1.49    0.51
  -3   9   3    0.94    0.47
  -3   9   3    1.26    0.53
  -2  -9   3   45.18    1.76
  -2  -9   3   46.73    1.28
   2  -9  -3   46.57    1.77
  -2   9   3   44.57    1.77
   2   9  -3   46.71    1.98
   2   9  -3   44.81    1.82
   2   9  -3   45.47    1.75
  -2   9   3   47.31    1.88
  -1  -9   3    0.89    0.48
   1  -9  -3    0.42    0.46
  -1  -9   3    1.12    0.37
   1   9  -3    1.56    0.48
  -1   9   3    0.73    0.45
   1   9  -3    0.72    0.44
   1   9  -3    0.82    0.35
  -1   9   3    1.08    0.47
   1   9  -3    0.91    0.54
   0  -9   3   40.30    1.61
   0  -9  -3   39.74    1.53
   0  -9   3   37.50    1.39
   0   9  -3   38.72    1.76
   0   9   3   41.86    1.87
   0   9  -3   39.65    1.48
   0   9  -3   39.77    1.58
   0   9   3   38.60    1.68
   0   9  -3   42.00    1.66
   1  -9   3    7.53    0.78
   1  -9   3    7.67    0.83
  -1  -9  -3    8.93    0.78
  -1   9  -3    8.32    0.95
   1   9   3    8.30    0.93
  -1   9  -3    8.33    0.85
  -1   9  -3    7.65    0.82
  -1   9  -3    9.12    0.85
   1   9   3    6.38    0.90
  -2  -9  -3  116.92    3.11
   2  -9   3  123.66    3.27
  -2   9  -3  121.07    3.19
  -2   9  -3  119.66    3.24
   2   9   3  119.88    3.43
   2   9   3  131.48    3.76
  -2   9  -3  123.29    3.28
  -3  -9  -3   41.97    1.77
   3  -9   3   44.92    1.87
  -3   9  -3   44.10    1.64
  -3   9  -3   44.24    1.77
   3   9   3   43.73    2.00
   3   9   3   48.37    1.95
  -3   9  -3   43.03    1.79
  -4  -9  -3   56.37    2.15
   4  -9   3   51.26    2.09
  -4   9  -3   47.89    1.70
  -4   9  -3   52.73    2.11
   4   9   3   50.10    2.03
  -4   9  -3   49.52    1.97
   4   9   3   57.17    2.36
   5  -9   3   20.18    1.43
  -5  -9  -3   21.34    1.48
  -5   9  -3   17.07    1.23
   5   9   3   18.00    1.44
  -5   9  -3   18.85    1.31
   5   9   3   18.64    1.24
   6  -9   3    6.85    1.09
   6  -9   3    6.07    1.02
  -6  -9  -3    5.49    0.98
  -6   9  -3    7.32    1.01
   6   9   3    7.49    1.16
  -6   9  -3    8.67    1.19
   6   9   3    7.62    0.99
  -7  -9  -3    1.07    0.85
   7  -9   3    0.56    0.64
   7  -9   3    0.91    0.76
  -7   9  -3    0.95    0.62
   7   9   3   -0.09    0.44
  -7   9  -3   -1.04    0.40
   7   9   3   -0.74    0.57
   8  -9   3    8.94    1.26
  -8  -9  -3   11.00    1.48
   8  -9   3   10.68    1.48
   8   9   3   11.34    1.18
  -8   9  -3    9.79    1.34
  -8   9  -3   11.78    1.33
   8   9   3   10.56    1.40
   9  -9   3    3.66    1.06
  -9  -9  -3    5.61    1.19
   9  -9   3    7.53    1.36
  -9   9  -3    5.40    1.09
   9   9   3    4.51    1.09
  -9   9  -3    5.05    1.08
  10  -9   3    1.10    1.02
 -10  -9  -3    0.92    0.98
 -10   9  -3    0.08    0.70
  10   9   3   -0.37    0.73
 -10   9  -3    0.55    0.67
  11  -9   3   -0.57    0.92
 -11  -9  -3   -0.09    0.97
 -11   9  -3   -1.17    0.65
 -11   9  -3    2.40    1.01
  11   9   3    0.89    0.88
  12  -9   3    8.79    1.60
 -12  -9  -3    7.93    1.68
 -12   9  -3    6.20    1.46
 -13  -9  -3   -0.64    0.98
 -13  -9  -3   -0.50    1.01
 -13   9  -3    0.91    0.98
 -15 -10   3    0.69    1.09
  15 -10  -3   -1.39    1.39
  15  10  -3    0.12    1.22
 -15  10   3    0.30    0.87
 -14 -10   3    3.46    1.36
  14 -10  -3    0.77    1.44
  14  10  -3    3.33    1.35
 -14  10   3    3.03    1.29
  13 -10  -3    0.53    1.35
 -13 -10   3   -0.24    1.07
  13 -10  -3    0.33    1.05
 -13  10   3    0.85    0.99
  13  10  -3   -0.35    0.98
 -12 -10   3    1.82    1.11
  12 -10  -3   -2.10    1.02
  12 -10  -3    1.54    1.06
 -12  10   3    0.38    0.78
  12  10  -3    1.34    1.11
 -11 -10   3    6.82    1.50
  11 -10  -3    5.35    1.27
  11 -10  -3    7.94    1.50
 -11  10   3    6.34    1.26
  11  10  -3    9.05    1.62
 -10 -10   3   16.94    1.90
  10 -10  -3   17.72    1.88
  10 -10  -3   18.20    2.03
  10  10  -3   17.69    1.96
  10  10  -3   16.62    1.55
 -10  10   3   18.01    1.87
  -9 -10   3   -0.36    0.85
   9 -10  -3    1.56    0.80
   9 -10  -3    0.58    0.82
   9  10  -3    0.05    0.51
  -9  10   3    0.89    0.75
   9  10  -3   -0.16    0.66
   8 -10  -3    4.75    1.04
   8 -10  -3    3.32    1.02
  -8 -10   3    4.56    1.15
   8  10  -3    3.16    1.00
   8  10  -3    3.80    0.79
  -8  10   3    1.66    0.76
  -7 -10   3    6.83    1.20
   7 -10  -3    7.60    1.19
   7 -10  -3    5.30    1.05
  -7  10   3    5.45    0.96
   7  10  -3    7.31    1.15
   7  10  -3    6.65    1.03
   6 -10  -3   15.30    1.51
  -6 -10   3   13.64    1.39
  -6  10   3   14.31    1.40
  -6  10   3   13.53    1.01
   6  10  -3   13.34    1.35
   6  10  -3   11.56    1.40
   5 -10  -3   79.08    2.81
  -5 -10   3   79.00    2.82
   5  10  -3   86.22    3.08
   5  10  -3   81.57    2.80
  -5  10   3   81.64    2.58
  -5  10   3   83.66    2.92
  -4 -10   3   73.37    2.60
   4 -10  -3   72.66    2.56
  -4  10   3   72.21    2.62
   4  10  -3   76.03    2.62
  -4  10   3   75.81    2.45
   4  10  -3   72.44    2.84
   3 -10  -3   65.15    2.31
  -3 -10   3   60.03    2.25
  -3  10   3   64.76    2.35
   3  10  -3   61.21    2.30
   3  10  -3   59.69    2.45
  -3  10   3   60.33    2.19
   3  10  -3   61.40    2.26
  -2 -10   3   13.60    1.18
   2 -10  -3   13.40    1.15
  -2 -10   3   12.54    0.69
  -2  10   3   11.77    1.22
   2  10  -3   10.89    1.06
  -2  10   3   14.86    1.12
   2  10  -3   11.22    1.27
   2  10  -3   12.95    1.21
   1 -10  -3   70.10    2.23
  -1 -10   3   65.72    2.26
  -1 -10   3   65.77    1.86
   1  10  -3   67.70    2.35
  -1  10   3   65.60    2.34
   1  10  -3   66.58    2.52
   1  10  -3   66.49    2.09
  -1  10   3   68.43    2.44
   1  10  -3   66.63    2.25
   0 -10  -3  106.75    2.90
   0 -10   3  105.91    2.73
   0 -10   3  104.16    2.98
   0  10  -3  100.31    3.03
   0  10   3  101.20    3.13
   0  10  -3  106.17    3.35
   0  10  -3  106.15    2.89
   0  10  -3  107.93    3.00
   0  10   3  110.29    3.49
  -1 -10  -3   11.43    0.84
   1 -10   3   11.45    1.01
   1 -10   3   13.15    0.96
   1  10   3   11.33    1.15
  -1  10  -3   12.55    0.96
  -1  10  -3    9.68    0.97
   1  10   3   14.28    1.35
  -1  10  -3   12.14    1.13
   2 -10   3    3.10    0.70
  -2 -10  -3    4.23    0.69
  -2  10  -3    4.07    0.73
   2  10   3    3.28    0.83
  -2  10  -3    3.08    0.67
   2  10   3    3.00    0.69
   3 -10   3    1.80    0.69
  -3 -10  -3    1.89    0.65
  -3  10  -3    2.49    0.53
   3  10   3    3.09    0.74
  -3  10  -3    2.09    0.62
   3  10   3    2.56    0.68
  -4 -10  -3    1.03    0.68
   4 -10   3    1.46    0.64
  -4  10  -3    0.15    0.46
  -4  10  -3   -0.40    0.39
   4  10   3    0.67    0.50
   4  10   3    0.54    0.67
   5 -10   3    0.19    0.74
  -5 -10  -3    0.19    0.68
  -5  10  -3    0.20    0.49
  -5  10  -3   -0.47    0.41
   5  10   3   -0.05    0.44
   5  10   3    0.76    0.68
  -6 -10  -3   14.03    1.45
   6 -10   3   13.23    1.43
   6 -10   3   14.01    1.44
  -6  10  -3   15.73    1.25
   6  10   3   13.88    1.36
   6  10   3   14.47    1.55
  -6  10  -3   15.17    1.47
  -7 -10  -3    5.21    1.12
   7 -10   3    3.03    1.04
   7 -10   3    2.85    0.88
   7  10   3    2.39    0.80
  -7  10  -3    1.38    0.67
  -7  10  -3    2.98    0.84
   7  10   3    3.68    0.79
  -8 -10  -3   13.69    1.60
   8 -10   3   16.28    1.64
   8 -10   3   10.73    1.53
  -8  10  -3   12.06    1.39
  -8  10  -3   15.61    1.67
   8  10   3   13.01    1.53
   8  10   3   13.14    1.36
   9 -10   3   35.69    2.29
  -9 -10  -3   37.07    2.40
   9 -10   3   34.55    2.24
  -9  10  -3   36.81    2.26
  -9  10  -3   38.60    2.11
   9  10   3   37.08    2.22
 -10 -10  -3    6.25    1.42
  10 -10   3    3.78    1.22
 -10  10  -3    6.26    1.17
 -10  10  -3    7.23    1.35
  10  10   3    4.02    1.12
 -11 -10  -3    0.22    0.87
  11 -10   3    1.78    1.14
 -11  10  -3    0.29    0.75
  11  10   3   -0.18    0.82
 -12 -10  -3    3.91    1.35
  12  10   3    3.11    1.25
 -12  10  -3    2.56    1.08
 -13 -10  -3    2.10    1.25
 -13 -10  -3    0.40    1.31
 -13  10  -3    2.61    1.15
  14 -11  -3    1.57    1.53
 -14 -11   3    0.37    1.05
  14  11  -3    1.42    1.25
 -14  11   3   -0.83    0.85
 -13 -11   3    5.28    1.47
  13 -11  -3    0.99    1.34
  13  11  -3    5.66    1.56
 -13  11   3    6.15    1.36
  12 -11  -3    0.65    1.32
  12 -11  -3    3.50    1.23
 -12 -11   3    1.90    1.20
  12  11  -3    2.16    1.05
 -12  11   3   -0.68    0.68
  11 -11  -3    4.28    1.41
  11 -11  -3    4.45    1.16
 -11 -11   3    3.36    1.30
 -11  11   3    1.48    0.97
  11  11  -3    2.73    1.02
  10 -11  -3    8.17    1.38
  10 -11  -3    8.73    1.59
 -10 -11   3    7.09    1.46
 -10  11   3    6.64    1.29
  10  11  -3    5.56    1.25
  10  11  -3    8.43    1.15
   9 -11  -3   33.28    2.25
  -9 -11   3   30.35    2.11
   9 -11  -3   33.05    2.24
   9  11  -3   33.97    1.95
   9  11  -3   35.26    2.26
  -9  11   3   33.84    2.16
  -8 -11   3    0.00    0.72
   8 -11  -3    0.53    0.89
   8 -11  -3   -0.15    0.75
  -8  11   3   -0.06    0.63
   8  11  -3    0.52    0.58
   8  11  -3   -0.78    0.69
  -7 -11   3   14.34    1.60
   7 -11  -3   12.49    1.44
   7 -11  -3   11.76    1.51
   7  11  -3   11.93    1.48
  -7  11   3    9.69    1.32
   7  11  -3   11.94    1.33
   6 -11  -3    8.02    1.17
  -6 -11   3    5.07    0.98
  -6  11   3    4.13    0.75
   6  11  -3    5.10    0.92
  -6  11   3    5.29    0.98
   6  11  -3    6.42    1.18
  -5 -11   3    5.73    1.05
   5 -11  -3    6.65    1.11
   5  11  -3    7.59    1.07
   5  11  -3    5.95    1.06
  -5  11   3    8.34    0.98
  -5  11   3    9.11    1.16
   4 -11  -3    8.74    1.16
  -4 -11   3   10.76    1.23
  -4  11   3    9.71    1.05
  -4  11   3   10.45    1.21
   4  11  -3    8.55    1.22
   4  11  -3   10.70    1.19
  -3 -11   3    0.06    0.49
   3 -11  -3    1.25    0.72
   3  11  -3    1.56    0.64
   3  11  -3    0.82    0.53
   3  11  -3    1.69    0.58
  -3  11   3    0.09    0.52
  -3  11   3    0.75    0.50
   2 -11  -3    9.15    1.04
  -2 -11   3   10.69    1.12
   2  11  -3   11.85    1.22
  -2  11   3    9.48    1.07
   2  11  -3   10.73    1.14
   2  11  -3    9.69    1.20
  -2  11   3    7.90    1.04
  -1 -11   3   22.09    1.04
  -1 -11   3   21.26    1.31
   1 -11  -3   21.49    1.30
  -1  11   3   21.87    1.38
   1  11  -3   21.65    1.36
   1  11  -3   20.32    1.27
   1  11  -3   22.36    1.21
   1  11  -3   19.12    1.49
  -1  11   3   22.73    1.42
   0 -11   3    0.90    0.49
   0 -11  -3    0.05    0.56
   0 -11   3    0.51    0.49
   0  11   3   -0.14    0.48
   0  11  -3    1.06    0.48
   0  11   3    0.56    0.54
   0  11  -3    0.62    0.50
   0  11  -3    1.57    0.63
   0  11  -3    1.02    0.49
   1 -11   3   75.45    2.52
  -1 -11  -3   75.27    2.25
   1 -11   3   81.15    2.43
   1  11   3   78.33    2.76
  -1  11  -3   77.39    2.51
   1  11   3   82.23    3.02
  -1  11  -3   71.82    2.52
  -2 -11  -3    0.38    0.55
   2 -11   3    0.72    0.56
   2 -11   3    0.48    0.54
  -2  11  -3    0.05    0.45
   2  11   3    0.13    0.61
   2  11   3   -0.55    0.40
  -2  11  -3    0.12    0.37
   3 -11   3   40.85    1.91
  -3 -11  -3   41.96    1.83
  -3  11  -3   41.26    1.91
  -3  11  -3   43.26    1.79
   3  11   3   41.43    2.16
   3  11   3   44.43    2.03
  -4 -11  -3   36.47    1.85
   4 -11   3   39.62    1.91
   4  11   3   38.88    2.16
   4  11   3   37.07    1.89
  -4  11  -3   38.28    1.62
  -4  11  -3   38.27    1.90
   5 -11   3   10.36    1.26
  -5 -11  -3   12.25    1.38
   5  11   3   11.04    1.43
   5  11   3   11.25    1.26
  -5  11  -3   13.63    1.39
  -6 -11  -3    2.99    0.95
   6 -11   3    0.99    0.86
  -6  11  -3    1.64    0.78
   6  11   3    1.75    0.68
   6  11   3    2.87    0.84
  -7 -11  -3   17.98    1.75
   7 -11   3   16.84    1.68
   7 -11   3   18.46    1.77
  -7  11  -3   17.08    1.69
   7  11   3   18.76    1.66
   7  11   3   16.87    1.75
  -8 -11  -3    6.67    1.32
   8 -11   3    5.48    1.25
   8 -11   3    5.90    1.17
   8  11   3    4.45    1.12
   8  11   3    5.19    1.02
  -8  11  -3    4.90    1.08
   9 -11   3    3.64    1.08
  -9 -11  -3    3.11    1.07
  -9  11  -3    2.31    0.97
   9  11   3    4.69    1.11
 -10 -11  -3    7.39    1.50
  10 -11   3    7.20    1.46
 -10  11  -3    5.10    1.17
  10  11   3    5.05    1.26
  11 -11   3   18.94    2.14
 -11 -11  -3   18.30    2.19
 -11  11  -3   17.39    2.00
  11  11   3   20.15    2.15
 -12 -11  -3    4.16    1.35
 -12  11  -3    3.24    1.17
  12  11   3    0.40    0.99
 -13 -11  -3   -1.05    1.09
 -13  11  -3    1.27    1.07
  14 -12  -3    0.95    1.52
 -14 -12   3    1.48    1.41
 -14  12   3   -0.58    0.89
  14  12  -3    1.96    1.24
  13 -12  -3    5.11    1.76
 -13 -12   3    0.86    1.35
 -13  12   3    2.95    1.31
  13  12  -3    1.80    1.21
  12 -12  -3    2.92    1.15
 -12 -12   3    4.06    1.30
  12 -12  -3    2.94    1.48
 -12  12   3    6.03    1.44
  12  12  -3    6.29    1.43
  11 -12  -3    8.62    1.54
 -11 -12   3    7.61    1.64
  11 -12  -3    8.94    1.61
  11  12  -3    5.67    1.37
 -11  12   3    7.06    1.31
  10 -12  -3   22.95    2.23
  10 -12  -3   20.38    2.15
 -10 -12   3   23.19    2.24
  10  12  -3   25.42    2.37
 -10  12   3   21.13    2.10
  10  12  -3   21.56    1.70
  -9 -12   3    2.12    0.99
   9 -12  -3    2.58    1.06
   9 -12  -3    0.76    0.88
   9  12  -3    2.21    0.78
  -9  12   3    2.51    1.01
   9  12  -3    1.93    0.95
  -8 -12   3    9.04    1.40
   8 -12  -3    7.98    1.45
   8 -12  -3    7.04    1.33
   8  12  -3    7.40    1.36
   8  12  -3    5.73    1.12
  -8  12   3    6.90    1.27
   7 -12  -3    2.54    0.94
  -7 -12   3    1.53    0.95
   7  12  -3    3.27    0.96
  -7  12   3    3.20    0.94
   7  12  -3    3.60    0.95
  -6 -12   3    0.37    0.81
   6 -12  -3    0.16    0.68
  -6  12   3   -0.44    0.60
   6  12  -3    1.20    0.72
   6  12  -3   -0.39    0.49
  -6  12   3    1.10    0.54
   5 -12  -3    6.87    1.18
  -5 -12   3    4.35    0.96
   5  12  -3    5.40    1.06
  -5  12   3    4.14    0.82
   5  12  -3    5.87    1.01
  -5  12   3    5.34    1.02
   4 -12  -3    9.60    1.24
  -4 -12   3    9.70    1.21
   4  12  -3    8.97    1.35
  -4  12   3    7.84    1.11
   4  12  -3   11.40    1.29
  -4  12   3   11.71    1.24
  -3 -12   3    0.86    0.67
   3 -12  -3    0.03    0.71
   3  12  -3   -0.01    0.48
   3  12  -3    0.12    0.66
  -3  12   3    0.13    0.56
  -3  12   3   -0.59    0.44
   2 -12  -3   21.33    1.42
  -2 -12   3   18.99    1.37
  -2  12   3   22.07    1.47
   2  12  -3   23.50    1.43
   2  12  -3   19.72    1.38
   2  12  -3   19.87    1.54
  -2  12   3   24.15    1.52
  -1 -12   3   13.34    1.22
   1 -12  -3   11.77    1.15
   1  12  -3   13.80    1.04
  -1  12   3   12.78    1.31
   1  12  -3   12.55    1.45
   1  12  -3   11.73    1.26
   1  12  -3   12.34    1.20
  -1  12   3   12.34    1.29
   0 -12  -3    9.37    1.04
   0 -12   3    9.23    1.03
   0 -12   3    8.39    0.89
   0  12   3   10.86    1.23
   0  12  -3    9.31    1.22
   0  12  -3    9.18    0.99
   0  12  -3    8.71    1.07
   0  12   3    8.12    1.20
   1 -12   3    0.54    0.60
   1 -12   3    1.72    0.59
  -1  12  -3    2.47    0.67
   1  12   3    2.45    0.79
   1  12   3    2.92    0.75
  -1  12  -3    2.94    0.67
  -2 -12  -3   19.93    1.28
   2 -12   3   21.85    1.37
   2 -12   3   18.95    1.34
   2  12   3   17.80    1.73
  -2  12  -3   17.26    1.21
  -2  12  -3   19.40    1.32
   2  12   3   20.01    1.42
   3 -12   3   16.32    1.40
  -3 -12  -3   15.66    1.33
  -3  12  -3   15.82    1.13
   3  12   3   15.06    1.50
   3  12   3   13.45    1.51
  -3  12  -3   14.89    1.40
  -4 -12  -3   12.37    1.26
   4 -12   3   14.34    1.42
  -4  12  -3   13.96    1.24
   4  12   3   11.95    1.41
  -4  12  -3   13.58    1.39
   4  12   3   14.79    1.72
   5 -12   3    2.79    0.89
  -5 -12  -3    1.93    0.81
  -5  12  -3    3.47    0.82
   5  12   3    1.27    0.84
   5  12   3    2.61    0.77
  -6 -12  -3   22.94    1.90
   6 -12   3   22.66    1.76
   6  12   3   18.56    1.93
   6  12   3   20.79    1.60
  -6  12  -3   16.87    1.65
   7 -12   3   13.17    1.60
   7 -12   3   14.91    1.69
  -7 -12  -3   15.92    1.72
   7  12   3   14.74    1.76
   7  12   3   15.05    1.56
  -7  12  -3   13.30    1.54
   8 -12   3   69.60    3.13
   8 -12   3   65.16    3.06
  -8 -12  -3   70.61    3.23
   8  12   3   73.56    3.33
  -8  12  -3   68.37    3.10
   8  12   3   70.60    2.91
  -9 -12  -3    1.48    1.02
   9 -12   3    1.19    1.03
   9  12   3    0.32    0.85
  -9  12  -3    0.77    0.84
  10 -12   3    3.58    1.19
 -10 -12  -3    2.45    1.23
  10  12   3    2.75    1.22
 -10  12  -3    3.01    1.00
 -11 -12  -3   18.71    2.22
  11  12   3   18.09    2.19
 -12 -12  -3    3.19    1.36
 -12  12  -3    4.35    1.41
  12  12   3    3.47    1.29
 -13 -13   3    6.57    1.61
  13 -13  -3    2.88    1.70
 -13  13   3    8.59    1.65
  13  13  -3    7.71    1.73
 -12 -13   3    7.62    1.70
  12 -13  -3    9.88    1.96
 -12  13   3    7.03    1.46
  12  13  -3   11.14    1.83
 -11 -13   3   -0.29    1.15
  11 -13  -3   -1.42    0.84
  11 -13  -3    2.68    1.19
  11  13  -3   -0.04    0.94
 -11  13   3    1.69    0.92
 -10 -13   3    5.67    1.42
  10 -13  -3    5.93    1.42
  10 -13  -3    8.36    1.57
  10  13  -3    4.55    1.31
 -10  13   3    2.94    1.03
  10  13  -3    5.98    1.23
   9 -13  -3   24.75    2.21
  -9 -13   3   21.70    2.09
   9 -13  -3   22.75    2.29
   9  13  -3   23.92    1.83
   9  13  -3   24.65    2.33
  -9  13   3   22.33    2.14
  -8 -13   3    1.47    1.09
   8 -13  -3    1.88    1.08
   8 -13  -3    2.13    1.10
   8  13  -3    3.67    1.06
  -8  13   3    2.58    0.93
   8  13  -3    2.98    0.89
  -7 -13   3    1.10    1.00
   7 -13  -3    1.12    0.94
   7  13  -3    1.27    0.81
  -7  13   3    0.22    0.61
   7  13  -3    0.81    0.64
  -6 -13   3    4.09    1.09
   6 -13  -3    4.80    1.07
  -6  13   3    4.70    0.99
   6  13  -3    4.65    0.97
   6  13  -3    3.85    1.08
  -6  13   3    3.60    0.80
   5 -13  -3    1.80    0.94
  -5 -13   3    1.48    0.91
   5  13  -3    0.45    0.72
  -5  13   3    1.98    0.76
  -5  13   3    2.32    0.69
   5  13  -3    3.15    0.84
  -4 -13   3    4.44    1.01
   4 -13  -3    4.12    1.03
   4  13  -3    3.07    0.81
  -4  13   3    5.00    0.93
   4  13  -3    5.55    1.18
  -4  13   3    5.28    0.99
   3 -13  -3   10.84    1.28
  -3 -13   3   11.97    1.32
  -3  13   3   13.14    1.44
   3  13  -3   11.30    1.44
  -3  13   3   11.95    1.34
   3  13  -3   11.38    1.33
   2 -13  -3    9.16    1.16
  -2 -13   3    9.08    1.14
   2  13  -3    8.88    1.37
   2  13  -3    7.47    1.05
  -2  13   3    8.34    1.14
  -2  13   3    7.63    1.11
   2  13  -3    8.05    1.15
  -1 -13   3    0.65    0.68
   1 -13  -3    0.57    0.72
   1  13  -3   -0.01    0.59
   1  13  -3    0.32    0.50
   1  13  -3    0.15    0.61
   1  13  -3   -0.24    0.50
  -1  13   3    0.61    0.54
   0 -13   3   30.21    1.51
   0 -13  -3   31.41    1.59
   0 -13   3   31.59    1.71
   0  13  -3   32.91    1.65
   0  13   3   29.04    1.74
   0  13  -3   30.70    1.73
   0  13  -3   32.52    1.97
   1 -13   3   50.33    2.06
   1 -13   3   47.25    1.92
   1  13   3   49.81    2.28
  -1  13  -3   46.45    2.10
   1  13   3   51.25    2.60
  -1  13  -3   46.24    2.05
   2 -13   3    1.17    0.62
   2 -13   3    1.17    0.66
  -2  13  -3    0.99    0.54
   2  13   3   -0.36    0.44
  -2  13  -3    0.13    0.53
   2  13   3    0.81    0.80
   3 -13   3    1.63    0.73
   3 -13   3   -0.35    0.56
  -3  13  -3    0.65    0.66
  -3  13  -3    0.38    0.58
   3  13   3    0.63    0.77
   3  13   3    0.71    0.60
  -3  13  -3   -0.95    0.46
   4 -13   3    0.25    0.73
  -4 -13  -3   -0.20    0.71
  -4  13  -3    0.14    0.51
  -4  13  -3    1.21    0.62
   4  13   3    0.19    0.54
   4  13   3    0.33    0.66
  -5 -13  -3   10.45    1.34
   5 -13   3   12.35    1.49
   5  13   3   15.99    1.61
  -5  13  -3   12.41    1.42
   5  13   3   12.12    1.61
   6 -13   3    2.27    0.97
  -6 -13  -3    2.46    0.97
   6  13   3    2.48    0.84
   6  13   3    1.79    0.86
  -6  13  -3    0.99    0.65
   7 -13   3    1.48    0.90
  -7 -13  -3    3.76    1.14
   7 -13   3    2.98    0.97
   7  13   3    3.88    1.07
   7  13   3    1.35    0.75
  -7  13  -3    2.46    0.82
   8 -13   3    4.79    1.18
   8 -13   3    8.25    1.40
  -8 -13  -3    7.45    1.42
   8  13   3    6.07    1.12
  -8  13  -3    5.13    1.20
   8  13   3    6.58    1.38
  -9 -13  -3   23.79    2.29
   9 -13   3   27.52    2.45
  -9  13  -3   18.95    2.09
   9  13   3   21.11    2.26
  10 -13   3   -0.62    1.06
 -10 -13  -3    1.02    0.97
  10  13   3    2.02    1.09
 -10  13  -3   -0.47    0.85
 -11 -13  -3    0.30    1.19
  11  13   3    2.88    1.24
 -11  13  -3    0.47    0.87
 -12 -13  -3    4.26    1.51
 -12  13  -3    1.37    1.02
  12  13   3    2.06    1.26
 -13 -14   3    4.39    1.51
  13 -14  -3    2.81    1.45
  13  14  -3    5.92    1.54
 -13  14   3    3.68    1.43
 -12 -14   3    2.95    1.41
  12 -14  -3    7.04    1.82
 -12  14   3    4.55    1.37
  12  14  -3    6.89    1.65
  11 -14  -3    5.77    1.60
 -11 -14   3    7.09    1.73
  11 -14  -3    6.47    1.69
 -11  14   3    4.58    1.38
  11  14  -3    7.62    1.34
  11  14  -3    5.01    1.46
  10 -14  -3    0.55    0.96
  10 -14  -3    0.93    1.16
 -10 -14   3   -0.68    1.04
  10  14  -3    0.66    0.81
 -10  14   3    0.32    0.76
  10  14  -3    1.06    1.07
   9 -14  -3   10.41    1.68
  -9 -14   3   11.50    1.72
   9 -14  -3    9.63    1.56
   9  14  -3   10.56    1.68
  -9  14   3   10.88    1.57
   9  14  -3   10.95    1.49
  -8 -14   3   16.68    1.95
   8 -14  -3   19.64    2.22
   8 -14  -3   16.47    1.89
  -8  14   3   15.24    1.75
   8  14  -3   17.00    1.79
   8  14  -3   18.51    2.08
   7 -14  -3   12.71    1.59
  -7 -14   3   14.88    1.80
   7  14  -3   14.61    1.84
   7  14  -3   14.84    1.65
  -7  14   3   15.88    1.76
  -6 -14   3    0.41    0.76
   6 -14  -3   -1.20    0.81
   6  14  -3    0.74    0.67
  -6  14   3    0.81    0.53
   6  14  -3   -0.37    0.76
  -6  14   3    0.13    0.58
   5 -14  -3   13.35    1.54
  -5 -14   3    7.95    1.29
  -5  14   3   11.95    1.30
  -5  14   3   13.44    1.58
   5  14  -3   11.51    1.64
   5  14  -3   12.28    1.49
  -4 -14   3   16.20    1.62
   4 -14  -3   14.28    1.54
  -4  14   3   14.69    1.59
   4  14  -3   16.04    1.64
  -4  14   3   16.07    1.53
   4  14  -3   16.25    1.81
  -3 -14   3    1.97    0.85
   3 -14  -3    3.45    0.93
  -3  14   3    1.69    0.76
   3  14  -3    1.73    0.74
   3  14  -3    2.84    0.96
  -3  14   3    3.09    0.79
   2 -14  -3   11.49    1.26
  -2 -14   3    9.27    1.16
  -2  14   3    9.99    1.26
  -2  14   3   13.27    1.47
   2  14  -3    9.58    1.15
   2  14  -3   10.18    1.30
   2  14  -3    9.74    1.39
   1 -14  -3    0.90    0.66
  -1 -14   3    1.19    0.69
   1  14  -3    0.46    0.57
   1  14  -3    0.39    0.67
  -1  14   3   -0.14    0.46
   1  14  -3   -0.52    0.54
   0 -14   3   19.33    1.41
   0  14  -3   23.97    1.67
   0  14   3   20.70    1.63
   0  14  -3   22.05    1.81
   0  14  -3   22.61    1.48
   1 -14   3    1.61    0.76
   1 -14   3    3.16    0.80
   1  14   3    3.89    1.07
   1  14   3    3.49    0.89
  -1  14  -3    2.80    0.72
  -1  14  -3    2.52    0.75
  -1  14  -3    1.29    0.70
   2 -14   3    0.87    0.72
  -2  14  -3    0.24    0.49
   2  14   3    1.25    0.67
  -2  14  -3    0.22    0.50
   2  14   3    1.08    0.76
   3 -14   3    0.14    0.70
   3  14   3   -0.59    0.59
  -3  14  -3   -0.63    0.41
   3  14   3    0.09    0.67
  -3  14  -3    0.71    0.54
   4 -14   3   36.47    2.05
   4  14   3   35.81    2.36
   4  14   3   34.61    2.05
  -4  14  -3   33.36    1.77
  -4  14  -3   32.59    2.01
   5 -14   3   34.99    2.11
  -5 -14  -3   32.70    2.17
   5  14   3   35.17    2.33
   5  14   3   33.97    2.07
  -5  14  -3   37.57    2.13
   6 -14   3    0.63    0.88
  -6 -14  -3    1.43    0.90
  -6  14  -3    1.15    0.80
   6  14   3    0.14    0.66
   6  14   3    1.63    0.84
   7 -14   3    5.63    1.28
  -7 -14  -3    7.66    1.42
   7 -14   3    5.77    1.24
  -7  14  -3    4.51    1.17
   7  14   3    5.04    1.33
   7  14   3    6.64    1.29
  -8 -14  -3    3.11    1.19
   8 -14   3    2.03    1.05
   8 -14   3    2.30    1.17
   8  14   3    2.96    1.15
   8  14   3    3.30    0.96
  -8  14  -3    1.58    0.97
   9 -14   3   16.98    2.09
  -9 -14  -3   21.56    2.21
   9  14   3   12.21    1.88
  -9  14  -3   10.98    1.64
   9  14   3   15.68    1.76
 -10 -14  -3   -0.57    1.12
  10  14   3    1.83    1.05
 -10  14  -3    0.88    0.92
 -11 -14  -3    9.14    1.79
  11  14   3    4.92    1.52
 -11  14  -3    2.11    1.01
 -12 -15   3    0.07    1.09
  12 -15  -3    1.07    1.38
 -12  15   3    2.33    1.08
  12  15  -3   -1.00    1.06
  11 -15  -3    3.14    1.58
 -11 -15   3    1.90    1.42
 -11  15   3    2.46    1.10
  11  15  -3    3.95    1.38
  11  15  -3    4.79    1.30
  10 -15  -3    2.17    1.02
  10 -15  -3    1.22    1.19
 -10 -15   3    1.21    1.23
  10  15  -3    1.41    1.08
  10  15  -3   -1.47    0.69
 -10  15   3    0.76    0.97
   9 -15  -3    0.20    0.85
   9 -15  -3    2.17    1.10
  -9 -15   3    0.21    1.12
   9  15  -3   -0.76    0.77
  -9  15   3    0.47    0.79
   9  15  -3    0.62    0.70
  -8 -15   3    2.81    1.24
   8 -15  -3    4.75    1.27
   8 -15  -3    2.73    1.20
   8  15  -3    3.63    1.05
  -8  15   3    2.39    0.96
   8  15  -3    4.09    1.28
  -7 -15   3    4.13    1.27
   7 -15  -3    4.85    1.19
   7  15  -3    4.03    1.16
   7  15  -3    7.29    1.34
  -7  15   3    1.32    0.91
  -6 -15   3   10.65    1.52
   6 -15  -3   14.30    1.69
  -6  15   3   12.10    1.39
  -6  15   3   10.95    1.49
   6  15  -3   10.83    1.64
   6  15  -3   11.62    1.63
   5 -15  -3    9.90    1.42
  -5 -15   3   11.89    1.51
   5  15  -3   14.02    1.77
  -5  15   3   14.85    1.54
   5  15  -3    9.86    1.42
  -5  15   3    8.75    1.36
  -4 -15   3   -1.55    0.70
   4 -15  -3   -1.28    0.69
  -4  15   3    1.16    0.64
  -4  15   3    0.01    0.62
   4  15  -3   -1.13    0.44
   4  15  -3   -0.21    0.66
  -3 -15   3   91.48    3.29
   3 -15  -3   87.99    3.18
   3  15  -3   89.63    3.42
  -3  15   3   90.69    3.35
  -3  15   3   86.25    3.43
   3  15  -3   94.30    3.85
  -2 -15   3    3.52    0.96
   2 -15  -3    5.05    0.98
  -2  15   3    3.84    0.92
  -2  15   3    3.45    0.95
   2  15  -3    3.72    0.93
   2  15  -3    4.09    0.95
   2  15  -3    3.97    1.06
  -1 -15   3   10.72    1.25
   1  15  -3    9.43    1.48
   1  15  -3   10.87    1.38
   1  15  -3   10.86    1.23
  -1  15   3   11.58    1.44
   0 -15   3   -0.41    0.68
   0  15  -3    0.06    0.64
   0  15  -3   -0.17    0.70
   0  15   3   -0.23    0.54
   0  15  -3    0.36    0.61
   1  15   3    1.19    0.81
  -1  15  -3    0.17    0.57
  -1  15  -3   -0.52    0.54
   1  15   3    0.06    0.57
   2 -15   3   10.21    1.24
   2  15   3    8.57    1.28
  -2  15  -3   12.01    1.36
   2  15   3    9.01    1.44
  -2  15  -3    9.99    1.25
   3 -15   3   21.11    1.61
   3  15   3   16.30    1.78
   3  15   3   20.00    2.07
  -3  15  -3   16.92    1.61
  -3  15  -3   21.93    1.58
   4 -15   3   -0.85    0.69
  -4  15  -3    0.72    0.61
  -4  15  -3    0.76    0.73
   4  15   3    0.26    0.78
   4  15   3   -0.37    0.56
   5 -15   3   33.98    2.17
   5  15   3   39.84    2.60
  -5  15  -3   34.68    2.22
   5  15   3   34.96    2.20
   6 -15   3    2.36    1.06
   6  15   3    1.19    1.03
  -6  15  -3    2.34    0.97
   6  15   3    1.41    0.80
  -7 -15  -3    2.02    1.06
   7 -15   3    2.42    1.16
  -7  15  -3    0.70    0.86
   7  15   3    1.21    0.82
   7  15   3    0.79    0.72
  -8 -15  -3    1.81    1.10
   8 -15   3    2.68    1.26
   8  15   3    2.37    1.19
   8  15   3    0.78    0.76
  -8  15  -3    2.14    1.02
   9 -15   3    4.06    1.39
  -9 -15  -3    2.87    1.31
   9  15   3    4.43    1.19
  -9  15  -3    2.57    1.05
   9  15   3    1.72    1.25
 -10 -15  -3    0.00    1.16
  10  15   3   -0.42    0.98
 -10  15  -3    1.44    1.10
 -11  15  -3    3.60    1.33
  11  15   3    3.14    1.44
  11 -16  -3    6.31    1.83
 -11 -16   3    7.31    1.86
  11  16  -3    8.89    1.56
 -11  16   3    8.70    1.73
  11  16  -3    9.73    1.93
  10 -16  -3   20.19    2.42
 -10 -16   3   20.62    2.30
  10  16  -3   19.71    2.50
 -10  16   3   17.92    2.07
  10  16  -3   19.76    2.15
   9 -16  -3    2.61    1.16
  -9 -16   3   -0.14    1.18
   9 -16  -3    2.36    1.29
  -9  16   3    2.94    1.12
   9  16  -3    1.03    0.90
   9  16  -3    1.28    1.15
  -8 -16   3   30.11    2.58
   8 -16  -3   20.49    2.29
   8 -16  -3   27.66    2.19
  -8  16   3   21.91    2.18
   8  16  -3   24.43    2.29
   8  16  -3   24.59    2.58
   7 -16  -3    2.20    1.22
  -7 -16   3    2.28    1.16
  -7  16   3    0.59    0.76
   7  16  -3    1.28    0.84
   7  16  -3    0.91    0.96
   6 -16  -3   28.93    2.09
  -6 -16   3   28.49    2.20
  -6  16   3   27.15    2.10
   6  16  -3   27.80    2.61
   6  16  -3   28.51    2.08
   5 -16  -3   18.40    1.85
  -5 -16   3   16.94    1.77
   5  16  -3   18.05    2.12
  -5  16   3   19.56    1.77
   5  16  -3   17.37    1.90
  -5  16   3   15.99    1.80
   4 -16  -3   13.78    1.61
  -4 -16   3   13.80    1.62
   4  16  -3   12.24    1.57
   4  16  -3   13.67    1.88
  -4  16   3   11.52    1.54
  -4  16   3   16.31    1.70
  -3 -16   3    9.43    1.36
   3 -16  -3    6.44    1.18
  -3  16   3    6.35    1.15
  -3  16   3    6.63    1.21
   3  16  -3    6.05    1.21
   3  16  -3    6.12    1.29
  -2 -16   3    9.51    1.36
   2  16  -3    8.08    1.45
   2  16  -3    8.90    1.37
  -2  16   3    8.43    1.35
  -2  16   3    8.78    1.35
  -1  16   3    3.80    1.00
   1  16  -3    4.90    1.18
   1  16  -3    4.36    1.03
   0  16  -3    6.93    1.10
   0  16  -3    7.45    1.23
   0  16   3    9.40    1.44
   1  16   3    3.60    1.14
  -1  16  -3    3.46    0.90
   1  16   3    3.87    0.99
  -1  16  -3    3.48    0.95
  -2  16  -3    2.20    0.81
  -2  16  -3    5.07    1.02
   2  16   3    4.67    1.28
   2  16   3    2.28    0.86
   3  16   3    1.23    0.82
  -3  16  -3    0.77    0.68
   3  16   3    0.14    0.75
  -3  16  -3    0.85    0.68
   4 -16   3   94.69    3.47
   4  16   3   94.29    4.08
   4  16   3   87.58    3.64
  -4  16  -3   84.83    3.46
   5 -16   3   15.22    1.73
   5  16   3   17.36    1.93
   5  16   3    8.91    1.52
  -5  16  -3   17.53    1.84
   6 -16   3    0.03    0.90
   6  16   3    1.20    0.84
  -6  16  -3    0.84    0.85
   6  16   3   -0.15    0.69
   7 -16   3    1.25    1.10
  -7  16  -3    0.26    0.91
   7  16   3   -0.48    0.78
   7  16   3    0.31    0.69
   8 -16   3    2.59    1.14
  -8  16  -3    1.82    0.92
   8  16   3    0.97    1.05
   8  16   3    1.29    0.90
  -9  16  -3   -1.01    0.70
   9  16   3   -0.42    1.02
   9  16   3   -1.28    0.84
 -10 -16  -3    1.93    1.30
 -10  16  -3    0.27    0.83
  10  16   3   -0.41    0.92
  11 -17  -3    8.70    1.93
 -11 -17   3    7.68    1.94
 -11  17   3    6.67    1.55
  11  17  -3    7.88    1.59
 -10 -17   3    1.94    1.42
  10 -17  -3    4.18    1.52
 -10  17   3    3.48    1.29
  10  17  -3    3.82    1.33
  10  17  -3    2.54    1.08
  -9 -17   3   -1.19    1.14
   9 -17  -3    0.26    1.07
  -9  17   3   -0.14    0.82
   9  17  -3   -0.64    0.69
   9  17  -3   -0.58    0.91
  -8 -17   3    0.36    1.06
   8 -17  -3   -1.18    1.05
   8  17  -3    0.88    0.87
  -8  17   3    0.17    0.80
   8  17  -3    1.55    1.11
   7 -17  -3    3.90    1.16
  -7 -17   3    4.96    1.34
  -7  17   3    4.10    1.12
   7  17  -3    2.99    1.34
   7  17  -3    3.64    1.13
  -6 -17   3    9.10    1.54
   6 -17  -3    8.78    1.55
   6  17  -3    8.79    1.55
  -6  17   3    8.35    1.45
   6  17  -3    8.89    1.73
   5 -17  -3    3.90    1.16
  -5 -17   3    1.35    1.03
   5  17  -3    2.40    0.96
  -5  17   3    3.75    1.05
  -5  17   3    2.02    0.79
   5  17  -3    3.93    1.18
   4 -17  -3   -0.04    0.91
  -4 -17   3   -0.21    0.89
   4  17  -3   -0.71    0.73
   4  17  -3    0.70    0.84
  -4  17   3   -0.05    0.75
  -4  17   3   -0.39    0.55
   3  17  -3    7.33    1.43
  -3  17   3    6.49    1.27
   3  17  -3    5.84    1.24
  -3  17   3    5.10    1.13
   2  17  -3   -0.69    0.56
  -2  17   3    0.24    0.78
   2  17  -3    0.74    0.81
   1  17  -3    7.42    1.33
   1  17  -3    6.59    1.36
  -1  17   3    2.64    1.00
   0  17  -3   21.35    2.01
   0  17   3   21.05    2.09
  -1  17  -3    2.37    0.88
  -1  17  -3    4.31    1.03
   1  17   3    4.64    1.25
  -2  17  -3    9.79    1.37
   2  17   3    9.49    1.46
   2  17   3    9.17    1.58
  -2  17  -3    8.81    1.33
  -3  17  -3   -0.58    0.70
   3  17   3    0.05    0.68
  -3  17  -3   -0.96    0.45
   3  17   3    0.45    0.93
   4  17   3    0.83    0.97
  -4  17  -3    0.01    0.77
   4  17   3    1.00    0.94
   5 -17   3   22.33    2.08
   5  17   3   26.99    2.44
  -5  17  -3   27.31    2.12
   5  17   3   29.56    2.76
   6 -17   3    2.55    1.12
   6  17   3    1.55    1.06
  -6  17  -3    4.50    1.15
   6  17   3    2.30    1.07
   7 -17   3    2.05    1.15
   7  17   3    1.39    1.19
  -7  17  -3    1.33    0.83
   7  17   3    3.31    1.22
   8  17   3   -0.29    0.92
  -8  17  -3    0.27    0.78
   8  17   3    0.55    0.81
   9  17   3    6.86    1.60
   9  17   3    3.53    1.20
  -9  17  -3    3.47    1.30
  10 -18  -3    1.91    1.42
 -10 -18   3    4.97    1.72
 -10  18   3    4.36    1.32
  10  18  -3    5.90    1.53
   9 -18  -3    2.66    1.42
  -9 -18   3   -0.69    1.16
   9  18  -3    0.41    1.02
  -9  18   3    0.95    0.97
   9  18  -3    0.62    1.12
   8 -18  -3    0.93    1.23
  -8 -18   3   -1.13    1.14
   8  18  -3   -0.21    0.78
   8  18  -3    0.04    1.13
  -8  18   3   -0.81    0.66
  -7 -18   3   16.39    2.04
   7 -18  -3   14.36    1.94
  -7  18   3   13.59    1.89
   7  18  -3   19.46    2.14
   7  18  -3   21.07    2.54
   6 -18  -3    4.93    1.35
  -6 -18   3    7.61    1.53
   6  18  -3    8.33    1.52
   6  18  -3    4.10    1.49
  -6  18   3    3.23    1.09
   5 -18  -3    1.67    1.13
  -5  18   3    1.91    0.87
   5  18  -3    0.76    0.93
  -5  18   3    0.52    0.80
   5  18  -3    1.90    1.22
   4  18  -3    2.37    1.22
  -4  18   3    0.36    0.90
   4  18  -3    0.98    0.86
  -4  18   3    1.58    0.82
   3  18  -3    9.19    1.77
  -3  18   3    6.22    1.21
  -3  18   3    6.75    1.35
   3  18  -3    4.47    1.15
  -2  18   3    2.47    1.03
   2  18  -3    0.87    0.81
   2  18  -3    3.59    1.27
   1  18  -3    0.69    0.75
  -1  18   3   -0.33    0.76
   1  18  -3    1.99    1.13
   0  18   3    0.09    0.71
   0  18  -3    1.34    0.81
  -1  18  -3    6.08    1.22
   1  18   3    7.55    1.39
   2  18   3    0.86    0.82
  -2  18  -3    1.27    0.73
   2  18   3    1.30    0.99
  -2  18  -3    2.93    0.93
   3  18   3    4.18    1.30
   3  18   3    3.67    1.09
  -3  18  -3    1.82    0.83
  -3  18  -3    3.66    1.06
   4  18   3    4.53    1.32
  -4  18  -3    2.72    0.94
   4  18   3    3.60    1.21
   5  18   3    0.62    0.94
  -5  18  -3    0.59    0.74
   5  18   3    0.81    1.01
   6 -18   3    4.25    1.28
   6  18   3    4.95    1.28
   6  18   3    4.04    1.44
  -6  18  -3    2.81    1.02
   7 -18   3    0.53    1.19
  -7  18  -3    1.25    1.00
   7  18   3    1.88    1.26
   7  18   3    0.60    0.94
  -8  18  -3   -0.34    0.94
   8  18   3    0.07    1.09
   8  18   3   -0.18    0.98
   9 -19  -3    8.57    1.82
   9  19  -3   10.62    1.95
   8  19  -3    3.73    1.32
   8  19  -3    6.94    1.89
  -8  19   3    2.75    1.28
   7 -19  -3    5.16    1.50
   7  19  -3   10.26    2.06
  -7  19   3    3.56    1.20
   7  19  -3    5.69    1.47
   6  19  -3    3.38    1.28
   6  19  -3    3.08    1.12
  -6  19   3    1.31    0.98
  -5  19   3    6.02    1.41
   5  19  -3    7.07    1.48
   5  19  -3   10.60    1.84
  -5  19   3    7.54    1.36
   4  19  -3    0.53    1.05
  -4  19   3    2.59    0.95
   4  19  -3    2.78    1.16
  -4  19   3    1.08    0.92
  -3  19   3   -0.02    0.73
   3  19  -3   -0.72    0.97
   3  19  -3    1.30    1.10
   2  19  -3    1.08    0.87
   2  19  -3   -0.36    0.74
  -2  19   3    2.22    1.01
   1  19  -3    7.85    1.47
  -1  19   3    4.99    1.26
   0  19  -3    0.54    0.92
   0  19   3   -0.78    0.68
  -1  19  -3   18.19    2.06
   1  19   3   11.76    1.77
   2  19   3    9.94    1.63
  -2  19  -3    5.77    1.32
  -3  19  -3    0.05    0.66
   3  19   3    0.56    1.09
   3  19   3   -0.04    0.79
  -3  19  -3   -0.36    0.74
   4  19   3    9.67    1.82
   4  19   3    8.62    1.69
  -4  19  -3    6.20    1.32
   5  19   3   -1.24    0.89
   5  19   3    1.39    1.07
  -5  19  -3   -0.15    0.86
   6  19   3   -1.35    0.83
  -6  19  -3    0.77    1.01
   6  19   3    1.81    1.02
   7  19   3    2.56    1.16
  -7  19  -3    0.53    0.97
   7  19   3    1.95    1.16
   7  20  -3    2.16    1.08
   7  20  -3    2.10    1.26
  -7  20   3    0.88    0.99
   6  20  -3    3.09    1.48
   6  20  -3    4.73    1.49
  -6  20   3    4.66    1.29
  -5  20   3    0.14    1.05
   5  20  -3    0.21    0.86
   5  20  -3    0.11    1.18
   4  20  -3   15.83    2.26
  -4  20   3   10.72    1.69
  -4  20   3   12.14    1.74
   4  20  -3   14.18    1.95
  -3  20   3    1.83    1.15
   3  20  -3    2.75    1.26
   3  20  -3    3.04    1.18
   2  20  -3    6.73    1.58
  -2  20   3    7.38    1.48
   2  20  -3    9.12    1.63
   1  20  -3   -0.37    0.73
  -1  20   3   -1.00    0.69
   0  20   3   15.55    1.98
   0  20  -3   11.96    1.81
   1  20   3    2.47    1.15
  -1  20  -3    2.29    1.12
   2  20   3    1.06    1.01
  -2  20  -3    0.04    0.89
   3  20   3    7.12    1.80
   3  20   3    5.05    1.51
   4  20   3    1.00    0.96
   4  20   3   -0.33    1.18
  -4  20  -3    1.71    1.08
  -5  20  -3   -0.62    0.85
   5  20   3   -1.25    0.97
   5  20   3   -0.53    0.94
  -6  20  -3   -0.23    0.93
   6  20   3    0.03    0.95
  -5  21   3    1.03    1.22
   5  21  -3    0.63    1.20
  -4  21   3   -0.23    1.02
   4  21  -3    2.17    1.11
   4  21  -3    1.17    1.20
  -3  21   3    4.78    1.35
   3  21  -3    2.51    1.18
   3  21  -3    1.81    1.19
   2  21  -3   20.63    2.38
  -2  21   3   18.57    2.26
   1  21  -3    0.71    0.96
  -1  21   3    0.45    1.07
   0  21   3   -0.31    0.87
   0  21  -3    1.22    1.08
   1  21   3   15.66    2.23
  -1  21  -3   14.81    1.99
   2  21   3    7.02    1.55
  -2  21  -3    7.32    1.56
   3  21   3    7.88    1.76
   4  21   3   -0.74    0.99
  -2  22   3   -0.04    1.00
  -1  22   3    1.76    1.07
   1  22  -3    1.33    1.10
   0  22  -3    2.42    1.24
  -1  22  -3    5.49    1.48
  16   0  -4    8.82    1.92
 -16   0   4    7.10    1.72
  15   0  -4   -0.49    1.02
 -15   0   4    0.68    0.97
 -14   0   4    0.88    1.01
  14   0  -4   -1.29    0.79
 -14   0   4   -0.76    0.64
 -13   0   4    0.24    0.68
 -13   0   4    1.08    0.88
  13   0  -4    0.51    1.09
 -12   0   4    1.98    0.75
  12   0  -4    1.90    0.73
 -12   0   4    1.22    0.78
  12   0  -4    0.64    0.91
 -11   0   4    1.39    0.80
  11   0  -4    0.06    0.81
  11   0  -4    0.48    0.60
 -11   0   4   -0.41    0.50
 -10   0   4   63.09    2.58
  10   0  -4   66.80    2.87
  10   0  -4   67.10    2.42
 -10   0   4   66.51    2.37
   9   0  -4    0.39    0.67
  -9   0   4   -0.13    0.42
  -9   0   4   -0.30    0.59
   9   0  -4   -0.26    0.48
  -8   0   4   44.29    1.88
  -8   0   4   49.44    1.54
   8   0  -4   47.16    2.14
  -8   0   4   47.65    1.72
   8   0  -4   46.97    1.78
   7   0  -4   -0.22    0.34
  -7   0   4    0.50    0.39
  -7   0   4    0.13    0.29
  -7   0   4   -0.43    0.25
   7   0  -4    0.16    0.59
  -6   0   4   49.54    1.52
  -6   0   4   49.33    1.50
   6   0  -4   54.31    2.01
  -6   0   4   48.29    1.73
   6   0  -4   50.91    1.64
   5   0  -4   -0.14    0.36
  -5   0   4    0.43    0.31
  -5   0   4   -0.48    0.22
  -5   0   4    0.18    0.23
   5   0  -4    0.00    0.27
  -4   0   4    0.47    0.36
   4   0  -4   -0.03    0.36
   4   0  -4    0.40    0.36
   3   0  -4   -0.17    0.31
   3   0  -4   -0.03    0.34
  -3   0   4   -0.09    0.31
  -2   0   4    7.73    0.56
  -1   0   4   -0.69    0.24
   1   0  -4   -0.46    0.18
   0   0   4    5.33    0.54
   1   0   4    0.05    0.26
  -2   0  -4  125.53    3.15
   2   0   4  135.90    2.71
   2   0   4  141.00    2.91
  -3   0  -4   -0.30    0.28
   3   0   4    0.16    0.25
   3   0   4    0.01    0.24
   4   0   4  314.84    5.95
   4   0   4  315.32    6.30
  -4   0  -4  303.70    6.71
  -5   0  -4   -0.06    0.37
   5   0   4    0.02    0.38
   5   0   4    0.28    0.20
   6   0   4    0.23    0.50
  -6   0  -4    0.38    0.49
  -6   0  -4    0.68    0.53
  -7   0  -4    0.50    0.59
  -7   0  -4   -0.40    0.58
   7   0   4   -0.56    0.55
   8   0   4    1.16    0.74
  -8   0  -4    0.82    0.57
  -8   0  -4    0.38    0.63
  -9   0  -4   -0.01    0.73
   9   0   4   -0.08    0.63
  -9   0  -4   -0.16    0.64
   9   0   4   -0.37    0.60
 -10   0  -4    2.60    0.97
  10   0   4    2.74    0.83
 -10   0  -4    2.89    0.97
 -11   0  -4    0.96    0.84
 -11   0  -4    1.26    0.83
  11   0   4    0.19    0.73
 -12   0  -4   19.71    2.14
  12   0   4   20.76    2.02
 -12   0  -4   20.62    2.21
 -13   0  -4    0.69    1.02
 -13   0  -4    1.03    1.12
 -14   0  -4   18.77    2.43
 -14   0  -4   18.23    2.20
  16  -1  -4    2.68    1.36
 -16  -1   4    2.94    1.27
  16   1  -4    2.70    1.26
 -16   1   4    1.80    1.24
  15  -1  -4    5.97    1.55
 -15  -1   4    6.38    1.61
 -15   1   4    5.17    1.46
  15   1  -4    6.01    1.52
 -15   1   4    3.91    1.10
  14  -1  -4    4.27    1.49
 -14  -1   4    6.25    1.33
  14   1  -4    4.41    1.32
 -14   1   4    8.61    1.46
 -14   1   4    5.83    1.18
  13  -1  -4   -1.43    1.01
  13  -1  -4    0.46    0.74
 -13  -1   4    0.15    0.73
 -13  -1   4    0.05    0.64
 -13   1   4    0.10    0.68
 -13   1   4    0.11    0.67
  13   1  -4    0.91    1.09
 -12  -1   4   -0.66    0.54
  12  -1  -4   -0.30    0.58
  12  -1  -4   -0.71    0.80
 -12  -1   4    0.34    0.65
  12   1  -4    1.28    0.89
 -12   1   4    0.13    0.59
 -12   1   4    0.62    0.73
  11  -1  -4   35.31    2.26
 -11  -1   4   33.33    1.67
 -11  -1   4   30.91    1.99
  11  -1  -4   33.31    1.84
  11   1  -4   32.93    2.17
 -11   1   4   34.05    1.99
  11   1  -4   32.11    1.72
 -11   1   4   38.39    1.89
 -10  -1   4    4.95    0.99
 -10  -1   4    7.34    0.91
  10  -1  -4    7.39    1.24
  10  -1  -4    5.73    0.97
  10   1  -4    6.07    0.89
 -10   1   4    5.81    0.84
  10   1  -4    7.14    1.23
 -10   1   4    7.27    1.12
  -9  -1   4   33.80    1.80
   9  -1  -4   32.50    1.92
  -9  -1   4   32.08    1.46
   9  -1  -4   31.01    1.59
   9   1  -4   32.64    1.51
  -9   1   4   31.74    1.54
   9   1  -4   30.43    1.89
  -9   1   4   30.38    1.68
  -8  -1   4    1.88    0.70
  -8  -1   4    3.50    0.57
   8  -1  -4    2.72    0.77
  -8  -1   4    3.63    0.56
   8  -1  -4    3.78    0.70
  -8   1   4    2.18    0.46
  -8   1   4    2.52    0.56
  -8   1   4    3.57    0.72
   8   1  -4    1.77    0.73
   8   1  -4    2.83    0.58
  -7  -1   4    7.65    0.69
   7  -1  -4    4.11    0.77
   7  -1  -4    5.93    0.73
  -7  -1   4    6.85    0.67
  -7  -1   4    5.72    0.78
   7   1  -4    6.95    0.73
   7   1  -4    4.32    0.80
  -7   1   4    6.09    0.69
  -7   1   4    7.09    0.64
  -7   1   4    5.91    0.77
   6  -1  -4    1.94    0.50
  -6  -1   4    1.81    0.39
   6  -1  -4    0.76    0.48
  -6  -1   4    2.11    0.45
  -6  -1   4    1.56    0.49
  -6   1   4    1.77    0.47
  -6   1   4    2.38    0.45
   6   1  -4    1.25    0.52
   6   1  -4    2.01    0.44
  -6   1   4    1.67    0.42
  -5  -1   4   15.17    0.86
   5  -1  -4   15.19    0.87
   5  -1  -4   12.17    0.94
  -5  -1   4   12.91    0.74
   5   1  -4   14.77    0.77
  -5   1   4   14.53    0.73
   5   1  -4   13.47    0.93
  -5   1   4   14.44    0.76
  -4  -1   4  108.96    2.51
   4  -1  -4  104.23    2.59
   4  -1  -4  104.43    2.75
   4   1  -4  105.93    2.45
   4   1  -4  104.62    2.78
  -4   1   4  107.98    2.51
   3  -1  -4   86.69    2.22
   3  -1  -4   84.80    2.16
  -3  -1   4   88.43    2.14
   3   1  -4   85.38    2.22
  -3   1   4   87.98    2.13
   3   1  -4   85.97    2.07
   2  -1  -4   98.62    2.39
  -2  -1   4   99.31    2.33
  -2   1   4  102.77    2.36
  -1  -1   4   59.70    1.57
   1  -1  -4   58.65    1.42
   1   1  -4   59.82    1.39
  -1   1   4   57.38    1.57
   0  -1   4  119.21    2.59
   0   1   4  113.74    2.61
   1  -1   4   63.88    1.62
   1   1   4   63.30    1.67
   1   1   4   62.37    1.41
   2  -1   4  566.41   10.45
   2  -1   4  574.88   10.31
   2   1   4  555.73   10.53
  -2   1  -4  544.30   10.85
   2   1   4  572.43   10.41
  -3  -1  -4    4.00    0.61
   3  -1   4    3.64    0.41
   3  -1   4    4.28    0.43
   3   1   4    4.25    0.47
  -3   1  -4    3.52    0.56
   3   1   4    3.98    0.43
  -4  -1  -4    2.78    0.58
   4  -1   4    3.14    0.46
   4  -1   4    2.57    0.36
   4   1   4    3.34    0.48
  -4   1  -4    3.82    0.64
   4   1   4    3.37    0.43
  -4   1  -4    3.32    0.55
   5  -1   4    0.94    0.25
   5  -1   4    0.93    0.45
  -5  -1  -4    0.20    0.50
   5   1   4    0.81    0.26
  -5   1  -4    1.21    0.45
   5   1   4    1.67    0.46
  -5   1  -4    0.43    0.42
   6  -1   4    6.73    0.82
  -6  -1  -4    6.86    1.01
   6   1   4    8.26    0.86
  -6   1  -4    7.06    0.93
   6   1   4    6.29    0.48
  -6   1  -4    7.89    1.01
   7  -1   4   79.97    2.53
  -7  -1  -4   72.11    2.82
  -7   1  -4   77.60    2.82
   7   1   4   74.37    2.47
  -7   1  -4   69.63    2.61
  -8  -1  -4   12.73    1.46
   8  -1   4   12.43    1.28
  -8  -1  -4   11.13    1.30
   8  -1   4   13.03    1.25
   8   1   4   13.23    1.24
  -8   1  -4   11.67    1.40
  -8   1  -4   12.23    1.39
  -9  -1  -4   20.86    1.99
   9  -1   4   15.80    1.48
  -9  -1  -4   19.47    1.53
   9  -1   4   21.32    1.79
   9   1   4   14.74    1.48
  -9   1  -4   14.19    1.58
  -9   1  -4   19.43    1.51
   9   1   4   16.04    1.45
  10  -1   4    6.44    1.15
 -10  -1  -4    6.65    1.24
 -10  -1  -4    8.80    1.44
 -10   1  -4    7.21    1.26
  10   1   4    7.68    1.21
 -10   1  -4    7.40    1.23
  11  -1   4   -0.57    0.75
 -11  -1  -4    1.69    0.86
 -11  -1  -4    2.79    1.07
 -11   1  -4    1.08    0.94
  11   1   4    0.85    0.73
 -11   1  -4    2.13    0.93
 -12  -1  -4   15.29    1.92
 -12  -1  -4   15.60    1.96
  12  -1   4   16.66    1.88
 -12   1  -4   12.25    1.72
 -12   1  -4   16.90    2.13
  12   1   4   14.17    1.68
 -13  -1  -4    1.38    1.11
  13  -1   4   -0.58    0.82
 -13  -1  -4    2.89    1.27
 -13   1  -4   -0.49    1.09
 -13   1  -4   -0.16    0.81
 -14  -1  -4    0.90    0.99
 -14  -1  -4   -1.13    1.03
 -14   1  -4   -0.96    0.95
 -14   1  -4    0.44    1.06
 -16  -2   4   24.65    2.68
  16  -2  -4   17.77    2.47
  16   2  -4   16.59    2.23
 -16   2   4   25.13    2.62
 -16   2   4   23.14    2.28
  15  -2  -4    0.74    1.31
 -15  -2   4   -1.89    0.93
 -15   2   4   -0.13    0.82
  15   2  -4    0.39    1.04
 -15   2   4    0.67    0.97
  14  -2  -4   11.14    1.92
  14  -2  -4    9.35    1.43
 -14  -2   4   11.49    1.67
 -14   2   4    9.34    1.59
  14   2  -4   10.06    1.84
 -14   2   4    9.39    1.42
  13  -2  -4   30.87    2.00
 -13  -2   4   27.46    2.18
  13  -2  -4   27.72    2.46
 -13   2   4   28.78    1.93
 -13   2   4   25.80    1.95
  13   2  -4   29.13    2.57
 -12  -2   4   19.40    1.93
  12  -2  -4   20.63    2.05
  12  -2  -4   20.27    1.55
 -12  -2   4   20.01    1.45
  12   2  -4   17.79    1.96
 -12   2   4   21.39    1.70
 -12   2   4   21.38    1.60
 -11  -2   4   14.42    1.63
  11  -2  -4   14.55    1.45
 -11  -2   4   15.29    1.33
  11  -2  -4   11.91    1.65
 -11   2   4   12.78    1.33
  11   2  -4   14.18    1.74
 -11   2   4   14.96    1.54
  10  -2  -4    2.72    0.74
  10  -2  -4    1.96    1.00
 -10  -2   4    3.21    0.82
 -10  -2   4    1.86    0.58
 -10   2   4    2.82    0.78
  10   2  -4    2.11    0.90
 -10   2   4    3.51    0.76
  10   2  -4    2.46    0.68
  -9  -2   4   82.87    2.99
   9  -2  -4   86.21    3.18
   9  -2  -4   88.74    2.89
  -9  -2   4   85.31    2.59
  -9  -2   4   86.99    2.40
  -9   2   4   91.13    2.89
   9   2  -4   87.74    3.26
  -9   2   4   91.13    2.81
   9   2  -4   92.73    2.61
   8  -2  -4   19.09    1.52
  -8  -2   4   20.17    1.03
   8  -2  -4   19.05    1.26
  -8  -2   4   17.96    1.33
   8   2  -4   18.22    1.38
  -8   2   4   19.08    1.15
  -8   2   4   17.91    1.18
  -8   2   4   18.49    0.87
   8   2  -4   18.83    1.07
   7  -2  -4   29.47    1.39
  -7  -2   4   34.58    1.22
  -7  -2   4   32.94    1.54
   7  -2  -4   33.14    1.70
   7   2  -4   30.40    1.66
   7   2  -4   31.38    1.24
   7   2  -4   32.38    1.23
  -7   2   4   31.96    1.35
  -7   2   4   29.69    1.12
   6  -2  -4    0.48    0.46
   6  -2  -4    1.12    0.49
  -6  -2   4    0.95    0.45
  -6  -2   4    1.15    0.31
   6   2  -4    1.64    0.56
  -6   2   4    1.57    0.40
   6   2  -4    1.39    0.37
  -6   2   4    0.95    0.34
   6   2  -4    1.89    0.40
   5  -2  -4   51.08    1.83
   5  -2  -4   52.88    1.73
  -5  -2   4   49.55    1.72
   5   2  -4   50.64    1.55
  -5   2   4   54.06    1.62
   5   2  -4   52.60    1.48
  -5   2   4   55.50    1.56
   5   2  -4   51.87    1.85
   4  -2  -4   23.31    1.13
   4  -2  -4   21.87    1.02
  -4  -2   4   22.74    1.04
  -4   2   4   23.74    0.93
   4   2  -4   21.66    1.09
   4   2  -4   22.51    0.95
  -4   2   4   23.27    0.96
   4   2  -4   23.12    0.87
   3  -2  -4  107.78    2.64
   3  -2  -4  107.32    2.69
  -3   2   4  111.01    2.57
   3   2  -4  110.08    2.70
   3   2  -4  111.56    2.56
   2  -2  -4   23.04    0.91
   2  -2  -4   21.62    0.95
   2   2  -4   22.68    0.89
  -2   2   4   23.04    0.93
   1   2  -4    0.21    0.24
   1   2  -4    0.14    0.21
  -1   2   4    0.29    0.29
   0  -2   4  104.23    2.37
   0   2  -4  101.82    2.15
   0   2   4  107.31    2.47
   1  -2   4   36.99    1.16
   1   2   4   36.43    1.06
  -1   2  -4   35.74    1.16
   1   2   4   36.90    1.22
   2  -2   4  187.66    3.75
   2  -2   4  194.08    3.84
   2   2   4  190.48    3.99
  -2   2  -4  189.10    4.09
   2   2   4  187.16    3.92
  -2   2  -4  189.52    4.26
   3  -2   4  141.14    3.00
  -3  -2  -4  133.10    3.39
   3  -2   4  141.19    2.92
  -3   2  -4  138.54    3.46
  -3   2  -4  138.65    3.34
   3   2   4  139.41    3.09
   3   2   4  136.21    3.09
   4  -2   4   23.57    0.99
   4  -2   4   24.11    0.83
  -4  -2  -4   25.42    1.27
  -4   2  -4   23.27    1.16
  -4   2  -4   23.61    1.22
   4   2   4   22.35    1.01
   4   2   4   24.43    0.96
   5  -2   4   20.87    0.71
   5  -2   4   21.62    1.07
  -5  -2  -4   20.42    1.32
   5   2   4   20.20    1.06
  -5   2  -4   20.40    1.26
  -5   2  -4   20.90    1.22
   5   2   4   19.97    0.87
   6  -2   4   44.93    1.71
  -6  -2  -4   38.67    1.87
   6   2   4   40.53    1.30
   6   2   4   42.63    1.67
  -6   2  -4   39.40    1.85
  -6   2  -4   41.17    1.83
   7  -2   4    0.63    0.63
  -7  -2  -4   -0.06    0.53
  -7   2  -4    0.83    0.59
  -7   2  -4    0.31    0.51
   7   2   4    0.08    0.50
   8  -2   4   10.13    1.15
  -8  -2  -4   10.47    1.33
   8  -2   4   11.84    1.39
   8   2   4   10.95    1.14
  -8   2  -4   13.25    1.37
  -8   2  -4    9.85    1.29
  -9  -2  -4   12.93    1.53
   9  -2   4   11.12    1.39
  -9  -2  -4   11.12    1.42
   9  -2   4   12.00    1.32
  -9   2  -4   13.04    1.58
   9   2   4   14.51    1.39
   9   2   4   14.58    1.41
  -9   2  -4   14.92    1.56
 -10  -2  -4   36.17    2.14
 -10  -2  -4   36.23    2.27
  10  -2   4   36.13    2.06
 -10   2  -4   37.76    2.20
  10   2   4   35.03    1.95
 -10   2  -4   37.15    2.34
  11  -2   4    4.50    1.11
 -11  -2  -4    5.64    1.33
 -11  -2  -4    6.62    1.30
 -11   2  -4    4.61    1.07
  11   2   4    6.44    1.12
 -11   2  -4    6.02    1.34
  12  -2   4    2.20    1.03
 -12  -2  -4    2.08    1.08
 -12  -2  -4    1.65    1.03
 -12   2  -4    3.23    1.04
 -12   2  -4    2.46    1.05
  13  -2   4   -0.38    0.90
 -13  -2  -4   -0.11    0.83
 -13  -2  -4   -0.30    0.82
 -13   2  -4    0.24    0.82
 -13   2  -4    0.09    0.93
  14  -2   4   14.79    1.95
 -14  -2  -4   13.69    2.12
 -14  -2  -4   13.97    2.10
 -14   2  -4   16.27    2.23
 -14   2  -4   10.72    1.82
  16  -3  -4    3.89    1.70
 -16  -3   4    5.05    1.52
 -16   3   4    7.73    1.49
  16   3  -4    6.04    1.75
 -15  -3   4    5.76    1.57
  15  -3  -4    4.49    1.46
  15  -3  -4    3.47    1.21
 -15   3   4    3.57    1.23
 -15   3   4    5.45    1.35
  15   3  -4    2.33    1.37
 -14  -3   4    9.55    1.71
  14  -3  -4    8.14    1.74
  14  -3  -4    8.53    1.45
 -14   3   4   10.22    1.45
  14   3  -4   13.88    1.84
 -14   3   4   11.32    1.60
  13  -3  -4   12.10    1.55
 -13  -3   4   10.58    1.58
  13  -3  -4    8.12    1.65
 -13   3   4    9.49    1.39
  13   3  -4   14.69    1.95
 -13   3   4   10.36    1.43
 -12  -3   4    1.21    0.93
  12  -3  -4    0.84    0.92
  12  -3  -4    1.15    0.72
 -12   3   4    0.88    0.75
  12   3  -4    2.11    1.00
 -12   3   4    1.26    0.67
 -11  -3   4   23.43    1.41
  11  -3  -4   20.60    1.97
  11  -3  -4   21.80    1.58
 -11  -3   4   20.49    1.93
  11   3  -4   20.53    2.04
 -11   3   4   20.36    1.52
 -11   3   4   20.09    1.46
 -10  -3   4   56.07    2.04
 -10  -3   4   59.05    2.53
  10  -3  -4   50.52    2.25
  10  -3  -4   48.92    2.59
  10   3  -4   49.72    2.53
 -10   3   4   51.60    2.22
 -10   3   4   58.46    2.33
   9  -3  -4    0.99    0.76
   9  -3  -4   -0.37    0.61
  -9  -3   4    0.28    0.39
  -9  -3   4    1.74    0.78
  -9   3   4    0.75    0.55
  -9   3   4    0.77    0.54
   9   3  -4    1.52    0.88
   9   3  -4    0.04    0.45
   9   3  -4   -0.07    0.36
   8  -3  -4    2.63    0.90
  -8  -3   4    3.50    0.55
   8  -3  -4    4.14    0.81
  -8  -3   4    3.48    0.77
  -8   3   4    3.49    0.50
   8   3  -4    3.37    0.83
   8   3  -4    3.09    0.56
   8   3  -4    3.65    0.57
  -8   3   4    3.25    0.64
  -7  -3   4    8.03    0.64
  -7  -3   4   10.23    1.04
   7  -3  -4   10.29    1.16
   7  -3  -4   11.25    1.09
   7   3  -4    9.84    1.11
  -7   3   4    8.51    0.63
  -7   3   4   10.68    0.95
   7   3  -4    8.99    0.67
   7   3  -4   10.07    0.74
   6  -3  -4   28.92    1.50
   6  -3  -4   27.45    1.35
  -6  -3   4   26.44    1.32
  -6  -3   4   28.19    1.00
   6   3  -4   28.97    1.04
  -6   3   4   27.96    1.06
   6   3  -4   26.14    1.41
  -6   3   4   26.97    1.22
   6   3  -4   28.18    1.16
   5  -3  -4   71.78    2.30
  -5  -3   4   74.49    2.24
   5  -3  -4   73.02    2.19
  -5   3   4   73.91    2.08
   5   3  -4   75.11    2.06
  -5   3   4   77.69    1.99
   5   3  -4   71.94    2.33
   5   3  -4   74.35    1.81
   4  -3  -4    3.17    0.54
  -4  -3   4    3.52    0.56
   4  -3  -4    3.74    0.57
  -4   3   4    2.96    0.47
   4   3  -4    2.47    0.49
  -4   3   4    3.29    0.46
   4   3  -4    4.27    0.55
   4   3  -4    3.52    0.63
  -3  -3   4   85.85    2.29
   3  -3  -4   84.20    2.27
   3  -3  -4   83.13    2.30
  -3   3   4   84.98    2.16
   3   3  -4   87.77    2.20
  -3   3   4   85.70    2.17
   3   3  -4   86.88    2.30
   3   3  -4   80.15    2.24
   2  -3  -4  259.86    5.37
   2   3  -4  263.88    5.40
  -2   3   4  258.10    5.28
   2   3  -4  262.93    5.28
  -2   3   4  265.18    5.31
   1   3  -4  106.34    2.49
  -1   3   4  105.57    2.56
   1   3  -4  107.96    2.43
   0   3   4    7.62    0.67
   0   3  -4    9.01    0.56
   0   3  -4    7.38    0.49
  -1   3  -4   16.78    0.77
   1   3   4   18.27    0.78
   1   3   4   17.33    0.85
  -1   3  -4   18.25    0.78
  -1   3  -4   16.16    0.89
   2  -3   4   24.33    0.91
   2   3   4   23.54    1.01
  -2   3  -4   23.69    1.00
   2   3   4   23.94    0.95
  -2   3  -4   24.52    1.12
   3  -3   4   77.83    1.83
   3  -3   4   76.85    1.91
  -3  -3  -4   73.78    2.22
  -3   3  -4   78.63    2.32
   3   3   4   73.78    2.03
  -3   3  -4   75.89    2.19
   3   3   4   74.90    2.03
  -4  -3  -4    0.10    0.36
   4  -3   4    0.53    0.28
   4  -3   4   -0.02    0.32
  -4   3  -4    0.27    0.33
  -4   3  -4   -0.19    0.32
   4   3   4    0.18    0.28
   4   3   4   -0.08    0.31
   5  -3   4   14.72    0.93
  -5  -3  -4   14.33    1.24
   5  -3   4   13.86    0.60
  -5   3  -4   15.63    1.09
   5   3   4   14.22    0.78
   5   3   4   13.78    0.93
  -5   3  -4   13.92    1.00
   6  -3   4   59.77    2.04
  -6  -3  -4   60.93    2.41
   6   3   4   60.98    1.77
  -6   3  -4   58.23    2.33
  -6   3  -4   55.91    2.20
   6   3   4   60.97    2.08
   7  -3   4    2.83    0.79
   7  -3   4    2.89    0.76
  -7  -3  -4    3.71    0.85
  -7   3  -4    4.01    0.85
  -7   3  -4    3.49    0.77
   7   3   4    3.89    0.78
   8  -3   4   50.03    2.18
   8  -3   4   49.72    2.27
  -8  -3  -4   49.02    2.44
   8   3   4   48.62    2.12
  -8   3  -4   46.19    2.22
  -8   3  -4   46.94    2.32
  -9  -3  -4    6.01    1.25
   9  -3   4    6.63    1.11
   9   3   4    4.51    0.92
  -9   3  -4    6.57    1.10
  -9   3  -4    4.98    1.00
  10  -3   4   28.61    1.99
 -10  -3  -4   20.54    1.93
 -10  -3  -4   23.97    2.14
 -10   3  -4   23.78    1.82
 -10   3  -4   23.93    1.78
  10   3   4   22.41    1.62
  11  -3   4   40.44    2.45
 -11  -3  -4   35.41    2.40
 -11  -3  -4   41.91    2.49
 -11   3  -4   42.44    2.58
 -11   3  -4   35.69    2.37
 -12  -3  -4    0.65    0.81
  12  -3   4    0.02    0.85
 -12  -3  -4    2.71    1.18
 -12   3  -4    1.55    0.96
 -12   3  -4   -0.93    0.65
  13  -3   4    3.26    1.18
 -13  -3  -4    2.33    1.30
 -13  -3  -4    3.44    1.19
 -13   3  -4    3.21    1.33
 -13   3  -4    3.60    1.17
 -14  -3  -4    5.63    1.67
 -14  -3  -4    5.49    1.55
 -14   3  -4    5.35    1.62
 -14   3  -4    8.19    1.68
 -16  -4   4    4.09    1.50
  16  -4  -4    2.52    1.66
  16   4  -4    5.35    1.63
 -16   4   4    5.73    1.42
  15  -4  -4   11.80    1.69
  15  -4  -4    4.57    1.70
 -15  -4   4    6.38    1.67
 -15   4   4    7.17    1.42
  15   4  -4    8.35    1.74
 -14  -4   4   25.46    2.49
  14  -4  -4   22.34    2.50
  14  -4  -4   24.64    2.22
 -14   4   4   26.81    2.08
  14   4  -4   25.71    2.54
 -13  -4   4    1.32    1.01
  13  -4  -4    0.92    0.93
  13  -4  -4    1.07    1.23
  13   4  -4    2.44    1.13
 -13   4   4    0.52    0.74
 -13   4   4    0.93    0.81
  12  -4  -4   31.86    2.07
  12  -4  -4   29.47    2.37
 -12  -4   4   26.32    2.04
 -12   4   4   28.43    1.82
 -12   4   4   28.20    1.84
  12   4  -4   27.13    2.41
 -11  -4   4    2.60    0.95
  11  -4  -4    5.52    1.12
  11  -4  -4    5.93    1.21
 -11   4   4    6.03    1.07
  11   4  -4    4.93    1.17
 -11   4   4    3.63    0.91
  10  -4  -4    1.74    0.82
 -10  -4   4   -0.42    0.40
 -10  -4   4    0.70    0.72
  10  -4  -4    0.68    0.78
  10   4  -4    0.23    0.84
 -10   4   4   -0.24    0.52
   9  -4  -4    0.92    0.87
   9  -4  -4    0.62    0.59
  -9  -4   4    1.11    0.48
  -9  -4   4    0.93    0.75
   9   4  -4    1.03    0.45
   9   4  -4    0.87    0.72
  -9   4   4    0.67    0.50
  -8  -4   4    7.91    0.76
   8  -4  -4    7.78    1.20
  -8  -4   4    7.62    1.05
   8  -4  -4    9.92    1.14
   8   4  -4    8.66    0.87
  -8   4   4    7.99    0.69
  -8   4   4    6.38    0.89
  -8   4   4    7.49    0.88
   8   4  -4    6.12    1.01
   8   4  -4    6.23    0.67
   7  -4  -4    2.02    0.69
  -7  -4   4    2.13    0.66
  -7  -4   4    2.69    0.44
   7  -4  -4    2.77    0.78
  -7   4   4    2.20    0.54
   7   4  -4    2.55    0.44
   7   4  -4    1.89    0.47
   7   4  -4    3.03    0.81
  -7   4   4    2.33    0.52
  -7   4   4    2.60    0.45
  -6  -4   4   58.55    2.12
   6  -4  -4   63.75    2.27
   6  -4  -4   56.82    2.08
  -6   4   4   59.37    1.97
   6   4  -4   59.79    1.87
   6   4  -4   59.22    2.20
  -6   4   4   60.44    1.74
   6   4  -4   57.60    1.54
   5  -4  -4   24.58    1.28
   5  -4  -4   25.31    1.24
  -5  -4   4   27.88    1.34
  -5   4   4   29.55    1.22
   5   4  -4   26.76    0.87
   5   4  -4   26.95    1.17
   5   4  -4   23.98    1.33
  -5   4   4   27.57    1.08
   4  -4  -4   17.40    0.98
  -4  -4   4   18.10    0.99
   4  -4  -4   18.48    1.07
  -4   4   4   18.80    0.94
   4   4  -4   16.88    0.96
   4   4  -4   17.45    0.90
  -4   4   4   17.88    0.88
   4   4  -4   18.01    1.01
  -3  -4   4    4.61    0.63
   3  -4  -4    3.14    0.59
   3   4  -4    4.22    0.58
   3   4  -4    3.63    0.59
   3   4  -4    4.15    0.61
  -3   4   4    3.48    0.51
  -3   4   4    3.83    0.52
  -2  -4   4  452.52    8.96
   2  -4  -4  473.96    8.94
  -2   4   4  467.65    8.81
   2   4  -4  466.17    8.80
   2   4  -4  450.64    8.96
   2   4  -4  452.76    9.03
  -2   4   4  441.35    8.85
   1  -4  -4    9.58    0.83
  -1   4   4   10.43    0.71
   1   4  -4    9.06    0.63
   1   4  -4    9.67    0.68
   0   4   4   46.56    1.50
   0   4  -4   45.01    1.36
   0   4   4   45.83    1.51
   0   4  -4   47.68    1.43
   0   4  -4   44.57    1.53
  -1   4  -4    0.06    0.20
   1   4   4    0.20    0.30
  -1   4  -4    0.13    0.30
   1   4   4    1.23    0.41
  -1   4  -4    0.20    0.26
  -2  -4  -4    8.69    0.76
  -2   4  -4    9.90    0.58
  -2   4  -4    9.59    0.67
   2   4   4   10.09    0.69
   2   4   4    9.05    0.67
  -2   4  -4    7.88    0.78
  -3  -4  -4    8.08    0.80
   3  -4   4    6.67    0.59
  -3   4  -4    7.32    0.75
   3   4   4    8.05    0.74
  -3   4  -4    7.49    0.79
   3   4   4    7.84    0.72
   4  -4   4    1.51    0.43
  -4  -4  -4    1.48    0.55
   4  -4   4    2.30    0.38
  -4   4  -4    2.57    0.58
   4   4   4    1.87    0.44
   4   4   4    2.08    0.46
  -4   4  -4    1.75    0.51
   5  -4   4    2.37    0.36
   5  -4   4    3.23    0.59
  -5  -4  -4    2.03    0.63
   5   4   4    3.51    0.54
  -5   4  -4    2.89    0.62
  -5   4  -4    1.52    0.54
   5   4   4    2.04    0.53
   6  -4   4   29.47    1.46
   6  -4   4   26.09    1.53
  -6  -4  -4   28.19    1.64
   6   4   4   26.80    1.39
  -6   4  -4   26.34    1.52
   6   4   4   27.60    1.19
  -6   4  -4   27.50    1.50
   7  -4   4   13.07    1.19
   7  -4   4   13.16    1.40
  -7  -4  -4   13.24    1.40
   7   4   4   12.28    0.84
  -7   4  -4   12.85    1.31
  -7   4  -4   15.37    1.46
   7   4   4   13.40    1.22
  -8  -4  -4    3.23    1.00
   8  -4   4    2.29    0.85
   8  -4   4    2.40    0.81
  -8   4  -4    2.70    0.81
  -8   4  -4    2.06    0.71
   8   4   4    3.15    0.78
   9  -4   4   34.16    2.04
  -9  -4  -4   29.65    1.99
  -9   4  -4   31.50    1.94
  -9   4  -4   28.35    1.85
   9   4   4   32.49    1.81
 -10  -4  -4    0.55    0.86
  10  -4   4    2.36    0.97
 -10  -4  -4    1.09    0.77
 -10   4  -4    1.25    0.81
 -10   4  -4    1.38    0.85
  10   4   4    1.87    0.87
 -11  -4  -4    0.02    0.75
 -11  -4  -4   -1.86    0.72
  11  -4   4   -0.15    0.84
 -11   4  -4    0.80    0.75
 -11   4  -4    0.27    0.84
  12  -4   4   -0.58    0.69
 -12  -4  -4    0.16    0.91
 -12  -4  -4    1.29    1.02
 -12   4  -4    0.54    0.83
 -12   4  -4    0.29    0.90
 -13  -4  -4   14.16    2.02
 -13  -4  -4   13.86    2.01
  13  -4   4   11.80    1.74
 -13   4  -4   10.40    1.84
 -13   4  -4   10.20    1.67
 -14  -4  -4    2.85    1.35
 -14  -4  -4    3.10    1.33
 -14   4  -4    3.82    1.47
 -14   4  -4    3.16    1.38
  16  -5  -4   -0.68    1.50
 -16  -5   4    2.01    1.44
 -16   5   4   -0.47    0.98
  16   5  -4   -0.31    1.01
  15  -5  -4    0.73    1.47
 -15  -5   4    0.91    1.25
  15  -5  -4    0.97    1.05
 -15   5   4    0.14    0.79
  15   5  -4    0.47    1.20
 -14  -5   4    3.12    1.32
  14  -5  -4    3.83    1.53
  14  -5  -4    3.90    1.11
 -14   5   4    2.12    0.96
  14   5  -4    3.89    1.36
  13  -5  -4    5.92    1.47
  13  -5  -4    3.84    1.12
 -13  -5   4    3.84    1.16
 -13   5   4    2.21    0.92
  13   5  -4    6.00    1.47
  12  -5  -4    3.10    0.98
 -12  -5   4    4.24    1.21
  12  -5  -4    2.91    1.15
 -12   5   4    3.23    0.86
  12   5  -4    4.18    1.16
 -11  -5   4    4.17    1.16
  11  -5  -4    6.37    1.15
  11  -5  -4    4.85    1.19
  11   5  -4    5.65    1.18
 -11   5   4    4.74    0.95
  10  -5  -4    1.37    0.95
  10  -5  -4    1.22    0.74
 -10  -5   4    0.18    0.71
 -10   5   4    1.25    0.69
  10   5  -4    0.42    0.71
   9  -5  -4  124.52    3.85
  -9  -5   4  126.74    3.28
   9  -5  -4  129.99    4.13
  -9  -5   4  119.57    3.94
   9   5  -4  130.73    3.41
   9   5  -4  126.25    4.11
  -9   5   4  125.11    3.73
  -9   5   4  124.86    3.45
   8  -5  -4   10.63    1.26
  -8  -5   4   11.25    0.80
  -8  -5   4   10.44    1.20
   8  -5  -4   11.17    1.26
  -8   5   4    9.84    0.94
   8   5  -4   10.31    0.97
  -8   5   4   10.08    1.07
   8   5  -4   13.62    1.46
   7  -5  -4  160.11    4.52
  -7  -5   4  160.50    4.38
  -7  -5   4  156.07    3.61
   7  -5  -4  170.94    4.34
  -7   5   4  164.72    3.69
  -7   5   4  171.39    4.26
   7   5  -4  170.99    4.02
  -7   5   4  166.01    3.83
   7   5  -4  166.75    3.45
   7   5  -4  162.75    4.54
   6  -5  -4    0.00    0.42
   6  -5  -4    0.14    0.46
  -6  -5   4    0.59    0.47
   6   5  -4    0.17    0.25
   6   5  -4    0.24    0.37
  -6   5   4    0.28    0.33
   6   5  -4    0.58    0.46
  -6   5   4   -0.16    0.27
   5  -5  -4   23.14    1.23
   5  -5  -4   21.02    1.25
  -5  -5   4   23.00    1.28
  -5   5   4   24.29    1.17
  -5   5   4   21.67    1.01
   5   5  -4   23.24    1.11
   5   5  -4   21.93    1.24
  -4  -5   4   16.67    1.01
   4  -5  -4   17.95    1.03
   4   5  -4   18.65    1.04
  -4   5   4   17.05    0.95
   4   5  -4   17.60    1.04
  -4   5   4   16.89    0.91
   4   5  -4   18.33    0.97
  -3  -5   4   92.26    2.58
   3  -5  -4   95.13    2.60
   3   5  -4   94.09    2.59
  -3   5   4   97.94    2.51
  -3   5   4   96.74    2.56
   3   5  -4   96.12    2.53
   3   5  -4   97.20    2.65
   2  -5  -4    3.94    0.58
  -2  -5   4    2.69    0.48
   2   5  -4    3.11    0.50
  -2   5   4    3.13    0.50
   2   5  -4    3.25    0.52
   2   5  -4    3.44    0.50
  -2   5   4    2.97    0.49
  -1  -5   4   17.59    0.96
   1  -5  -4   19.28    1.03
   1   5  -4   19.63    0.93
   1   5  -4   19.61    0.97
  -1   5   4   18.22    0.97
   0   5   4   59.73    1.85
   0   5  -4   58.65    1.83
   0   5  -4   61.41    1.75
   0   5   4   57.59    1.82
  -1   5  -4   61.12    1.93
   1   5   4   61.31    1.90
  -1   5  -4   63.63    1.74
   1   5   4   62.19    1.91
  -1   5  -4   59.09    1.72
  -2  -5  -4    1.60    0.42
  -2   5  -4    0.43    0.37
  -2   5  -4    1.30    0.39
   2   5   4    0.56    0.34
   2   5   4    0.37    0.33
  -2   5  -4    0.58    0.29
  -3  -5  -4    0.09    0.40
   3   5   4    0.68    0.33
  -3   5  -4    0.07    0.28
   3   5   4    0.04    0.34
  -3   5  -4    0.36    0.26
  -3   5  -4    0.01    0.30
  -4  -5  -4    2.01    0.62
   4  -5   4    1.49    0.44
   4   5   4    2.04    0.50
  -4   5  -4    1.72    0.35
   4   5   4    1.75    0.46
  -4   5  -4    1.53    0.50
  -4   5  -4    1.91    0.54
   5  -5   4  103.93    2.38
   5  -5   4  109.72    2.90
   5  -5   4  102.19    3.16
  -5  -5  -4  110.17    3.25
   5   5   4  105.64    3.02
   5   5   4  107.38    2.85
  -5   5  -4  107.17    3.18
  -5   5  -4  101.08    3.10
   6  -5   4   27.05    1.43
   6  -5   4   27.91    1.62
  -6  -5  -4   27.20    1.68
   6   5   4   25.83    1.44
   6   5   4   26.95    1.28
  -6   5  -4   25.85    1.55
  -6   5  -4   26.54    1.52
   7  -5   4   33.32    1.85
  -7  -5  -4   30.68    1.85
   7  -5   4   33.36    1.68
   7   5   4   31.75    1.39
  -7   5  -4   31.84    1.78
  -7   5  -4   35.69    1.87
   7   5   4   34.33    1.71
   8  -5   4    0.77    0.71
   8  -5   4   -0.04    0.71
  -8  -5  -4    0.50    0.78
  -8   5  -4    0.78    0.59
  -8   5  -4    0.04    0.64
   8   5   4   -0.55    0.56
   9  -5   4    0.53    0.83
  -9  -5  -4    0.57    0.85
  -9   5  -4    1.42    0.80
  -9   5  -4    1.00    0.74
   9   5   4    0.47    0.64
  10  -5   4   18.93    1.92
 -10  -5  -4   22.79    2.16
 -10   5  -4   17.56    1.83
  10   5   4   17.99    1.70
 -10   5  -4   19.50    1.86
 -11  -5  -4    2.62    1.13
  11  -5   4    4.11    1.23
 -11  -5  -4    3.39    1.08
 -11   5  -4    2.12    0.92
 -11   5  -4    3.28    1.02
 -12  -5  -4    0.31    0.93
 -12  -5  -4    1.77    0.93
  12  -5   4   -1.52    0.83
 -12   5  -4    0.60    0.76
 -12   5  -4   -0.88    0.86
 -13  -5  -4    4.18    1.29
 -13  -5  -4    7.02    1.64
  13  -5   4    5.04    1.31
 -13   5  -4    5.47    1.39
 -13   5  -4    5.67    1.56
 -14  -5  -4   -1.14    0.85
 -14  -5  -4    0.63    1.25
 -14   5  -4    0.89    1.09
 -14   5  -4    0.16    1.03
  16  -6  -4    4.70    1.69
 -16  -6   4    5.45    1.55
  16   6  -4    4.79    1.49
 -16   6   4    7.56    1.59
  15  -6  -4   -1.35    1.31
  15  -6  -4    2.41    1.16
 -15  -6   4    1.90    1.17
  15   6  -4    1.99    1.31
 -15   6   4    1.05    1.02
  14  -6  -4    0.85    1.18
  14  -6  -4    2.49    1.11
 -14  -6   4    2.08    1.14
  14   6  -4    1.31    1.13
 -14   6   4    3.01    1.15
  13  -6  -4    4.57    1.17
 -13  -6   4    0.64    1.13
  13  -6  -4    5.81    1.53
  13   6  -4    1.88    1.01
 -13   6   4    2.76    0.96
 -12  -6   4    1.26    1.01
  12  -6  -4    1.80    1.20
  12  -6  -4   -0.23    0.67
 -12   6   4    1.43    0.72
  12   6  -4    1.48    0.94
  11  -6  -4    0.07    0.84
 -11  -6   4    0.70    0.87
  11  -6  -4    0.49    0.71
  11   6  -4    0.81    0.90
 -11   6   4    1.19    0.69
  10  -6  -4    3.49    0.95
  10  -6  -4    3.51    1.07
 -10  -6   4    3.13    0.91
 -10   6   4    2.62    0.78
  10   6  -4    1.62    0.65
  10   6  -4    4.28    1.13
   9  -6  -4   -0.99    0.63
   9  -6  -4   -0.63    0.56
  -9  -6   4   -0.79    0.58
  -9   6   4    0.12    0.52
   9   6  -4    0.31    0.65
   9   6  -4   -0.05    0.45
   8  -6  -4   17.56    1.65
   8  -6  -4   15.06    1.47
  -8  -6   4   15.22    0.93
  -8  -6   4   13.85    1.42
  -8   6   4   14.41    0.98
   8   6  -4   14.61    1.45
  -8   6   4   14.49    1.33
   8   6  -4   14.56    1.08
   7  -6  -4    3.78    0.84
   7  -6  -4    4.23    0.86
  -7  -6   4    4.01    0.82
   7   6  -4    3.98    0.68
  -7   6   4    3.27    0.53
  -7   6   4    3.11    0.67
   7   6  -4    2.51    0.73
  -7   6   4    3.10    0.55
   6  -6  -4    3.92    0.82
  -6  -6   4    5.49    0.84
   6  -6  -4    4.18    0.81
   6   6  -4    5.20    0.76
  -6   6   4    2.99    0.51
   6   6  -4    4.73    0.88
  -6   6   4    4.07    0.68
   5  -6  -4   52.35    1.98
   5  -6  -4   52.61    2.09
  -5  -6   4   53.83    2.00
  -5   6   4   52.06    1.71
   5   6  -4   54.55    2.06
  -5   6   4   53.05    1.91
   5   6  -4   50.10    1.81
   4  -6  -4   17.98    1.10
  -4  -6   4   18.81    1.15
   4   6  -4   19.50    1.14
  -4   6   4   19.76    1.07
   4   6  -4   17.25    1.00
  -4   6   4   19.54    1.01
   4   6  -4   18.63    1.14
   3  -6  -4    2.28    0.57
  -3  -6   4    1.70    0.52
  -3   6   4    1.38    0.41
  -3   6   4    1.64    0.41
   3   6  -4    1.72    0.45
   3   6  -4    1.80    0.50
   3   6  -4    2.09    0.48
  -2  -6   4    3.57    0.56
   2  -6  -4    5.06    0.68
  -2   6   4    3.85    0.58
   2   6  -4    5.22    0.63
   2   6  -4    4.35    0.60
   2   6  -4    4.92    0.66
  -2   6   4    4.62    0.64
  -1  -6   4   57.75    1.87
   1  -6  -4   59.93    1.87
   1   6  -4   57.10    1.86
   1   6  -4   57.23    1.87
  -1   6   4   56.29    1.86
   1   6  -4   58.29    1.81
   0   6  -4  111.62    2.54
   0   6  -4  109.86    2.86
   0   6  -4  104.75    2.70
   0   6   4  107.12    2.85
   0   6   4  102.31    2.88
   1   6   4   15.65    0.95
  -1   6  -4   14.88    0.81
  -1   6  -4   14.13    0.93
  -1   6  -4   14.15    0.78
   1   6   4   13.00    0.87
  -2  -6  -4    3.44    0.58
  -2   6  -4    3.57    0.51
  -2   6  -4    3.19    0.52
  -2   6  -4    2.01    0.53
   2   6   4    4.07    0.64
   2   6   4    3.45    0.57
  -3  -6  -4   15.68    1.03
  -3   6  -4   17.28    1.10
  -3   6  -4   18.08    1.04
   3   6   4   14.10    0.93
   3   6   4   16.41    1.05
  -3   6  -4   15.23    0.79
  -4  -6  -4    0.67    0.47
   4  -6   4    0.31    0.45
   4   6   4    0.38    0.42
  -4   6  -4    0.28    0.28
  -4   6  -4   -0.29    0.36
   4   6   4   -0.18    0.36
  -4   6  -4   -0.03    0.42
   5  -6   4    6.50    0.80
   5  -6   4    5.55    0.93
  -5  -6  -4    5.54    0.87
   5   6   4    5.08    0.80
  -5   6  -4    6.10    0.88
  -5   6  -4    5.29    0.80
   5   6   4    7.92    0.88
   6  -6   4   34.47    1.64
  -6  -6  -4   33.91    1.88
   6  -6   4   30.07    1.73
  -6   6  -4   31.17    1.71
  -6   6  -4   35.92    1.80
   6   6   4   30.52    1.60
   6   6   4   32.44    1.46
   7  -6   4   12.68    1.43
   7  -6   4   11.80    1.19
  -7  -6  -4    9.91    1.26
   7   6   4   11.54    1.22
   7   6   4   12.25    1.09
  -7   6  -4   12.55    1.32
  -7   6  -4   12.01    1.35
   8  -6   4    2.85    0.86
  -8  -6  -4    1.96    0.80
   8  -6   4    0.73    0.73
   8   6   4    0.16    0.64
  -8   6  -4    1.17    0.71
  -8   6  -4    2.28    0.74
  -9  -6  -4    1.83    0.89
   9  -6   4    2.63    0.93
   9   6   4    1.69    0.74
  -9   6  -4    1.52    0.84
  -9   6  -4    0.25    0.66
  10  -6   4   22.10    2.11
 -10  -6  -4   23.88    2.23
 -10   6  -4   24.10    1.92
  10   6   4   23.12    1.75
 -10   6  -4   19.70    1.94
 -11  -6  -4    0.75    1.00
  11  -6   4    0.31    0.80
 -11   6  -4    0.08    0.66
 -11   6  -4   -0.53    0.64
  12  -6   4    1.46    1.06
 -12  -6  -4   -0.08    0.85
 -12  -6  -4    1.42    1.01
 -12   6  -4   -0.77    0.87
 -12   6  -4    2.34    1.09
 -13  -6  -4    3.61    1.26
 -13  -6  -4    2.83    1.30
 -13   6  -4    1.88    1.11
 -13   6  -4    2.92    1.18
 -14  -6  -4    0.66    1.16
 -14  -6  -4    1.07    1.31
 -14   6  -4    2.81    1.30
 -14   6  -4    3.29    1.42
  16  -7  -4   -0.13    1.55
 -16  -7   4    1.42    1.22
  16   7  -4    2.54    1.43
 -16   7   4    1.03    1.19
 -15  -7   4   18.63    2.37
  15  -7  -4   17.18    2.37
 -15   7   4   19.85    2.29
  15   7  -4   15.24    2.24
  14  -7  -4    3.98    1.34
  14  -7  -4    6.38    1.57
 -14  -7   4    6.12    1.53
 -14   7   4    2.59    1.04
  14   7  -4    4.72    1.40
 -13  -7   4   13.54    1.85
  13  -7  -4   12.43    1.67
  13  -7  -4   14.41    2.00
  13   7  -4   10.57    1.68
 -13   7   4   12.28    1.68
  12  -7  -4    1.28    0.86
 -12  -7   4    1.38    1.04
  12  -7  -4    0.48    0.93
  12   7  -4    1.28    0.89
 -12   7   4    0.98    0.76
  11  -7  -4    7.46    1.35
 -11  -7   4    4.73    1.16
  11  -7  -4    4.66    1.21
 -11   7   4    3.71    1.04
  11   7  -4    5.37    1.17
  10  -7  -4    5.24    1.17
 -10  -7   4    5.75    1.15
  10  -7  -4    6.75    1.22
  10   7  -4    5.72    0.88
  10   7  -4    4.98    1.18
 -10   7   4    6.94    1.18
   9  -7  -4   88.27    3.25
  -9  -7   4   98.43    3.53
   9  -7  -4   92.87    3.58
   9   7  -4   92.35    3.47
   9   7  -4   88.44    2.89
  -9   7   4   94.79    3.27
   8  -7  -4   15.56    1.49
  -8  -7   4   14.23    1.55
   8  -7  -4   15.58    1.56
  -8   7   4   14.59    1.36
   8   7  -4   17.10    1.15
   8   7  -4   15.90    1.55
  -7  -7   4    1.54    0.70
   7  -7  -4    0.78    0.62
   7  -7  -4    2.87    0.84
   7   7  -4    1.48    0.55
  -7   7   4    1.34    0.61
  -7   7   4    1.19    0.42
   7   7  -4    1.35    0.65
   6  -7  -4  126.12    3.59
   6  -7  -4  124.19    3.77
  -6  -7   4  127.21    3.68
   6   7  -4  122.32    3.37
   6   7  -4  123.87    3.73
  -6   7   4  126.69    3.16
  -6   7   4  121.90    3.50
  -5  -7   4    2.20    0.66
   5  -7  -4    1.84    0.67
   5   7  -4    2.25    0.55
  -5   7   4    2.61    0.58
  -5   7   4    2.36    0.52
   5   7  -4    3.46    0.75
   4  -7  -4    7.45    0.92
  -4  -7   4    6.29    0.83
  -4   7   4    5.96    0.76
   4   7  -4    6.77    0.86
   4   7  -4    6.92    0.81
   4   7  -4    7.44    0.90
  -4   7   4    6.62    0.76
  -3  -7   4   62.30    2.12
   3  -7  -4   64.91    2.12
  -3   7   4   61.54    2.08
   3   7  -4   62.72    2.10
   3   7  -4   65.10    2.22
  -3   7   4   64.33    2.05
   3   7  -4   68.38    2.13
   2  -7  -4   20.86    1.12
  -2  -7   4   21.59    1.17
  -2   7   4   21.35    1.12
   2   7  -4   22.95    1.14
  -2   7   4   22.01    1.16
   2   7  -4   22.10    1.16
   2   7  -4   20.63    1.17
   1  -7  -4    3.86    0.65
  -1  -7   4    2.87    0.53
  -1   7   4    2.29    0.53
   1   7  -4    3.51    0.57
   1   7  -4    2.26    0.49
   1   7  -4    2.99    0.56
   1   7  -4    2.44    0.39
   0  -7   4   25.23    1.21
   0   7  -4   23.25    1.15
   0   7  -4   22.91    1.18
   0   7  -4   23.32    0.97
   0   7   4   25.41    1.23
   0   7   4   23.62    1.24
   0   7  -4   22.43    1.09
   1  -7   4   -0.40    0.35
   1   7   4    0.22    0.38
  -1   7  -4    0.37    0.30
  -1   7  -4    0.63    0.31
  -1   7  -4   -0.03    0.27
   1   7   4    0.07    0.35
  -2  -7  -4    9.84    0.86
   2  -7   4   10.11    0.93
  -2   7  -4   11.11    1.01
   2   7   4    8.86    0.95
  -2   7  -4   10.95    0.80
  -2   7  -4    9.65    0.73
   2   7   4   10.18    0.95
  -3  -7  -4   29.84    1.39
   3  -7   4   27.94    1.44
   3   7   4   27.83    1.37
  -3   7  -4   28.87    1.40
  -3   7  -4   28.84    1.17
   3   7   4   29.10    1.48
  -3   7  -4   26.67    1.29
   4  -7   4   98.56    3.07
  -4  -7  -4  103.47    3.05
  -4   7  -4  104.72    2.58
  -4   7  -4  100.08    3.00
   4   7   4  104.56    2.98
   4   7   4  104.06    3.14
  -4   7  -4  105.61    3.11
   5  -7   4    2.71    0.80
  -5  -7  -4    3.43    0.75
   5  -7   4    4.01    0.71
  -5   7  -4    3.41    0.71
   5   7   4    2.94    0.70
  -5   7  -4    3.29    0.73
   5   7   4    2.69    0.60
   6  -7   4    2.64    0.79
   6  -7   4    3.82    0.79
  -6  -7  -4    4.54    0.90
   6   7   4    3.20    0.67
   6   7   4    2.48    0.71
  -6   7  -4    2.51    0.76
  -6   7  -4    1.81    0.64
   7  -7   4   44.79    2.20
   7  -7   4   44.99    2.03
  -7  -7  -4   40.18    2.13
   7   7   4   40.73    1.76
  -7   7  -4   43.19    2.09
   7   7   4   41.63    2.05
  -7   7  -4   44.04    2.17
   8  -7   4   -0.12    0.69
   8  -7   4   -0.35    0.67
  -8  -7  -4    0.30    0.66
  -8   7  -4    0.48    0.66
   8   7   4    0.25    0.60
  -8   7  -4    0.40    0.68
  -9  -7  -4    4.47    1.13
   9  -7   4    2.78    0.98
  -9   7  -4    1.11    0.78
   9   7   4    2.75    0.84
  -9   7  -4    1.91    0.84
 -10  -7  -4    0.67    0.85
  10  -7   4    1.13    0.85
  10   7   4    1.53    0.80
 -10   7  -4    0.35    0.67
 -10   7  -4    1.63    0.75
  11  -7   4   19.06    2.04
 -11  -7  -4   18.61    2.11
 -11   7  -4   21.57    2.15
 -11   7  -4   22.08    2.19
 -12  -7  -4    6.97    1.47
 -12  -7  -4    9.91    1.68
  12  -7   4   10.92    1.76
 -12   7  -4    6.75    1.42
 -12   7  -4    5.23    1.34
 -13  -7  -4   13.62    2.02
 -13  -7  -4   14.23    2.12
 -13   7  -4   13.42    2.00
 -13   7  -4   11.05    1.77
 -14  -7  -4    2.04    1.23
 -14  -7  -4    1.71    1.36
 -14   7  -4    3.52    1.42
 -14   7  -4    2.45    1.36
 -15  -8   4   -0.94    1.19
  15  -8  -4   -0.60    1.41
 -15   8   4    0.64    1.07
  15   8  -4    0.44    1.20
  14  -8  -4   -1.82    1.14
 -14  -8   4    0.44    0.97
  14  -8  -4    0.85    1.06
  14   8  -4    0.34    1.05
 -14   8   4    0.51    0.85
  13  -8  -4   42.72    2.69
  13  -8  -4   37.29    2.82
 -13  -8   4   32.95    2.87
  13   8  -4   34.72    2.63
 -13   8   4   37.60    2.49
  12  -8  -4    0.66    0.97
  12  -8  -4    2.57    1.22
 -12  -8   4    2.84    1.17
  12   8  -4    1.47    0.93
 -12   8   4    2.72    0.95
 -11  -8   4   85.98    3.65
  11  -8  -4   90.20    3.81
  11  -8  -4   86.24    3.52
 -11   8   4   94.69    3.59
  11   8  -4   92.57    3.81
  10  -8  -4    4.90    1.29
 -10  -8   4    7.54    1.36
  10  -8  -4    3.73    0.98
  10   8  -4    6.38    1.31
  10   8  -4    4.59    0.88
 -10   8   4    7.04    1.21
   9  -8  -4    5.18    1.09
  -9  -8   4    4.67    1.10
   9  -8  -4    6.78    1.29
   9   8  -4    6.92    1.22
  -9   8   4    7.57    1.10
   9   8  -4    8.48    1.07
   8  -8  -4   53.00    2.45
   8  -8  -4   50.87    2.50
  -8  -8   4   52.63    2.49
   8   8  -4   55.37    2.19
   8   8  -4   53.69    2.50
  -8   8   4   56.42    2.38
  -7  -8   4   15.31    1.48
   7  -8  -4   15.54    1.50
   7  -8  -4   13.05    1.45
  -7   8   4   16.13    0.99
   7   8  -4   16.85    1.17
   7   8  -4   16.81    1.55
  -7   8   4   19.65    1.34
   6  -8  -4    0.02    0.64
  -6  -8   4   -0.24    0.54
   6  -8  -4   -0.14    0.55
  -6   8   4   -0.02    0.46
  -6   8   4    0.64    0.40
   6   8  -4   -0.36    0.36
   6   8  -4    0.41    0.53
   5  -8  -4    1.23    0.60
  -5  -8   4    1.57    0.68
   5   8  -4    1.49    0.54
  -5   8   4    1.52    0.44
  -5   8   4    1.15    0.52
   5   8  -4    0.43    0.51
  -4  -8   4    9.58    1.04
   4  -8  -4    8.11    0.98
  -4   8   4    9.26    1.00
   4   8  -4    9.48    0.97
   4   8  -4    9.91    1.06
  -4   8   4   10.24    0.94
   4   8  -4    9.73    1.06
  -3  -8   4   27.36    0.80
   3  -8  -4   27.61    1.42
  -3  -8   4   27.97    1.40
  -3   8   4   26.45    1.36
   3   8  -4   26.50    1.34
  -3   8   4   26.93    1.30
   3   8  -4   31.18    1.50
   3   8  -4   26.97    1.35
   2  -8  -4   -0.15    0.46
  -2  -8   4    1.12    0.30
  -2  -8   4    0.65    0.42
  -2   8   4    0.33    0.44
   2   8  -4    1.19    0.45
  -2   8   4    1.34    0.45
   2   8  -4    0.13    0.27
   2   8  -4    0.26    0.35
   2   8  -4    0.25    0.35
  -1  -8   4   10.08    0.92
  -1  -8   4   10.61    0.68
   1  -8  -4    9.60    0.92
   1   8  -4   10.00    0.66
   1   8  -4    9.59    0.97
  -1   8   4    9.70    0.97
   1   8  -4    9.55    0.91
   1   8  -4    8.59    0.92
   0  -8  -4    6.44    0.78
   0  -8   4    5.29    0.69
   0  -8   4    7.54    0.70
   0   8  -4    6.18    0.74
   0   8  -4    5.85    0.73
   0   8   4    5.55    0.82
   0   8  -4    6.06    0.81
   0   8   4    5.12    0.75
   0   8  -4    6.72    0.67
   1  -8   4    0.38    0.41
  -1   8  -4    0.74    0.40
  -1   8  -4    1.08    0.46
  -1   8  -4    1.07    0.38
   1   8   4    0.46    0.42
   1   8   4    0.76    0.43
  -2  -8  -4   63.49    2.00
   2  -8   4   63.56    2.13
   2   8   4   65.36    2.24
   2   8   4   61.38    2.28
  -2   8  -4   58.73    1.99
  -2   8  -4   62.45    1.97
  -2   8  -4   62.24    2.17
  -3  -8  -4   -0.28    0.44
   3  -8   4   -0.57    0.48
  -3   8  -4    0.09    0.40
   3   8   4    0.04    0.42
  -3   8  -4    0.19    0.43
  -3   8  -4    0.49    0.36
   3   8   4    0.45    0.39
   4  -8   4    0.86    0.65
  -4  -8  -4    0.47    0.58
  -4   8  -4    1.06    0.48
  -4   8  -4    0.06    0.48
   4   8   4    0.02    0.49
  -4   8  -4    0.33    0.37
   4   8   4    0.84    0.46
   5  -8   4  115.55    3.53
   5  -8   4  118.69    3.41
  -5  -8  -4  124.18    3.59
  -5   8  -4  116.72    3.51
  -5   8  -4  113.90    3.46
   5   8   4  114.36    3.59
   5   8   4  113.82    3.34
   6  -8   4    3.80    0.91
   6  -8   4    3.10    0.78
  -6  -8  -4    3.36    0.92
  -6   8  -4    2.63    0.76
   6   8   4    2.88    0.79
  -6   8  -4    5.24    0.95
   6   8   4    3.08    0.69
  -7  -8  -4   13.89    1.49
   7  -8   4   14.16    1.59
   7  -8   4   14.23    1.36
   7   8   4   11.69    1.34
  -7   8  -4   11.23    1.30
  -7   8  -4   13.38    1.39
   7   8   4   12.99    1.22
   8  -8   4    0.54    0.72
  -8  -8  -4    1.15    0.90
   8   8   4    0.34    0.67
  -8   8  -4    0.47    0.69
  -8   8  -4    0.88    0.70
   9  -8   4    7.20    1.35
  -9  -8  -4    7.09    1.27
  -9   8  -4    5.82    1.14
  -9   8  -4    6.27    1.17
   9   8   4    4.13    1.01
  10  -8   4    0.47    1.01
 -10  -8  -4    2.41    1.07
 -10   8  -4    0.89    0.81
  10   8   4    0.77    0.77
 -10   8  -4    0.74    0.80
 -11  -8  -4   17.58    2.04
  11  -8   4   14.84    1.87
 -11   8  -4   22.27    2.17
 -11   8  -4   15.63    1.88
  12  -8   4    2.61    1.14
 -12  -8  -4    1.98    1.03
 -12   8  -4    3.49    1.21
 -12   8  -4    1.00    1.04
 -13  -8  -4    3.97    1.47
 -13  -8  -4    4.40    1.32
 -13   8  -4    6.17    1.54
 -13   8  -4    4.24    1.28
 -15  -9   4   -0.57    1.05
  15  -9  -4   -0.72    1.41
 -15   9   4    0.59    0.93
  15   9  -4    0.72    1.19
  14  -9  -4   14.13    2.27
 -14  -9   4    9.63    1.94
 -14   9   4   12.71    1.90
  14   9  -4   13.85    2.05
  13  -9  -4    0.66    0.92
 -13  -9   4    1.25    1.04
  13  -9  -4    2.38    1.23
 -13   9   4    3.24    1.03
  13   9  -4    2.08    1.09
  12  -9  -4   -0.20    1.03
  12  -9  -4    0.23    0.82
 -12  -9   4   -0.48    0.79
 -12   9   4   -0.38    0.64
  12   9  -4    1.34    0.88
  11  -9  -4    1.16    1.02
  11  -9  -4    0.52    0.97
 -11  -9   4    0.83    0.86
  11   9  -4    2.02    1.10
 -11   9   4    1.33    0.76
 -10  -9   4   12.70    1.60
  10  -9  -4   17.39    1.97
  10  -9  -4   12.13    1.53
 -10   9   4   16.58    1.75
  10   9  -4   16.85    1.83
  10   9  -4   18.11    1.56
   9  -9  -4   16.65    1.82
   9  -9  -4   18.04    1.80
  -9  -9   4   14.55    1.64
  -9   9   4   18.17    1.70
   9   9  -4   18.83    1.82
   9   9  -4   16.63    1.49
  -8  -9   4   -0.54    0.67
   8  -9  -4    0.80    0.86
   8  -9  -4   -0.45    0.61
  -8   9   4    0.27    0.58
   8   9  -4    0.01    0.42
   8   9  -4    0.49    0.69
   7  -9  -4    0.03    0.64
  -7  -9   4   -0.50    0.75
   7  -9  -4    0.25    0.63
   7   9  -4   -0.21    0.45
   7   9  -4    0.78    0.64
  -7   9   4    0.89    0.44
  -7   9   4   -0.41    0.43
   6  -9  -4   23.41    1.54
  -6  -9   4   20.54    1.61
  -6   9   4   21.56    1.43
  -6   9   4   22.28    1.23
   6   9  -4   24.05    1.42
   6   9  -4   21.06    1.52
  -5  -9   4   33.50    1.76
   5  -9  -4   34.29    1.83
   5   9  -4   35.71    1.69
  -5   9   4   35.83    1.58
   5   9  -4   34.43    1.84
  -5   9   4   36.65    1.80
   4  -9  -4    4.29    0.79
  -4  -9   4    5.90    0.92
  -4   9   4    4.33    0.78
   4   9  -4    2.45    0.64
   4   9  -4    2.11    0.68
   4   9  -4    3.95    0.82
  -4   9   4    4.56    0.74
  -3  -9   4  150.10    3.03
   3  -9  -4  152.78    3.96
  -3  -9   4  152.97    4.01
  -3   9   4  150.19    4.04
   3   9  -4  151.03    4.23
   3   9  -4  156.44    4.00
   3   9  -4  146.72    3.96
  -3   9   4  147.83    3.88
  -2  -9   4    4.32    0.75
  -2  -9   4    4.31    0.47
   2  -9  -4    5.62    0.82
   2   9  -4    5.22    0.75
   2   9  -4    4.01    0.53
   2   9  -4    4.21    0.72
  -2   9   4    4.11    0.70
   2   9  -4    3.86    0.75
  -2   9   4    4.83    0.77
   1  -9  -4    5.54    0.80
  -1  -9   4    4.80    0.73
  -1  -9   4    5.64    0.61
   1   9  -4    5.27    0.62
   1   9  -4    4.53    0.80
   1   9  -4    6.08    0.82
   1   9  -4    6.40    0.85
  -1   9   4    5.69    0.82
   0  -9  -4    1.07    0.55
   0  -9   4    0.98    0.43
   0  -9   4    1.39    0.55
   0   9  -4    0.42    0.36
   0   9   4    1.39    0.58
   0   9   4    1.41    0.52
   0   9  -4    1.40    0.52
   0   9  -4    0.69    0.51
   0   9  -4    1.26    0.41
  -1  -9  -4    7.46    0.73
   1  -9   4    8.38    0.86
   1   9   4    9.19    1.08
   1   9   4    9.17    0.99
  -1   9  -4    6.90    0.83
  -1   9  -4    8.47    0.86
  -1   9  -4    8.67    0.88
   2  -9   4   10.44    0.98
  -2  -9  -4   11.53    0.98
   2   9   4    9.33    1.09
  -2   9  -4   10.78    0.83
   2   9   4   11.79    1.15
  -2   9  -4   12.50    1.12
  -2   9  -4   12.80    0.96
   3  -9   4    4.97    0.82
  -3  -9  -4    4.80    0.77
  -3   9  -4    6.01    0.85
   3   9   4    6.33    0.96
  -3   9  -4    3.95    0.75
  -3   9  -4    5.80    0.73
   3   9   4    4.40    0.83
   4  -9   4   39.98    1.95
  -4  -9  -4   39.70    1.83
   4   9   4   38.06    1.79
  -4   9  -4   40.77    1.82
  -4   9  -4   38.52    1.80
  -4   9  -4   38.22    1.50
   4   9   4   39.44    1.98
  -5  -9  -4    0.91    0.70
   5  -9   4    1.39    0.81
  -5   9  -4    2.75    0.74
   5   9   4    0.96    0.70
  -5   9  -4    2.10    0.66
   5   9   4    1.14    0.60
  -6  -9  -4    7.06    1.13
   6  -9   4    7.55    1.05
   6  -9   4    8.07    1.17
  -6   9  -4    6.81    1.08
  -6   9  -4    5.16    0.99
   6   9   4    6.11    0.95
   6   9   4    5.83    1.03
  -7  -9  -4   15.60    1.63
   7  -9   4   12.99    1.40
   7  -9   4   16.75    1.65
  -7   9  -4   17.19    1.60
   7   9   4   15.51    1.58
   7   9   4   14.85    1.37
  -7   9  -4   17.14    1.67
   8  -9   4    0.08    0.72
  -8  -9  -4   -1.27    0.72
   8   9   4    0.57    0.56
   8   9   4   -0.63    0.63
  -8   9  -4    0.64    0.75
  -8   9  -4    0.19    0.62
  -9  -9  -4   11.90    1.61
   9  -9   4   13.02    1.66
   9   9   4   14.69    1.61
  -9   9  -4   13.79    1.65
  -9   9  -4   16.02    1.69
  10  -9   4   -0.62    0.96
 -10  -9  -4    0.46    0.93
 -10   9  -4   -0.53    0.68
 -10   9  -4    0.00    0.66
  10   9   4   -1.17    0.63
  11  -9   4    9.50    1.69
 -11  -9  -4    5.42    1.44
 -11   9  -4    5.35    1.29
 -11   9  -4    5.47    1.29
 -12  -9  -4   19.17    2.30
 -12   9  -4   23.04    2.39
 -12   9  -4   16.19    2.03
 -13  -9  -4    3.78    1.36
 -13  -9  -4    5.51    1.43
 -13   9  -4    2.98    1.30
  15 -10  -4    0.19    1.32
 -15 -10   4   -0.18    1.22
  15  10  -4    2.20    1.30
 -15  10   4    0.19    0.93
 -14 -10   4    5.61    1.67
  14 -10  -4    4.80    1.71
 -14  10   4    6.96    1.50
  14  10  -4    9.81    1.84
  13 -10  -4    1.26    1.09
  13 -10  -4    0.25    1.13
 -13 -10   4   -0.08    0.91
 -13  10   4   -1.10    0.90
  13  10  -4    0.13    0.95
 -12 -10   4    7.38    1.46
  12 -10  -4    6.15    1.49
  12 -10  -4    3.53    1.21
  12  10  -4    5.35    1.39
 -12  10   4    5.12    1.28
 -11 -10   4   29.94    2.27
  11 -10  -4   30.04    2.38
  11 -10  -4   32.34    2.35
 -11  10   4   33.11    2.18
  11  10  -4   33.43    2.42
 -10 -10   4   15.69    1.84
  10 -10  -4   23.90    2.27
  10 -10  -4   24.44    2.11
  10  10  -4   21.45    2.08
 -10  10   4   14.43    1.70
  10  10  -4   22.14    1.60
  -9 -10   4   19.18    1.90
   9 -10  -4   16.66    1.71
   9 -10  -4   17.74    1.94
   9  10  -4   17.69    1.37
  -9  10   4   17.58    1.74
   9  10  -4   16.55    1.85
  -8 -10   4    3.84    1.14
   8 -10  -4    4.12    1.06
   8 -10  -4    4.92    1.18
   8  10  -4    4.67    0.94
   8  10  -4    4.04    1.06
  -8  10   4    3.05    0.85
  -7 -10   4    0.68    0.73
   7 -10  -4    0.11    0.64
   7 -10  -4    1.63    0.92
   7  10  -4    0.96    0.68
   7  10  -4   -0.12    0.59
  -7  10   4    1.31    0.64
  -7  10   4    0.85    0.48
  -6 -10   4    9.07    1.20
   6 -10  -4    8.59    1.17
   6  10  -4   10.61    1.37
  -6  10   4    8.72    0.98
  -6  10   4    8.50    1.14
   6  10  -4    8.76    1.10
   5 -10  -4  159.08    4.43
  -5 -10   4  166.41    4.52
  -5  10   4  154.71    4.39
   5  10  -4  156.99    4.33
  -5  10   4  163.76    4.15
   5  10  -4  159.63    4.65
   4 -10  -4   74.35    2.68
  -4 -10   4   77.56    2.74
   4  10  -4   73.32    2.61
  -4  10   4   71.60    2.65
  -4  10   4   75.31    2.53
   4  10  -4   71.88    2.81
   4  10  -4   75.28    2.67
   3 -10  -4    0.52    0.66
  -3 -10   4    0.42    0.52
   3  10  -4    1.07    0.59
  -3  10   4    0.85    0.47
   3  10  -4    0.45    0.49
   3  10  -4    0.62    0.47
  -3  10   4    1.03    0.60
   2 -10  -4   15.76    1.21
  -2 -10   4   16.58    0.80
  -2 -10   4   17.48    1.24
   2  10  -4   13.68    1.33
   2  10  -4   17.33    1.21
[truncated: 813,298 more chars]
