# Supplementary material for: Sulfate-bridged dimeric trinuclear copper(II)–pyrazolate complex with three different terminal ligands
Source: Acta Crystallogr E Crystallogr Commun. 2016 Jul 8;72(Pt 8):1064–7. doi: 10.1107/S2056989016010719 (PMC4971842; doi:10.1107/S2056989016010719)
Supplement: Supplementary file 2 [file e-72-01064-Isup2.hkl]

data_I                                                                          
_shelx_title ' GM149_0m in P2(1)/n'                                             
_shelx_refln_list_code          4                                               
_shelx_F_calc_maximum      430.53                                               
_exptl_crystal_F_000      1748.00                                               
_reflns_d_resolution_high  0.7396                                               
                                                                                
loop_                                                                           
 _space_group_symop_operation_xyz                                               
 'x, y, z'                                                                      
 '-x+1/2, y+1/2, -z+1/2'                                                        
 '-x, -y, -z'                                                                   
 'x-1/2, -y-1/2, z-1/2'                                                         
                                                                                
_cell_length_a    12.7038                                                       
_cell_length_b    16.5265                                                       
_cell_length_c    16.6830                                                       
_cell_angle_alpha  90.000                                                       
_cell_angle_beta  109.774                                                       
_cell_angle_gamma  90.000                                                       
                                                                                
_shelx_F_squared_multiplier     1.000                                           
                                                                                
loop_                                                                           
 _refln_index_h                                                                 
 _refln_index_k                                                                 
 _refln_index_l                                                                 
 _refln_F_squared_calc                                                          
 _refln_F_squared_meas                                                          
 _refln_F_squared_sigma                                                         
 _refln_observed_status                                                         
   2   0   0       4193.56       3865.69        89.98 o                         
   4   0   0        160.15        229.25        43.48 o                         
   6   0   0      15310.54      14710.01       188.64 o                         
   8   0   0       8465.70       8119.16       275.42 o                         
  10   0   0       3864.25       3968.45       155.97 o                         
  12   0   0       6152.35       6366.39       204.37 o                         
  14   0   0       2033.13       2260.66       271.71 o                         
  16   0   0       1150.37       1745.95       259.94 o                         
   1   1   0      24059.36      25746.12       346.82 o                         
   2   1   0         93.15        108.24        15.30 o                         
   3   1   0      13873.16      14445.42       153.94 o                         
   4   1   0        420.81        407.97        37.53 o                         
   5   1   0       1772.33       1696.92        42.91 o                         
   6   1   0        196.59        190.40        25.50 o                         
   7   1   0      16947.23      16253.33       160.22 o                         
   8   1   0      18103.49      17600.23       211.73 o                         
   9   1   0        874.19        917.18        61.84 o                         
  10   1   0        589.98        585.79        69.36 o                         
  11   1   0        947.37        980.79        72.18 o                         
  12   1   0        265.47        380.82        62.69 o                         
  13   1   0         49.37         50.22        61.99 o                         
  14   1   0        443.93        460.32        89.16 o                         
  15   1   0         14.14         -9.83       118.88 o                         
  16   1   0          2.28        -33.60        97.36 o                         
   0   2   0        437.54        424.54        22.06 o                         
   1   2   0      26922.83      27373.86       270.75 o                         
   2   2   0       1295.94       1362.15        55.04 o                         
   3   2   0        748.87        815.44        39.43 o                         
   4   2   0        914.85       1133.10        43.84 o                         
   5   2   0        188.91        140.37        22.86 o                         
   6   2   0       6363.83       6069.26        89.36 o                         
   7   2   0         10.01         -7.23        23.39 o                         
   8   2   0       9196.63       9033.64       135.94 o                         
   9   2   0        783.91        770.91        60.06 o                         
  10   2   0       6225.76       5960.68       125.85 o                         
  11   2   0       4760.79       4527.34       146.73 o                         
  12   2   0       3785.65       3801.17       155.66 o                         
  13   2   0       1996.97       1980.68       115.44 o                         
  14   2   0        110.65        127.90        70.91 o                         
  15   2   0        385.31        373.43       105.03 o                         
  16   2   0       2350.40       2320.94       284.69 o                         
   1   3   0        220.81        370.93        22.88 o                         
   2   3   0      47814.94      49344.52       482.47 o                         
   3   3   0       2485.27       2523.16        51.93 o                         
   4   3   0      21389.36      20937.94       199.14 o                         
   5   3   0       2350.92       2061.43        50.73 o                         
   6   3   0        624.36        536.90        36.43 o                         
   7   3   0       3208.99       3044.87        72.03 o                         
   8   3   0        575.33        662.47        44.90 o                         
   9   3   0      16747.97      16664.02       204.61 o                         
  10   3   0        174.86        173.83        47.67 o                         
  11   3   0        280.19        234.63        63.19 o                         
  12   3   0       2042.69       2176.52       112.49 o                         
  13   3   0       7667.44       7533.61       182.74 o                         
  14   3   0        219.56        209.84        88.15 o                         
  15   3   0         90.56         95.81        82.09 o                         
  16   3   0       1935.33       1831.48       181.67 o                         
   0   4   0      89941.91      91997.32      1646.07 o                         
   1   4   0       4767.40       5110.86        75.25 o                         
   2   4   0       1072.75       1259.26        49.90 o                         
   3   4   0       6974.27       7503.80       109.69 o                         
   4   4   0      19071.08      17812.74       173.84 o                         
   5   4   0       1626.12       1478.44        40.07 o                         
   6   4   0         41.89         17.42        24.03 o                         
   7   4   0       4100.94       4203.38        84.02 o                         
   8   4   0         62.98        120.11        36.59 o                         
   9   4   0       7518.99       7511.74       133.12 o                         
  10   4   0        102.40        161.31        69.86 o                         
  11   4   0       5031.03       4979.55       139.55 o                         
  12   4   0       1105.61       1144.53        93.11 o                         
  13   4   0        713.62        679.98        84.26 o                         
  14   4   0       4521.88       4628.72       173.33 o                         
  15   4   0        952.10        739.77       106.58 o                         
   1   5   0      22734.84      22676.43       210.32 o                         
   2   5   0       9830.25       9643.29       195.17 o                         
   3   5   0      30959.77      30639.48       283.92 o                         
   4   5   0      11313.41      11093.74       140.02 o                         
   5   5   0       2856.65       2901.78        87.63 o                         
   6   5   0       1336.07       1410.12        46.14 o                         
   7   5   0          2.69         -0.46        28.25 o                         
   8   5   0       1490.24       1548.67        68.05 o                         
   9   5   0       1993.68       2006.13       101.88 o                         
  10   5   0       2002.23       2234.17       103.18 o                         
  11   5   0       3424.59       3449.03       130.53 o                         
  12   5   0        365.46        265.69        67.86 o                         
  13   5   0         84.42         26.98        71.64 o                         
  14   5   0        448.09        441.12        84.43 o                         
  15   5   0        347.60        370.64       121.17 o                         
   0   6   0      22134.68      23024.80       274.32 o                         
   1   6   0        133.88        160.77        26.27 o                         
   2   6   0      10074.94       9835.61       141.86 o                         
   3   6   0      19850.52      20068.75       212.98 o                         
   4   6   0      14329.36      14531.83       174.89 o                         
   5   6   0      18529.24      17353.08       176.18 o                         
   6   6   0       9765.60       9777.10       120.03 o                         
   7   6   0         69.57         45.89        38.85 o                         
   8   6   0       2335.70       2446.63        91.22 o                         
   9   6   0       7986.28       7592.81       166.74 o                         
  10   6   0         50.54         43.27        52.85 o                         
  11   6   0      10530.42      10283.57       195.45 o                         
  12   6   0        267.83        304.01        66.01 o                         
  13   6   0          5.97        -58.33        58.33 o                         
  14   6   0       3674.61       3417.54       231.40 o                         
  15   6   0        265.49        342.43       127.72 o                         
   1   7   0        560.90        689.98        39.94 o                         
   2   7   0      27970.05      27859.16       274.61 o                         
   3   7   0       2875.04       3265.71        77.10 o                         
   4   7   0       1334.35       1433.45        58.15 o                         
   5   7   0      11907.54      12294.32       175.46 o                         
   6   7   0        212.58        201.13        33.79 o                         
   7   7   0       1442.23       1453.64        82.15 o                         
   8   7   0       5184.27       4950.70       143.68 o                         
   9   7   0         29.68        -39.79        48.69 o                         
  10   7   0       3597.82       3652.08       139.61 o                         
  11   7   0        984.41        959.82        81.96 o                         
  12   7   0        263.54        269.81        68.08 o                         
  13   7   0       8340.33       8336.99       240.11 o                         
  14   7   0        224.16        148.70       120.22 o                         
  15   7   0          1.30         59.41       117.57 o                         
   0   8   0      19878.97      19192.76       259.59 o                         
   1   8   0      15312.81      15497.41       179.28 o                         
   2   8   0      16081.06      16764.49       176.17 o                         
   3   8   0       1227.29       1164.09        60.03 o                         
   4   8   0       4242.41       4287.06        90.19 o                         
   5   8   0        617.74        714.27        52.52 o                         
   6   8   0       2096.05       2184.56        72.92 o                         
   7   8   0       4471.44       4171.82       110.22 o                         
   8   8   0         42.83         26.83        48.19 o                         
   9   8   0        160.42        169.62        54.19 o                         
  10   8   0       2178.41       2224.69       131.62 o                         
  11   8   0       3650.77       3558.08       169.64 o                         
  12   8   0       9419.81       9180.56       244.93 o                         
  13   8   0       1249.61       1350.14       129.02 o                         
  14   8   0        151.98        169.90       123.60 o                         
  15   8   0       4739.59       3989.81       267.08 o                         
   1   9   0         82.98        191.61        31.66 o                         
   2   9   0       1239.74       1096.01        52.30 o                         
   3   9   0       3032.77       2836.66        91.63 o                         
   4   9   0       1369.77       1474.01        64.79 o                         
   5   9   0      25712.62      25623.77       286.85 o                         
   6   9   0        311.61        386.14        52.02 o                         
   7   9   0      16474.24      15997.82       261.60 o                         
   8   9   0         66.23         47.35        53.13 o                         
   9   9   0       2625.52       2870.72       128.65 o                         
  10   9   0       2083.14       2084.99       155.86 o                         
  11   9   0       1809.52       1626.73       125.54 o                         
  12   9   0       3149.15       2942.84       180.07 o                         
  13   9   0        111.48        107.16        98.93 o                         
  14   9   0        972.46       1229.82       172.95 o                         
   0  10   0      13272.39      12164.14       163.26 o                         
   1  10   0       7923.63       7629.39       100.37 o                         
   2  10   0       6497.35       6226.22        90.55 o                         
   3  10   0       2326.81       2410.42        68.52 o                         
   4  10   0       2873.67       2944.13        85.74 o                         
   5  10   0       3433.44       3462.45       102.55 o                         
   6  10   0         88.33        168.85        54.11 o                         
   7  10   0       3101.63       3111.34       126.05 o                         
   8  10   0       1071.97       1058.00       121.73 o                         
   9  10   0       1384.44       1420.38       100.39 o                         
  10  10   0         16.17        -60.72        60.72 o                         
  11  10   0        704.12        700.23       112.42 o                         
  12  10   0        290.94        130.97        82.20 o                         
  13  10   0        662.35        457.31       116.48 o                         
  14  10   0        663.32        841.49       159.76 o                         
   1  11   0       1729.05       1806.49        60.74 o                         
   2  11   0       2744.29       2840.37        68.52 o                         
   3  11   0        236.18        211.33        41.12 o                         
   4  11   0       3041.65       2914.63       102.69 o                         
   5  11   0         30.29          8.89        48.91 o                         
   6  11   0      13538.85      13551.21       244.07 o                         
   7  11   0          4.64         31.12        50.83 o                         
   8  11   0       1088.85       1212.31        92.11 o                         
   9  11   0        425.09        346.03        71.99 o                         
  10  11   0          0.47        -69.61        69.61 o                         
  11  11   0       1121.47       1259.08       193.03 o                         
  12  11   0         26.93        -39.86        81.55 o                         
  13  11   0        764.32        582.38       139.54 o                         
  14  11   0        363.65        420.02       139.11 o                         
   0  12   0       1152.31       1121.72        66.22 o                         
   1  12   0      12195.18      11892.37       151.84 o                         
   2  12   0       6412.03       6122.83       138.31 o                         
   3  12   0       3328.27       3331.51       109.91 o                         
   4  12   0       2385.69       2450.71       104.63 o                         
   5  12   0         91.93         83.93        49.10 o                         
   6  12   0       2789.43       2814.08       136.53 o                         
   7  12   0       4815.17       4854.28       165.33 o                         
   8  12   0         73.35         40.00        58.42 o                         
   9  12   0       6963.56       6536.20       257.60 o                         
  10  12   0       3024.38       3005.37       182.74 o                         
  11  12   0       3108.34       2863.71       168.18 o                         
  12  12   0       1010.31        992.07       203.48 o                         
  13  12   0        613.84        770.15       154.04 o                         
   1  13   0       8894.23       8838.01       164.58 o                         
   2  13   0        879.37        942.95        72.53 o                         
   3  13   0       2552.38       2384.59       105.58 o                         
   4  13   0       1707.18       1926.74       100.09 o                         
   5  13   0         90.56        130.39        61.10 o                         
   6  13   0       1899.87       1933.86       200.78 o                         
   7  13   0         73.78         92.33        70.01 o                         
   8  13   0       5197.10       5130.92       169.67 o                         
   9  13   0       3936.69       3919.44       211.16 o                         
  10  13   0        813.42        763.53       111.29 o                         
  11  13   0          4.20         17.11        85.55 o                         
  12  13   0       1585.78       1923.57       195.32 o                         
  13  13   0        101.07        251.56       124.11 o                         
   0  14   0       3130.03       3296.81       249.29 o                         
   1  14   0         13.74        -60.49        60.49 o                         
   2  14   0       5089.84       5017.34       131.49 o                         
   3  14   0       5271.57       5410.57       196.15 o                         
   4  14   0        461.68        467.45        66.98 o                         
   5  14   0        472.94        594.09        74.92 o                         
   6  14   0       5292.46       5662.05       173.52 o                         
   7  14   0        130.78        212.91        71.34 o                         
   8  14   0       1381.44       1423.92       109.03 o                         
   9  14   0       1714.91       1619.99       119.37 o                         
  10  14   0       2219.59       2096.93       136.55 o                         
  11  14   0        688.84        686.36       133.04 o                         
  12  14   0       1214.81       1057.01       150.04 o                         
   1  15   0       2056.36       2051.23       135.46 o                         
   2  15   0      15919.22      15596.74       351.69 o                         
   3  15   0        226.54        243.55        64.98 o                         
   4  15   0       2264.65       2012.74       149.77 o                         
   5  15   0       2895.41       3148.64       133.41 o                         
   6  15   0         11.38        -24.34        60.44 o                         
   7  15   0        371.22        277.92        84.56 o                         
   8  15   0        357.26        409.82        84.75 o                         
   9  15   0        172.61        268.08        79.79 o                         
  10  15   0       5515.29       4958.38       219.82 o                         
  11  15   0        142.32        196.19       103.50 o                         
   0  16   0        591.94        691.22       179.13 o                         
   1  16   0       1308.33       1402.92       119.62 o                         
   2  16   0         38.63         23.12        65.47 o                         
   3  16   0      11853.22      11732.19       243.49 o                         
   4  16   0        818.57        860.35        91.52 o                         
   5  16   0       1437.68       1410.21       190.55 o                         
   6  16   0        856.24        770.47       127.40 o                         
   7  16   0        334.80        382.86        89.73 o                         
   8  16   0        515.39        396.23        82.36 o                         
   9  16   0       1504.58       1428.57       139.47 o                         
  10  16   0        387.54        457.02       103.15 o                         
  11  16   0        619.96        501.63       132.16 o                         
   1  17   0       3780.24       4141.83       202.22 o                         
   2  17   0       3518.72       3634.62       189.49 o                         
   3  17   0        143.38         77.30        87.57 o                         
   4  17   0         80.34        142.49        71.47 o                         
   5  17   0       1672.02       1615.00       139.94 o                         
   6  17   0         11.53        -70.34        70.34 o                         
   7  17   0        356.42        339.57       142.49 o                         
   8  17   0       3729.98       3522.30       182.86 o                         
   9  17   0         28.69        -34.11        89.90 o                         
  10  17   0       1127.65       1205.94       149.28 o                         
   0  18   0       3839.71       3576.83       377.74 o                         
   1  18   0       2162.37       2523.78       238.52 o                         
   2  18   0       5170.24       5249.55       214.14 o                         
   3  18   0        311.46        351.10        87.51 o                         
   4  18   0        711.15        747.84       105.76 o                         
   5  18   0          4.24        -48.56       155.61 o                         
   6  18   0         92.87        104.01        91.85 o                         
   7  18   0       4428.01       4161.21       225.50 o                         
   8  18   0       1833.62       1733.93       259.40 o                         
   9  18   0        256.61        259.34       107.67 o                         
   1  19   0         16.09         91.59       103.23 o                         
   2  19   0        879.11        985.21       121.33 o                         
   3  19   0        593.65        697.45       151.76 o                         
   4  19   0          2.87        -49.21        71.68 o                         
   5  19   0        187.76         51.48        95.65 o                         
   6  19   0       1637.67       1575.75       180.10 o                         
   7  19   0         70.31         43.64        93.59 o                         
   8  19   0        148.36        248.57       109.55 o                         
   0  20   0       1156.96       1625.83       294.01 o                         
   1  20   0       5862.05       6006.05       319.42 o                         
   2  20   0         28.01         68.51       145.40 o                         
   3  20   0         20.47         71.78        92.31 o                         
   4  20   0        273.60        240.38       122.27 o                         
   5  20   0        640.09        629.71       146.77 o                         
   6  20   0        279.35        166.64       117.00 o                         
   7  20   0        120.40        128.51       196.66 o                         
   1  21   0       1228.97        878.33       173.84 o                         
   2  21   0         10.01         51.92       120.46 o                         
   3  21   0       2005.55       2133.76       181.24 o                         
   4  21   0        386.68        452.37       132.31 o                         
   5  21   0        297.73        237.55       198.60 o                         
   0  22   0        973.77        689.27       270.65 o                         
   1  22   0         83.99        110.42       143.64 o                         
   2  22   0         20.34        -60.36       161.61 o                         
 -15   0   1        979.31       1341.50       176.13 o                         
 -13   0   1       2774.74       2987.33       203.71 o                         
 -11   0   1       7694.11       7271.82       206.39 o                         
  -9   0   1       3030.27       2905.66       131.46 o                         
  -7   0   1       3050.18       2995.63        75.24 o                         
  -5   0   1      32293.35      31156.74       423.58 o                         
  -3   0   1       5076.42       5312.24        93.23 o                         
  -1   0   1      84103.05      89726.41      1604.41 o                         
   3   0   1      15580.07      16879.44       412.79 o                         
   5   0   1      49342.70      49753.64       460.40 o                         
   7   0   1      49708.11      47730.17       553.21 o                         
   9   0   1        329.18        108.18        87.40 o                         
  11   0   1         97.00         32.31        66.84 o                         
  13   0   1         70.76         36.54        99.66 o                         
  15   0   1        270.16        479.93       192.76 o                         
 -16   1   1       2211.72       2246.62       210.91 o                         
 -15   1   1       3621.67       3866.67       182.04 o                         
 -14   1   1        312.25        442.16        90.04 o                         
 -13   1   1       1638.60       1974.58       113.61 o                         
 -12   1   1       5616.23       5769.46       138.65 o                         
 -11   1   1       1123.09       1080.91        72.50 o                         
 -10   1   1       1959.43       2111.89        89.90 o                         
  -9   1   1      13027.85      12306.64       168.12 o                         
  -8   1   1         48.42         28.26        34.03 o                         
  -7   1   1       1753.07       1802.58        53.04 o                         
  -6   1   1        178.32        115.63        19.09 o                         
  -5   1   1        227.77        258.77        20.57 o                         
  -4   1   1        672.43        633.50        28.60 o                         
  -3   1   1      39830.40      40093.24       346.79 o                         
  -2   1   1        929.11       1015.29        23.48 o                         
  -1   1   1      15383.93      16001.36       139.75 o                         
   0   1   1      84649.48      87759.84      1563.52 o                         
   1   1   1      33483.21      34016.57       557.84 o                         
   2   1   1      31363.55      31658.12       422.18 o                         
   3   1   1        157.76        278.23        28.03 o                         
   4   1   1        168.21        118.29        23.05 o                         
   5   1   1       7002.75       6766.82        94.27 o                         
   6   1   1         81.40        117.83        23.72 o                         
   7   1   1       5153.71       5139.70        82.35 o                         
   8   1   1       4596.21       4432.84       100.73 o                         
   9   1   1       2582.03       2600.71        93.25 o                         
  10   1   1       4128.01       4005.06       111.18 o                         
  11   1   1        290.69        355.34        55.54 o                         
  12   1   1       9227.71       9035.88       172.69 o                         
  13   1   1       1318.85       1226.26        97.72 o                         
  14   1   1        506.60        605.37       120.70 o                         
  15   1   1       2127.68       2250.26       185.43 o                         
 -16   2   1          5.53        -10.99        96.37 o                         
 -15   2   1       1257.21       1291.07       122.40 o                         
 -14   2   1        411.37        402.58        81.11 o                         
 -13   2   1       6537.72       6640.99       169.98 o                         
 -12   2   1       2832.96       2841.80       126.33 o                         
 -11   2   1      10842.32      11214.93       179.18 o                         
 -10   2   1       3308.24       3181.97       103.21 o                         
  -9   2   1       3066.80       3036.10        89.53 o                         
  -8   2   1      14997.32      14423.88       183.87 o                         
  -7   2   1       8313.05       8098.58       105.47 o                         
  -6   2   1       4635.43       4222.07        69.06 o                         
  -5   2   1        153.39        152.81        22.75 o                         
  -4   2   1      14876.60      14516.05       129.89 o                         
  -3   2   1       1910.95       2245.03        42.87 o                         
  -2   2   1       7164.55       7521.16        85.62 o                         
  -1   2   1          2.36         -6.98        23.61 o                         
   0   2   1       4538.23       4642.10        66.47 o                         
   1   2   1       1258.44       1326.41        38.09 o                         
   2   2   1       2768.17       2912.32        49.06 o                         
   3   2   1       3249.93       3218.47        65.86 o                         
   4   2   1       4749.92       4963.03        77.05 o                         
   5   2   1      12328.26      11201.34       132.80 o                         
   6   2   1        440.91        377.48        32.36 o                         
   7   2   1       1012.74       1140.18        49.34 o                         
   8   2   1       5499.49       5273.52       118.21 o                         
   9   2   1       3338.29       3283.41        96.10 o                         
  10   2   1       5718.54       5545.47       125.33 o                         
  11   2   1        809.04        814.57        70.54 o                         
  12   2   1        593.87        593.36        79.25 o                         
  13   2   1       4651.08       4931.45       164.51 o                         
  14   2   1       2190.90       2279.12       152.34 o                         
  15   2   1       1473.41       1591.34       169.75 o                         
 -16   3   1        776.39        866.95       170.87 o                         
 -15   3   1        240.45        195.22        79.70 o                         
 -14   3   1       3647.28       3327.46       147.51 o                         
 -13   3   1         36.89          1.66        62.15 o                         
 -12   3   1       1172.67       1137.32        87.22 o                         
 -11   3   1       8418.30       8695.06       172.94 o                         
 -10   3   1       7717.16       7590.21       181.09 o                         
  -9   3   1        608.65        613.46        52.79 o                         
  -8   3   1       1174.03       1181.00        60.54 o                         
  -7   3   1        438.80        481.07        36.26 o                         
  -6   3   1      23962.64      24232.73       197.48 o                         
  -5   3   1        297.67        259.31        22.69 o                         
  -4   3   1      11074.43      11656.36       113.35 o                         
  -3   3   1         20.63         41.90        16.39 o                         
  -2   3   1         21.70          0.27        19.11 o                         
  -1   3   1        114.22        189.95        16.06 o                         
   0   3   1        791.01        876.86        27.50 o                         
   1   3   1       2279.05       2324.31        77.85 o                         
   2   3   1        569.52        570.57        38.76 o                         
   3   3   1      10173.53      10099.22       114.80 o                         
   4   3   1      18555.17      18072.74       178.84 o                         
   5   3   1       1373.85       1108.73        56.05 o                         
   6   3   1       2304.62       2297.66        66.53 o                         
   7   3   1       6620.82       6780.41       110.17 o                         
   8   3   1       6804.04       6942.39       132.09 o                         
   9   3   1        200.86         96.98        46.40 o                         
  10   3   1          2.95         21.60        43.59 o                         
  11   3   1       7873.47       7637.19       219.92 o                         
  12   3   1       2039.90       2011.06       130.15 o                         
  13   3   1       2559.66       2503.55       134.77 o                         
  14   3   1       1426.19       1507.93       133.25 o                         
  15   3   1        279.19        312.06       104.82 o                         
 -16   4   1       1058.72       1172.56       188.30 o                         
 -15   4   1         51.63         30.00        84.86 o                         
 -14   4   1          1.92         24.81        65.81 o                         
 -13   4   1         33.74          5.94        60.01 o                         
 -12   4   1       3314.48       3191.01       131.12 o                         
 -11   4   1        309.25        422.33        66.21 o                         
 -10   4   1       1472.87       1482.24        84.83 o                         
  -9   4   1      19146.87      19198.94       221.19 o                         
  -8   4   1         78.80         32.61        30.93 o                         
  -7   4   1       1557.71       1732.31        61.22 o                         
  -6   4   1         33.36         29.01        19.13 o                         
  -5   4   1      23021.97      22863.62       197.11 o                         
  -4   4   1      26753.08      28061.88       224.38 o                         
  -3   4   1       1043.06       1474.19        52.90 o                         
  -2   4   1      15289.80      15910.62       177.26 o                         
  -1   4   1      18188.63      18563.16       186.97 o                         
   0   4   1       2178.87       2112.51        45.45 o                         
   1   4   1      10353.28      10633.47       181.27 o                         
   2   4   1         77.09         99.41        23.99 o                         
   3   4   1      35550.09      34590.67       382.06 o                         
   4   4   1       1184.07       1153.91        38.97 o                         
   5   4   1       6025.31       5842.70        80.92 o                         
   6   4   1      12373.48      12346.40       170.71 o                         
   7   4   1       3905.84       3972.60       122.63 o                         
   8   4   1       1806.01       1803.77        80.48 o                         
   9   4   1        335.11        415.74        51.56 o                         
  10   4   1         17.39         38.05        48.52 o                         
  11   4   1       1378.76       1309.13        89.10 o                         
  12   4   1        411.26        429.39        73.07 o                         
  13   4   1         39.75        -62.50        62.50 o                         
  14   4   1       1125.30       1173.20       111.58 o                         
  15   4   1          3.83         -4.69       100.13 o                         
 -15   5   1        132.28         38.38       122.14 o                         
 -14   5   1        571.23        370.62        91.11 o                         
 -13   5   1          3.99        -11.04        59.84 o                         
 -12   5   1         10.30         55.11        56.68 o                         
 -11   5   1        814.73        920.15        79.68 o                         
 -10   5   1       1038.55       1118.67        77.79 o                         
  -9   5   1        360.76        357.36        53.89 o                         
  -8   5   1       7013.98       6637.06       127.16 o                         
  -7   5   1       6029.23       6181.25       108.98 o                         
  -6   5   1        762.24        858.22        39.92 o                         
  -5   5   1         97.06         17.17        23.68 o                         
  -4   5   1      24314.06      23967.75       212.69 o                         
  -3   5   1        492.31        439.69        33.98 o                         
  -2   5   1      37373.03      37902.00       321.98 o                         
  -1   5   1       5055.74       5144.06       105.80 o                         
   0   5   1       8660.03       8974.23       102.24 o                         
   1   5   1          5.58        -20.51        20.51 o                         
   2   5   1        288.24        372.06        35.16 o                         
   3   5   1       2221.65       2133.30        57.47 o                         
   4   5   1       7879.36       7343.63       108.97 o                         
   5   5   1       1452.61       1208.73        46.00 o                         
   6   5   1      14151.70      13619.97       171.68 o                         
   7   5   1       3418.95       3222.64        79.80 o                         
   8   5   1        104.09        128.22        36.69 o                         
   9   5   1        540.47        444.37        64.78 o                         
  10   5   1       3063.21       2962.36       117.78 o                         
  11   5   1       1388.66       1485.92        95.26 o                         
  12   5   1       4111.66       4229.63       154.54 o                         
  13   5   1         48.17         93.44        68.66 o                         
  14   5   1       1525.83       1679.17       130.04 o                         
  15   5   1        777.02        723.13       136.65 o                         
 -15   6   1        204.89         48.26       117.60 o                         
 -14   6   1         13.60        214.87        94.86 o                         
 -13   6   1       2090.83       2208.32       130.63 o                         
 -12   6   1        661.70        764.28        80.34 o                         
 -11   6   1        636.92        560.76        70.75 o                         
 -10   6   1        285.53        215.77        56.82 o                         
  -9   6   1       2852.99       2889.41       103.23 o                         
  -8   6   1        782.47        710.94        63.26 o                         
  -7   6   1        284.85        272.23        49.87 o                         
  -6   6   1       3598.76       3699.11        66.23 o                         
  -5   6   1        602.95        749.64        34.73 o                         
  -4   6   1        664.96        536.88        40.18 o                         
  -3   6   1          5.20         38.61        22.49 o                         
  -2   6   1      13845.29      14156.84       201.21 o                         
  -1   6   1      38007.12      36840.16       400.46 o                         
   0   6   1      13125.79      13310.36       130.77 o                         
   1   6   1       8440.31       8547.72       105.33 o                         
   2   6   1      25224.85      24325.52       263.94 o                         
   3   6   1      16598.56      16782.78       188.01 o                         
   4   6   1      14967.20      14076.26       171.58 o                         
   5   6   1       4298.34       4269.27        94.10 o                         
   6   6   1       2353.66       2439.09        78.89 o                         
   7   6   1       1675.49       1778.99        77.55 o                         
   8   6   1        649.77        695.55        58.83 o                         
   9   6   1      18541.90      18090.79       283.91 o                         
  10   6   1        400.95        432.39        67.91 o                         
  11   6   1        409.35        367.15        65.09 o                         
  12   6   1        104.42         81.56        63.32 o                         
  13   6   1       2691.57       2742.06       171.69 o                         
  14   6   1        493.43        483.89        95.21 o                         
  15   6   1       1757.95       1685.85       198.08 o                         
 -15   7   1       2190.47       2172.12       216.35 o                         
 -14   7   1        664.53        679.43       115.10 o                         
 -13   7   1       5855.91       5727.53       220.05 o                         
 -12   7   1        557.36        385.96        85.86 o                         
 -11   7   1        731.88        821.05        76.64 o                         
 -10   7   1       7275.07       7277.58       195.26 o                         
  -9   7   1       1394.17       1492.73        95.39 o                         
  -8   7   1        134.95        115.62        43.02 o                         
  -7   7   1          9.40         -2.45        36.85 o                         
  -6   7   1      10770.34      10540.58       136.91 o                         
  -5   7   1       2238.29       2118.95        66.96 o                         
  -4   7   1      16866.71      16552.80       198.45 o                         
  -3   7   1       8345.32       8100.24       159.21 o                         
  -2   7   1       1054.75       1000.81        42.12 o                         
  -1   7   1       4814.08       4701.89        76.33 o                         
   0   7   1        369.18        343.47        28.37 o                         
   1   7   1      12258.07      12503.13       141.69 o                         
   2   7   1       8870.05       8129.89       121.94 o                         
   3   7   1      23387.55      24004.15       231.12 o                         
   4   7   1        404.16        437.67        40.37 o                         
   5   7   1       1277.65       1385.46        65.24 o                         
   6   7   1       6821.40       7011.20       138.75 o                         
   7   7   1        706.69        742.53        69.54 o                         
   8   7   1      13914.08      13471.67       196.32 o                         
   9   7   1       1682.63       1745.95       101.30 o                         
  10   7   1       3332.30       2949.69       131.67 o                         
  11   7   1          3.44         13.09        58.34 o                         
  12   7   1       3028.13       2914.22       133.65 o                         
  13   7   1        650.83        635.82        91.73 o                         
  14   7   1        435.60        602.36       140.74 o                         
  15   7   1       3144.75       2911.62       311.66 o                         
 -15   8   1         59.02         13.80       127.20 o                         
 -14   8   1         11.06        127.73       106.33 o                         
 -13   8   1        236.36        289.38        93.90 o                         
 -12   8   1       3794.57       4026.82       184.16 o                         
 -11   8   1       1867.35       1965.48       132.48 o                         
 -10   8   1       1010.96       1168.22       102.57 o                         
  -9   8   1        413.63        403.32        64.94 o                         
  -8   8   1      12551.61      11930.66       183.76 o                         
  -7   8   1       2710.94       2775.46        93.34 o                         
  -6   8   1       1418.79       1334.22        61.14 o                         
  -5   8   1       3981.78       3922.56        86.19 o                         
  -4   8   1        607.90        638.60        48.93 o                         
  -3   8   1         26.01        111.70        31.40 o                         
  -2   8   1         83.60         78.19        24.94 o                         
  -1   8   1       4973.77       5333.19        81.33 o                         
   0   8   1        388.65        355.48        29.14 o                         
   1   8   1       9738.25       9779.31       127.34 o                         
   2   8   1       1798.54       1936.49        61.43 o                         
   3   8   1       5308.98       5402.63        96.00 o                         
   4   8   1       2025.42       2030.56        68.63 o                         
   5   8   1       9166.02       8611.22       139.63 o                         
   6   8   1       1956.76       2007.21        91.42 o                         
   7   8   1       7184.17       6960.02       149.62 o                         
   8   8   1        773.59        878.18        68.29 o                         
   9   8   1       2426.52       2512.24       119.36 o                         
  10   8   1      12190.83      11956.12       227.03 o                         
  11   8   1        167.33        148.97        68.40 o                         
  12   8   1        905.36        914.20       100.08 o                         
  13   8   1       1784.28       1796.02       158.98 o                         
  14   8   1       1539.22       1616.72       309.01 o                         
 -15   9   1       1090.92        956.93       250.33 o                         
 -14   9   1        511.43        239.74       119.81 o                         
 -13   9   1       1510.42       1671.07       140.25 o                         
 -12   9   1        629.00        800.14       114.87 o                         
 -11   9   1        665.39        457.16        87.22 o                         
 -10   9   1       3906.42       3811.68       168.74 o                         
  -9   9   1        440.45        516.84        71.26 o                         
  -8   9   1        198.13        274.37        78.57 o                         
  -7   9   1       3165.59       2901.95       113.59 o                         
  -6   9   1        112.20        106.96        42.64 o                         
  -5   9   1       1220.76       1206.13        73.07 o                         
  -4   9   1       5788.04       5815.13       119.32 o                         
  -3   9   1       2818.11       2974.88        88.30 o                         
  -2   9   1       5591.32       5618.41        94.57 o                         
  -1   9   1         12.13         20.32        25.01 o                         
   0   9   1      47675.47      46157.55       325.70 o                         
   1   9   1       1712.81       1979.01        54.83 o                         
   2   9   1      40642.64      39323.03       321.85 o                         
   3   9   1      12494.77      12327.89       173.92 o                         
   4   9   1         99.26        215.85        37.49 o                         
   5   9   1        564.86        584.83        49.57 o                         
   6   9   1       4046.21       3962.11       104.90 o                         
   7   9   1        621.12        631.33        66.25 o                         
   8   9   1         25.40        -55.44        55.44 o                         
   9   9   1       1356.23       1308.00        90.28 o                         
  10   9   1         19.19        -63.50        63.50 o                         
  11   9   1       1204.20       1223.33       119.32 o                         
  12   9   1       3795.01       3386.21       198.41 o                         
  13   9   1        151.40        142.21       142.25 o                         
  14   9   1        143.18         87.19       116.60 o                         
 -14  10   1          7.81        -95.11       106.63 o                         
 -13  10   1        353.90        350.23       107.69 o                         
 -12  10   1         11.07        -50.12        73.67 o                         
 -11  10   1        870.02        803.05       106.33 o                         
 -10  10   1       1140.30       1333.09       113.82 o                         
  -9  10   1        639.99        582.11        74.54 o                         
  -8  10   1        327.18        198.47        58.68 o                         
  -7  10   1        681.86        695.98        81.71 o                         
  -6  10   1       9290.11       8814.04       162.99 o                         
  -5  10   1      10533.39      10422.03       173.63 o                         
  -4  10   1       2817.32       2725.71        93.85 o                         
  -3  10   1       4587.56       4817.28       112.07 o                         
  -2  10   1      18319.33      17866.79       198.30 o                         
  -1  10   1         20.07         60.34        28.06 o                         
   0  10   1      11858.45      11571.50       118.71 o                         
   1  10   1          0.52        -22.77        22.77 o                         
   2  10   1       3775.27       3733.67        99.07 o                         
   3  10   1        789.24        814.89        55.13 o                         
   4  10   1       3670.17       3772.88        93.13 o                         
   5  10   1       4577.09       4590.29       105.28 o                         
   6  10   1       1962.26       2030.30        96.66 o                         
   7  10   1       1090.16       1169.83        84.58 o                         
   8  10   1        522.12        659.73        73.80 o                         
   9  10   1       4067.63       3897.16       145.42 o                         
  10  10   1       1033.47       1090.55       107.02 o                         
  11  10   1        121.24         85.12        82.70 o                         
  12  10   1       1201.44       1163.00       136.12 o                         
  13  10   1        189.42        155.39       108.86 o                         
  14  10   1        213.88        352.33       129.51 o                         
 -14  11   1        157.57        229.67       123.78 o                         
 -13  11   1       3964.17       3741.27       349.89 o                         
 -12  11   1        376.36        348.05        94.83 o                         
 -11  11   1       1364.11       1308.74       119.28 o                         
 -10  11   1       1669.29       1617.23       137.03 o                         
  -9  11   1         62.73         59.14        61.37 o                         
  -8  11   1        920.66        910.01        85.19 o                         
  -7  11   1       6388.43       6382.04       160.24 o                         
  -6  11   1       8027.42       7882.47       159.69 o                         
  -5  11   1       2508.22       2544.37       101.96 o                         
  -4  11   1         14.26         -3.62        41.65 o                         
  -3  11   1       5500.49       5638.53       127.40 o                         
  -2  11   1        137.98        178.91        44.61 o                         
  -1  11   1       2623.17       2564.16        63.66 o                         
   0  11   1       4780.67       4874.05        79.22 o                         
   1  11   1      60501.47      57457.38       420.24 o                         
   2  11   1       1849.86       1824.07        68.44 o                         
   3  11   1       4699.59       4568.35        95.21 o                         
   4  11   1       2279.18       2222.11        84.38 o                         
   5  11   1       6498.15       6630.10       142.29 o                         
   6  11   1       5009.43       4768.83       162.23 o                         
   7  11   1       1274.66       1318.23        90.88 o                         
   8  11   1        392.42        339.32        67.09 o                         
   9  11   1        197.02        188.50        61.15 o                         
  10  11   1        114.95        110.11        75.41 o                         
  11  11   1       1075.51       1171.94       120.43 o                         
  12  11   1       2696.32       2762.86       307.01 o                         
  13  11   1        313.42        499.48       131.16 o                         
 -13  12   1       1107.77       1115.67       154.57 o                         
 -12  12   1         40.33        -35.19       127.31 o                         
 -11  12   1         98.75        125.12        79.60 o                         
 -10  12   1       1104.36       1126.88       102.42 o                         
  -9  12   1        344.44        415.58        75.72 o                         
  -8  12   1       2370.16       2302.85       120.77 o                         
  -7  12   1       3551.01       3771.13       175.00 o                         
  -6  12   1       5579.27       5426.20       161.71 o                         
  -5  12   1        269.02        260.27        56.27 o                         
  -4  12   1        998.91       1031.32        76.16 o                         
  -3  12   1       2860.70       2938.00       112.41 o                         
  -2  12   1       5057.51       5028.13       123.57 o                         
  -1  12   1        779.70        822.83        52.22 o                         
   0  12   1        112.03         43.71        30.24 o                         
   1  12   1       3098.13       3229.95        85.25 o                         
   2  12   1        618.73        694.84        50.99 o                         
   3  12   1        262.17        339.18        51.95 o                         
   4  12   1       6822.31       6856.80       148.55 o                         
   5  12   1       7208.15       7040.71       171.11 o                         
   6  12   1      11497.51      11672.18       232.93 o                         
   7  12   1        669.31        688.31        76.45 o                         
   8  12   1        545.20        533.32        79.52 o                         
   9  12   1         26.77         17.23        60.45 o                         
  10  12   1         63.23         22.96        91.67 o                         
  11  12   1        191.18        208.84        90.02 o                         
  12  12   1         19.21         68.88       162.64 o                         
  13  12   1        490.25        773.02       153.51 o                         
 -13  13   1        163.18        -11.60       112.33 o                         
 -12  13   1         10.41        -90.23        90.23 o                         
 -11  13   1       4150.59       3789.06       190.67 o                         
 -10  13   1       3464.19       3026.41       147.87 o                         
  -9  13   1      12028.32      11482.67       289.27 o                         
  -8  13   1         18.05         44.98        60.57 o                         
  -7  13   1       4505.86       4297.33       167.07 o                         
  -6  13   1        236.23        268.53        68.32 o                         
  -5  13   1       1073.82       1171.02        88.67 o                         
  -4  13   1       2494.90       2388.40       108.36 o                         
  -3  13   1        646.76        791.74        69.48 o                         
  -2  13   1       6477.95       6421.00       144.23 o                         
  -1  13   1         63.72         43.71        43.42 o                         
   0  13   1        139.98        145.94        37.00 o                         
   1  13   1       6337.54       6479.19       140.56 o                         
   2  13   1        106.48         62.73        45.10 o                         
   3  13   1        365.39        351.69        59.39 o                         
   4  13   1       1369.86       1468.24        87.78 o                         
   5  13   1        113.96        119.07        55.11 o                         
   6  13   1        685.18        771.85        84.53 o                         
   7  13   1       5505.92       5696.20       196.94 o                         
   8  13   1         14.54        -48.78        57.42 o                         
   9  13   1         46.61         19.72        62.04 o                         
  10  13   1        199.77        248.66        90.31 o                         
  11  13   1       4186.69       3935.24       258.84 o                         
  12  13   1        463.04        553.79       144.74 o                         
 -12  14   1       2054.90       1966.94       177.17 o                         
 -11  14   1       5449.60       5044.72       469.90 o                         
 -10  14   1         79.04         59.37        67.42 o                         
  -9  14   1       1353.28       1497.07       134.79 o                         
  -8  14   1       1826.15       1837.85       119.47 o                         
  -7  14   1       1337.24       1238.97       115.33 o                         
  -6  14   1        629.00        563.02       100.50 o                         
  -5  14   1         79.93         77.98        56.31 o                         
  -4  14   1        122.49        105.07        52.34 o                         
  -3  14   1        263.38        290.26        60.59 o                         
  -2  14   1       7609.34       7628.42       188.52 o                         
  -1  14   1      12585.26      12589.56       207.02 o                         
   0  14   1       1301.81       1460.32       101.30 o                         
   1  14   1        455.74        363.15        62.42 o                         
   2  14   1       4645.27       4536.88       143.90 o                         
   3  14   1       6253.19       6266.28       149.91 o                         
   4  14   1        833.53        903.90        79.06 o                         
   5  14   1       3064.98       3348.07       200.26 o                         
   6  14   1        130.86         71.58        69.60 o                         
   7  14   1         15.27         37.76        63.38 o                         
   8  14   1       2257.76       2432.86       133.67 o                         
   9  14   1        432.49        443.59        84.37 o                         
  10  14   1       1988.42       1919.87       194.13 o                         
  11  14   1        215.35        188.68       127.79 o                         
  12  14   1         30.78       -113.48       113.48 o                         
 -12  15   1        468.02        513.68       183.24 o                         
 -11  15   1        581.69        580.46       153.45 o                         
 -10  15   1        967.35       1119.37       111.38 o                         
  -9  15   1       3731.41       3553.67       168.58 o                         
  -8  15   1        806.12        769.28        99.12 o                         
  -7  15   1         44.34        105.00        69.61 o                         
  -6  15   1         92.59        103.37        66.72 o                         
  -5  15   1        217.90        236.17        63.86 o                         
  -4  15   1        359.62        349.12        67.99 o                         
  -3  15   1      13983.07      14102.96       234.85 o                         
  -2  15   1        288.14        479.02        73.02 o                         
  -1  15   1        644.12        681.80        91.85 o                         
   0  15   1        142.79        223.44        70.66 o                         
   1  15   1        221.19        182.57        70.45 o                         
   2  15   1       5872.76       5595.44       161.94 o                         
   3  15   1        747.13        826.48        86.44 o                         
   4  15   1        531.19        605.94        79.93 o                         
   5  15   1       4400.87       4914.56       169.62 o                         
   6  15   1         59.57         68.75        89.00 o                         
   7  15   1        129.84        198.99        70.49 o                         
   8  15   1        160.78        111.70        69.17 o                         
   9  15   1       1318.10       1236.33       111.70 o                         
  10  15   1        476.67        470.27       120.29 o                         
  11  15   1        427.06        523.38       151.30 o                         
 -11  16   1       2536.86       2295.53       203.19 o                         
 -10  16   1       5889.36       5349.51       285.33 o                         
  -9  16   1         85.45        -22.96       112.71 o                         
  -8  16   1        184.09        207.56        76.40 o                         
  -7  16   1        863.91        827.47       100.66 o                         
  -6  16   1        574.49        504.42        89.37 o                         
  -5  16   1        422.11        485.59        73.78 o                         
  -4  16   1       2500.04       2481.30       135.25 o                         
  -3  16   1         53.18          5.47        54.56 o                         
  -2  16   1       9322.44       9343.24       245.78 o                         
  -1  16   1        751.86        848.68       113.54 o                         
   0  16   1         23.99         54.42        75.41 o                         
   1  16   1         34.91         65.85        68.11 o                         
   2  16   1       4561.99       4683.99       188.12 o                         
   3  16   1        977.82       1034.78        95.88 o                         
   4  16   1       3568.20       3592.56       160.48 o                         
   5  16   1        416.35        459.42       129.56 o                         
   6  16   1        358.80        469.51        97.95 o                         
   7  16   1         34.93         14.11        69.41 o                         
   8  16   1        125.38        172.87        76.90 o                         
   9  16   1       1458.67       1588.58       127.81 o                         
  10  16   1       4879.52       4619.56       444.95 o                         
  11  16   1          7.89         75.94       202.50 o                         
 -10  17   1       3089.67       2805.30       181.13 o                         
  -9  17   1          7.51        -57.27        85.07 o                         
  -8  17   1       1155.98       1066.50       140.48 o                         
  -7  17   1         65.06        117.95        82.32 o                         
  -6  17   1       1080.72        992.81       149.79 o                         
  -5  17   1        671.25        601.76       125.62 o                         
  -4  17   1       1065.86        982.41       104.01 o                         
  -3  17   1       3608.75       3886.01       269.80 o                         
  -2  17   1       3894.24       3911.53       225.68 o                         
  -1  17   1        887.41       1123.68       142.85 o                         
   0  17   1         11.08         33.46       104.17 o                         
   1  17   1       3950.57       4177.01       199.86 o                         
   2  17   1         16.84         21.51        61.65 o                         
   3  17   1       3130.07       3537.32       202.91 o                         
   4  17   1        614.74        482.21        91.00 o                         
   5  17   1        715.83        744.62       111.07 o                         
   6  17   1       1203.51       1277.17       130.46 o                         
   7  17   1       3582.56       3725.93       279.07 o                         
   8  17   1         61.90        175.90        86.98 o                         
   9  17   1        531.28        475.29       103.48 o                         
  10  17   1        576.45        651.46       163.65 o                         
  -9  18   1        274.21        121.99        98.59 o                         
  -8  18   1       2443.28       2282.34       254.06 o                         
  -7  18   1       1831.64       1993.24       169.08 o                         
  -6  18   1          0.91         16.80        78.87 o                         
  -5  18   1        354.98        256.29       106.45 o                         
  -4  18   1         90.72        128.80        81.01 o                         
  -3  18   1       1767.09       2289.76       188.85 o                         
  -2  18   1         12.17        105.71        78.47 o                         
  -1  18   1        161.20        212.19        93.43 o                         
   0  18   1       1850.40       2068.04       413.76 o                         
   1  18   1        477.96        407.20       106.56 o                         
   2  18   1       1649.86       1675.94       142.88 o                         
   3  18   1       1148.94        881.28       115.49 o                         
   4  18   1        304.95        373.94        87.95 o                         
   5  18   1         17.72        -18.40        80.86 o                         
   6  18   1         71.56        140.27       129.00 o                         
   7  18   1        782.04        733.24       125.01 o                         
   8  18   1       2062.78       1806.77       165.83 o                         
   9  18   1        809.13        650.79       122.06 o                         
  -8  19   1        305.26        308.75       130.86 o                         
  -7  19   1       2526.27       2205.39       307.46 o                         
  -6  19   1         25.15        -38.51        99.60 o                         
  -5  19   1         51.29         15.30       100.09 o                         
  -4  19   1        277.02        159.59        90.99 o                         
  -3  19   1       1264.43       1228.89       146.50 o                         
  -2  19   1         39.87         92.27        93.44 o                         
  -1  19   1        544.63        369.21       130.10 o                         
   0  19   1       5750.00       5709.33       299.91 o                         
   1  19   1       3267.14       3806.33       686.35 o                         
   2  19   1       1555.25       1250.47       133.86 o                         
   3  19   1        268.59        231.84        90.72 o                         
   4  19   1        886.76        693.04       130.31 o                         
   5  19   1       1219.03       1073.07       179.49 o                         
   6  19   1        961.74        987.44       190.52 o                         
   7  19   1        315.43        371.40       128.84 o                         
   8  19   1         36.48         73.53       101.95 o                         
  -7  20   1        258.79         -5.84       163.56 o                         
  -6  20   1       4454.76       4723.67       292.58 o                         
  -5  20   1        442.86        438.91       138.23 o                         
  -4  20   1       2319.16       2237.45       174.52 o                         
  -3  20   1        454.38        342.84       102.71 o                         
  -2  20   1        594.42        649.27       135.12 o                         
  -1  20   1          2.36         29.73       116.81 o                         
   0  20   1       2340.95       2311.23       243.51 o                         
   1  20   1        189.29        121.53       139.04 o                         
   2  20   1        691.39        780.81       135.32 o                         
   3  20   1        939.97       1207.05       170.87 o                         
   4  20   1        141.52        119.29       116.31 o                         
   5  20   1        603.75        393.08       133.68 o                         
   6  20   1       1740.53       1566.75       227.47 o                         
  -5  21   1          5.38         50.82       143.84 o                         
  -4  21   1        903.56        848.52       158.85 o                         
  -3  21   1          9.77         29.52       116.20 o                         
  -2  21   1         36.62        -83.34       252.15 o                         
  -1  21   1       1304.77       1280.49       194.00 o                         
   0  21   1        551.18        567.35       191.79 o                         
   1  21   1       4707.46       5257.85       362.70 o                         
   2  21   1        828.77        584.47       286.22 o                         
   3  21   1        311.43        102.28       137.15 o                         
   4  21   1       1944.17       1764.92       432.98 o                         
   5  21   1         45.39       -109.04       184.97 o                         
  -3  22   1        374.52        284.28       216.13 o                         
  -2  22   1         68.29         83.73       171.35 o                         
  -1  22   1        454.88        393.71       163.11 o                         
   0  22   1        136.88        185.75       139.13 o                         
   1  22   1         81.73        175.24       202.50 o                         
   2  22   1          1.93        247.28       184.97 o                         
 -16   0   2       4280.47       4367.70       278.54 o                         
 -14   0   2         32.56          7.76       106.23 o                         
 -12   0   2      10082.35       9514.51       236.85 o                         
 -10   0   2      21038.67      20867.31       337.19 o                         
  -8   0   2       1419.77       1663.29        95.01 o                         
  -6   0   2      10871.58      10791.95       148.90 o                         
  -4   0   2        472.08        463.49        51.42 o                         
  -2   0   2       1107.45       1206.01        48.01 o                         
   0   0   2     104140.76     105692.66      1888.69 o                         
   2   0   2     172127.53     174014.83      2219.14 o                         
   4   0   2      15521.42      15688.00       317.08 o                         
   6   0   2      11256.63      10345.00       159.63 o                         
   8   0   2         72.97        126.42        60.12 o                         
  10   0   2      21226.06      20511.96       350.89 o                         
  12   0   2        374.34        286.37       114.38 o                         
  14   0   2       4865.71       4862.20       588.03 o                         
 -16   1   2        844.60       1020.62       154.44 o                         
 -15   1   2       1001.05       1044.59       144.83 o                         
 -14   1   2        214.90        160.30        77.58 o                         
 -13   1   2       3775.69       3996.66       143.37 o                         
 -12   1   2       1115.04       1201.31        88.09 o                         
 -11   1   2       1798.15       1942.91        88.46 o                         
 -10   1   2         31.17        -19.09        39.91 o                         
  -9   1   2       2013.91       2114.32        81.69 o                         
  -8   1   2      24310.45      24596.72       220.90 o                         
  -7   1   2       4688.21       5015.15        80.09 o                         
  -6   1   2      13636.84      13454.19       121.54 o                         
  -5   1   2       5053.94       4561.70        62.06 o                         
  -4   1   2       3597.08       3297.28        56.10 o                         
  -3   1   2      26859.22      27609.60       236.60 o                         
  -2   1   2      12588.65      12834.94       128.44 o                         
  -1   1   2      14253.30      14165.10       179.07 o                         
   0   1   2      14648.28      14745.28       222.93 o                         
   1   1   2       4433.33       4426.41        74.00 o                         
   2   1   2       3692.24       3773.10        62.07 o                         
   3   1   2         10.59         13.68        23.57 o                         
   4   1   2       3152.30       2811.92        61.28 o                         
   5   1   2         16.28         11.34        22.95 o                         
   6   1   2          4.45         24.35        32.76 o                         
   7   1   2      21924.11      21242.66       221.52 o                         
   8   1   2       3161.15       3292.23        97.15 o                         
   9   1   2        992.60       1054.89        68.37 o                         
  10   1   2        939.08        936.48        71.36 o                         
  11   1   2       1307.54       1228.64        81.75 o                         
  12   1   2       1439.73       1348.71        87.84 o                         
  13   1   2         10.76         47.64        74.90 o                         
  14   1   2        361.68        436.34       109.95 o                         
  15   1   2        263.03        106.82       107.06 o                         
 -16   2   2        834.94        841.29       133.01 o                         
 -15   2   2       2583.12       2907.55       161.64 o                         
 -14   2   2        149.61        166.16        68.36 o                         
 -13   2   2       2328.76       2296.83       118.98 o                         
 -12   2   2        520.54        583.05        72.06 o                         
 -11   2   2       3911.13       3844.53       110.68 o                         
 -10   2   2      17295.19      16699.42       208.88 o                         
  -9   2   2       1162.85       1270.46        69.82 o                         
  -8   2   2        502.05        587.96        40.67 o                         
  -7   2   2        410.04        282.49        28.36 o                         
  -6   2   2       3917.68       3920.88        70.77 o                         
  -5   2   2       2476.78       2682.67        56.54 o                         
  -4   2   2      13716.92      13893.90       170.60 o                         
  -3   2   2        495.59        532.23        28.11 o                         
  -2   2   2        390.28        485.74        31.16 o                         
  -1   2   2       2632.50       2879.39        65.93 o                         
   0   2   2        335.22        315.80        27.72 o                         
   1   2   2      50835.44      50946.50       561.95 o                         
   2   2   2        760.91        804.75        35.08 o                         
   3   2   2         29.47          5.13        19.27 o                         
   4   2   2       2801.50       2400.37        66.41 o                         
   5   2   2       7131.10       7881.57       109.22 o                         
   6   2   2        232.83        245.75        40.79 o                         
   7   2   2       1806.35       1867.27        67.13 o                         
   8   2   2      11077.62      10636.45       154.71 o                         
   9   2   2        597.87        572.66        77.57 o                         
  10   2   2        153.77        222.73        62.09 o                         
  11   2   2        273.11        388.62        61.14 o                         
  12   2   2       4580.80       4588.38       160.59 o                         
  13   2   2        213.34        233.68        84.99 o                         
  14   2   2       1494.28       1365.49       139.55 o                         
  15   2   2       1763.98       1523.72       189.70 o                         
 -16   3   2       2717.45       2697.91       183.54 o                         
 -15   3   2        118.47        205.40        86.51 o                         
 -14   3   2       1200.08       1185.15       104.32 o                         
 -13   3   2        492.78        400.65        74.58 o                         
 -12   3   2         50.45         45.65        54.34 o                         
 -11   3   2       9125.03       8792.01       173.47 o                         
 -10   3   2       2672.28       2781.65        97.93 o                         
  -9   3   2       2676.16       2794.43        89.10 o                         
  -8   3   2       5293.53       5437.19        92.27 o                         
  -7   3   2      13764.07      13793.99       131.42 o                         
  -6   3   2       1493.47       1718.72        47.83 o                         
  -5   3   2        242.24        351.03        26.45 o                         
  -4   3   2       2004.01       2167.09        51.79 o                         
  -3   3   2       6027.64       6271.20        75.53 o                         
  -2   3   2        796.29        862.86        44.54 o                         
  -1   3   2      14731.68      15274.29       180.82 o                         
   0   3   2      31633.91      31409.47       323.92 o                         
   1   3   2       1504.56       1633.41        60.17 o                         
   2   3   2      15474.75      16189.02       192.72 o                         
   3   3   2      24342.15      24455.91       244.67 o                         
   4   3   2      17889.93      17664.96       159.61 o                         
   5   3   2       1466.11       1337.96        52.78 o                         
   6   3   2      41891.11      41582.04       365.31 o                         
   7   3   2       2466.73       2718.60        80.80 o                         
   8   3   2       3554.31       3534.36       103.87 o                         
   9   3   2       3002.64       3199.23       104.10 o                         
  10   3   2         74.40        -18.74        44.07 o                         
  11   3   2      13613.02      13128.27       221.54 o                         
  12   3   2        120.40        155.27        68.79 o                         
  13   3   2       2259.15       2580.31       159.51 o                         
  14   3   2         36.32          8.29        98.08 o                         
  15   3   2       4265.73       4469.15       325.44 o                         
 -16   4   2        872.01       1077.52       223.20 o                         
 -15   4   2          4.01         50.79        83.67 o                         
 -14   4   2       3504.58       3382.01       191.55 o                         
 -13   4   2       1253.73       1086.58        91.06 o                         
 -12   4   2       5840.44       5900.85       152.41 o                         
 -11   4   2         40.75         -2.00        49.03 o                         
 -10   4   2        992.68        957.98        72.25 o                         
  -9   4   2      13949.69      13364.99       173.88 o                         
  -8   4   2       4605.98       4426.76        85.25 o                         
  -7   4   2       1098.86       1277.91        47.62 o                         
  -6   4   2       2029.62       2167.43        51.14 o                         
  -5   4   2       3652.12       3669.41        62.44 o                         
  -4   4   2      17700.99      17123.15       153.49 o                         
  -3   4   2      38930.07      38390.18       365.70 o                         
  -2   4   2      29731.80      30096.89       294.77 o                         
  -1   4   2       3248.24       3641.84        71.03 o                         
   0   4   2       6450.64       7032.73       101.87 o                         
   1   4   2      11000.29      10898.62       175.32 o                         
   2   4   2       5717.35       5839.59        93.39 o                         
   3   4   2        921.46        876.63        38.80 o                         
   4   4   2      13153.78      12696.68       130.47 o                         
   5   4   2        713.02        741.99        44.32 o                         
   6   4   2       8250.76       7849.71       123.27 o                         
   7   4   2       6781.74       6809.57       121.94 o                         
   8   4   2       1203.06       1280.48        73.37 o                         
   9   4   2        993.19       1027.30        72.80 o                         
  10   4   2       5859.60       5951.84       144.16 o                         
  11   4   2        774.20        683.53        90.83 o                         
  12   4   2        339.31        330.82        74.36 o                         
  13   4   2       4125.39       4119.25       199.33 o                         
  14   4   2       2282.71       2141.97       154.71 o                         
  15   4   2          1.57        -93.73        93.73 o                         
 -16   5   2        177.34        279.56       150.64 o                         
 -15   5   2         85.00        121.00        98.89 o                         
 -14   5   2        554.17        470.07        98.42 o                         
 -13   5   2        414.19        337.94        81.53 o                         
 -12   5   2       1119.60       1025.16        85.79 o                         
 -11   5   2       4940.04       4940.90       133.41 o                         
 -10   5   2        293.87        295.71        55.55 o                         
  -9   5   2       5566.06       5442.45       121.60 o                         
  -8   5   2       5140.26       5147.67       137.94 o                         
  -7   5   2       7918.23       7957.76       102.65 o                         
  -6   5   2       3350.25       3275.10        60.60 o                         
  -5   5   2      39282.84      41076.70       319.72 o                         
  -4   5   2          5.03         -8.10        21.38 o                         
  -3   5   2        984.72        997.41        51.81 o                         
  -2   5   2       6056.93       6257.56        84.63 o                         
  -1   5   2      14734.59      14484.77       152.96 o                         
   0   5   2      49769.11      49840.48       415.77 o                         
   1   5   2          5.35        -20.61        20.61 o                         
   2   5   2       6591.47       6738.50       110.25 o                         
   3   5   2      36781.66      34652.92       293.95 o                         
   4   5   2       4575.62       4616.70        74.81 o                         
   5   5   2       5366.73       5163.16        92.36 o                         
   6   5   2       2906.05       2899.03        81.86 o                         
   7   5   2        190.73        242.18        42.08 o                         
   8   5   2       1281.91       1192.54        71.46 o                         
   9   5   2        557.52        606.22        75.32 o                         
  10   5   2        424.27        526.49        71.27 o                         
  11   5   2       2304.09       2211.78       113.22 o                         
  12   5   2         44.96         99.38        67.40 o                         
  13   5   2         42.96        145.26        98.84 o                         
  14   5   2        711.53        687.29       110.95 o                         
  15   5   2          1.44        -76.35       162.00 o                         
 -16   6   2        294.33        222.22       124.43 o                         
 -15   6   2        330.95        302.20       160.47 o                         
 -14   6   2       4923.77       4683.95       213.06 o                         
 -13   6   2        358.78        434.60        95.09 o                         
 -12   6   2        132.22        107.83        63.71 o                         
 -11   6   2          0.31         19.27        51.80 o                         
 -10   6   2       1244.53       1262.39        90.25 o                         
  -9   6   2       2398.59       2319.26       105.05 o                         
  -8   6   2        184.62        292.58        46.30 o                         
  -7   6   2      14642.15      14089.08       183.09 o                         
  -6   6   2       9346.98       9317.40       121.98 o                         
  -5   6   2        666.54        827.42        65.40 o                         
  -4   6   2       1020.08       1100.24        54.78 o                         
  -3   6   2       4974.49       4310.48        84.73 o                         
  -2   6   2         79.25         20.94        17.85 o                         
  -1   6   2      32917.30      32646.11       295.78 o                         
   0   6   2       1785.42       1861.40        49.94 o                         
   1   6   2       1660.00       1882.42        55.12 o                         
   2   6   2        686.12        858.11        44.91 o                         
   3   6   2        215.74        250.91        29.50 o                         
   4   6   2      23954.90      24286.59       251.30 o                         
   5   6   2       5063.45       4969.24        87.97 o                         
   6   6   2        254.82        218.81        39.51 o                         
   7   6   2       6756.12       6600.33       126.54 o                         
   8   6   2      14603.33      14163.90       282.46 o                         
   9   6   2        140.34        153.80        57.63 o                         
  10   6   2       2411.19       2416.11       121.38 o                         
  11   6   2       2532.01       2731.71       122.41 o                         
  12   6   2        190.17        200.98        69.84 o                         
  13   6   2       5482.48       5286.63       194.59 o                         
  14   6   2        356.94        304.60       112.95 o                         
 -15   7   2       5935.49       6726.23       400.76 o                         
 -14   7   2        909.86        685.68       113.26 o                         
 -13   7   2       4128.18       4083.46       309.24 o                         
 -12   7   2        389.38        408.35        86.94 o                         
 -11   7   2       8268.04       8329.98       214.69 o                         
 -10   7   2       3434.77       3372.19       130.47 o                         
  -9   7   2       6765.19       6615.48       183.01 o                         
  -8   7   2      22407.71      21554.18       296.48 o                         
  -7   7   2       5358.36       4940.87       108.39 o                         
  -6   7   2       2005.77       2041.81        66.05 o                         
  -5   7   2         16.04         19.34        29.00 o                         
  -4   7   2      12391.76      12271.22       164.55 o                         
  -3   7   2         11.49        -23.95        28.15 o                         
  -2   7   2        540.60        760.13        48.57 o                         
  -1   7   2       5563.09       5938.79        77.38 o                         
   0   7   2       5401.52       5417.23        75.32 o                         
   1   7   2       1559.69       1777.95        59.98 o                         
   2   7   2       8027.06       8038.94       136.28 o                         
   3   7   2        277.05        334.35        36.08 o                         
   4   7   2      15196.96      15644.25       178.97 o                         
   5   7   2       8329.94       8005.65       115.48 o                         
   6   7   2       3412.07       3476.15       113.98 o                         
   7   7   2       2413.74       2610.26        93.99 o                         
   8   7   2        290.27        326.58        52.18 o                         
   9   7   2       1046.55       1043.13        85.05 o                         
  10   7   2       3589.88       3460.60       140.41 o                         
  11   7   2        255.03        273.73        72.24 o                         
  12   7   2        272.67        193.38        74.74 o                         
  13   7   2       1483.26       1327.90       182.86 o                         
  14   7   2        828.23        953.86       140.44 o                         
 -15   8   2       2366.88       2041.35       237.14 o                         
 -14   8   2        339.94        405.76       124.06 o                         
 -13   8   2      13574.85      13613.77       340.07 o                         
 -12   8   2       2739.68       2614.73       154.94 o                         
 -11   8   2         19.24         18.09        65.06 o                         
 -10   8   2       4697.55       4500.22       162.93 o                         
  -9   8   2         42.42         12.67        49.91 o                         
  -8   8   2       1473.64       1340.37        94.80 o                         
  -7   8   2       1024.65        936.67        73.81 o                         
  -6   8   2       8543.41       8322.58       126.53 o                         
  -5   8   2        528.77        639.40        52.77 o                         
  -4   8   2        929.20        897.72        56.65 o                         
  -3   8   2       5687.10       5749.98       110.01 o                         
  -2   8   2       6366.77       6530.13       109.38 o                         
  -1   8   2        243.04        355.89        29.46 o                         
   0   8   2      17572.23      17729.94       173.95 o                         
   1   8   2      16515.60      16794.74       169.47 o                         
   2   8   2      13372.63      13043.46       171.57 o                         
   3   8   2       5337.82       5280.21       104.60 o                         
   4   8   2       3954.14       4137.66        97.71 o                         
   5   8   2       5930.57       5666.53       116.17 o                         
   6   8   2       2147.62       2085.19        86.97 o                         
   7   8   2       8336.27       8017.98       148.59 o                         
   8   8   2       3332.51       3261.57       109.12 o                         
   9   8   2        555.86        611.36        73.93 o                         
  10   8   2        846.60        769.93        84.79 o                         
  11   8   2       2307.15       2273.38       173.21 o                         
  12   8   2       6054.25       5649.43       185.67 o                         
  13   8   2        624.48        799.34       134.34 o                         
  14   8   2        282.05        125.91       148.71 o                         
 -15   9   2          1.71        168.17       122.57 o                         
 -14   9   2        693.73        710.63       136.66 o                         
 -13   9   2        101.87         49.19        89.42 o                         
 -12   9   2       1198.15       1352.82       128.16 o                         
 -11   9   2        177.21         76.26        97.13 o                         
 -10   9   2         63.14          1.64        53.80 o                         
  -9   9   2       1524.59       1506.98       113.78 o                         
  -8   9   2         20.70        -43.85        43.85 o                         
  -7   9   2       2710.85       2888.29       118.57 o                         
  -6   9   2       3342.06       3133.49       100.45 o                         
  -5   9   2      28066.90      26973.59       304.05 o                         
  -4   9   2       2307.11       2344.55        86.74 o                         
  -3   9   2      15746.91      15652.89       189.29 o                         
  -2   9   2       5043.03       4875.23        82.93 o                         
  -1   9   2       2815.13       2620.17        59.82 o                         
   0   9   2       3512.58       3419.19        86.57 o                         
   1   9   2      10740.16      10130.71       119.02 o                         
   2   9   2        958.86       1162.40        62.07 o                         
   3   9   2        807.46        799.77        56.12 o                         
   4   9   2        228.00        196.82        42.06 o                         
   5   9   2        678.54        723.46        59.20 o                         
   6   9   2       4271.75       4252.03       121.85 o                         
   7   9   2       4887.23       4683.08       125.95 o                         
   8   9   2        641.14        560.72        66.77 o                         
   9   9   2       7591.76       7396.27       175.02 o                         
  10   9   2       2128.20       2013.05       143.49 o                         
  11   9   2        511.83        524.53       102.60 o                         
  12   9   2        351.12        430.10       107.51 o                         
  13   9   2       1087.74       1142.10       166.29 o                         
  14   9   2        784.50       1146.47       212.71 o                         
 -14  10   2       3316.19       2715.00       201.49 o                         
 -13  10   2        783.17        686.49       111.11 o                         
 -12  10   2        484.97        502.42        99.49 o                         
 -11  10   2       1973.30       2011.82       141.60 o                         
 -10  10   2       3844.39       3756.61       144.38 o                         
  -9  10   2        187.19        207.26        64.43 o                         
  -8  10   2       1135.29       1190.71        89.12 o                         
  -7  10   2        274.88        442.18        65.31 o                         
  -6  10   2       7759.17       7555.00       193.93 o                         
  -5  10   2        792.58        732.15        63.03 o                         
  -4  10   2        572.73        526.53        56.43 o                         
  -3  10   2      22731.27      23316.79       273.40 o                         
  -2  10   2       4982.60       5219.56       108.83 o                         
  -1  10   2       1577.36       1696.38        57.50 o                         
   0  10   2       2610.85       2349.58        70.09 o                         
   1  10   2      12782.66      12182.56       145.05 o                         
   2  10   2      13446.17      12933.81       170.08 o                         
   3  10   2       1431.03       1490.89        68.93 o                         
   4  10   2        991.73       1204.92        71.71 o                         
   5  10   2      11973.49      11733.46       186.13 o                         
   6  10   2        809.45        763.73        78.84 o                         
   7  10   2        366.87        394.08        63.11 o                         
   8  10   2       1135.48       1288.22        92.75 o                         
   9  10   2       3752.46       3444.23       160.93 o                         
  10  10   2       2162.42       1823.16       133.92 o                         
  11  10   2        198.57        172.05        92.17 o                         
  12  10   2       2189.75       2107.52       285.54 o                         
  13  10   2         32.34        122.08       121.72 o                         
 -14  11   2         12.02         76.38       105.87 o                         
 -13  11   2        109.53         39.53       147.55 o                         
 -12  11   2          4.84        -24.95        78.76 o                         
 -11  11   2       8021.89       8065.33       240.12 o                         
 -10  11   2          9.38         -3.99        57.69 o                         
  -9  11   2         76.94        144.78        61.42 o                         
  -8  11   2        184.00        235.09        59.90 o                         
  -7  11   2       1467.01       1376.69        94.13 o                         
  -6  11   2       8222.66       8095.41       163.30 o                         
  -5  11   2       1495.53       1487.28        84.28 o                         
  -4  11   2      12938.10      12550.10       196.32 o                         
  -3  11   2        259.71        219.25        49.55 o                         
  -2  11   2       1173.94       1323.21        68.46 o                         
  -1  11   2        844.20        928.64        58.89 o                         
   0  11   2       1609.98       1447.61        87.08 o                         
   1  11   2          1.00         13.17        29.38 o                         
   2  11   2        315.96        329.26        39.96 o                         
   3  11   2        110.30        160.24        41.01 o                         
   4  11   2         50.72         33.30        36.26 o                         
   5  11   2       2867.63       2905.09        96.91 o                         
   6  11   2       7340.87       7439.96       162.90 o                         
   7  11   2        973.47        909.78        82.28 o                         
   8  11   2       4825.75       4871.85       164.72 o                         
   9  11   2        213.57        177.87        64.40 o                         
  10  11   2        154.86         76.55        78.40 o                         
  11  11   2       1465.93       1391.04       139.18 o                         
  12  11   2          2.52         10.49       126.85 o                         
  13  11   2        262.03        218.23       199.14 o                         
 -14  12   2       1389.15       1073.29       196.73 o                         
 -13  12   2         77.87        -89.92        89.92 o                         
 -12  12   2       4334.18       3994.08       224.36 o                         
 -11  12   2        849.07       1077.28       120.09 o                         
 -10  12   2       1166.08       1084.88       149.48 o                         
  -9  12   2       8580.28       8348.72       197.55 o                         
  -8  12   2          7.82        -23.38        49.51 o                         
  -7  12   2        471.48        439.80        73.90 o                         
  -6  12   2        819.78        800.50        73.46 o                         
  -5  12   2         58.18         48.06        43.69 o                         
  -4  12   2       3739.41       3840.01       131.63 o                         
  -3  12   2        258.21        269.89        51.42 o                         
  -2  12   2       1430.60       1517.74        79.32 o                         
  -1  12   2       2470.71       2552.49        90.26 o                         
   0  12   2        380.71        432.32        45.91 o                         
   1  12   2      24662.73      24183.75       226.86 o                         
   2  12   2       5702.81       5291.10       104.81 o                         
   3  12   2        271.47        207.44        41.12 o                         
   4  12   2       8395.39       8405.03       162.61 o                         
   5  12   2        377.25        443.41        73.85 o                         
   6  12   2          1.08         76.41        58.97 o                         
   7  12   2          5.42        -12.77        51.21 o                         
   8  12   2       2148.94       2157.53       155.14 o                         
   9  12   2        510.33        443.49        97.96 o                         
  10  12   2        185.36         -8.24        80.06 o                         
  11  12   2       4077.53       3470.64       206.23 o                         
  12  12   2        134.18        166.93       120.94 o                         
  13  12   2       6228.99       5961.66       600.68 o                         
 -13  13   2        266.69        236.90       122.53 o                         
 -12  13   2       5571.18       5581.43       405.54 o                         
 -11  13   2       1513.24       1564.89       137.34 o                         
 -10  13   2       4423.97       4203.46       209.47 o                         
  -9  13   2       3588.53       3292.08       149.52 o                         
  -8  13   2       3592.94       3441.60       149.59 o                         
  -7  13   2        154.21        185.16        70.04 o                         
  -6  13   2         12.11        -31.08        54.99 o                         
  -5  13   2        233.58        230.75        56.38 o                         
  -4  13   2         67.82         -7.00        45.44 o                         
  -3  13   2       1297.84       1200.75        82.56 o                         
  -2  13   2       2557.32       2614.02       109.80 o                         
  -1  13   2       2309.93       2431.39        95.22 o                         
   0  13   2       2629.07       2722.40        82.44 o                         
   1  13   2       4588.17       4674.85       109.14 o                         
   2  13   2       1290.28       1287.07        84.90 o                         
   3  13   2       1854.63       2105.24       101.18 o                         
   4  13   2        447.36        541.29        64.08 o                         
   5  13   2       1085.64       1093.04        92.56 o                         
   6  13   2       7379.54       7384.14       191.72 o                         
   7  13   2       2059.91       2318.77       149.70 o                         
   8  13   2         99.07         63.50        80.40 o                         
   9  13   2       1884.09       1614.49       116.58 o                         
  10  13   2       3532.69       3494.43       306.23 o                         
  11  13   2        106.49          0.23       176.29 o                         
  12  13   2        380.33        264.04       134.45 o                         
 -13  14   2         92.45         22.45       113.66 o                         
 -12  14   2         46.89        113.52       111.76 o                         
 -11  14   2        134.06        266.78       107.70 o                         
 -10  14   2       1496.66       1441.95       116.47 o                         
  -9  14   2       1677.53       1495.33       117.55 o                         
  -8  14   2       4449.70       4612.50       270.06 o                         
  -7  14   2       3228.86       3129.77       155.23 o                         
  -6  14   2       2003.62       2108.87       148.94 o                         
  -5  14   2       1167.78       1186.61        91.14 o                         
  -4  14   2       1524.84       1621.94        97.19 o                         
  -3  14   2       1252.23       1237.78        97.73 o                         
  -2  14   2      11040.63      11182.77       199.44 o                         
  -1  14   2       2570.47       2542.86       110.95 o                         
   0  14   2       1262.82       1305.58        86.50 o                         
   1  14   2        341.95        395.96        64.35 o                         
   2  14   2       2025.06       1840.52       140.72 o                         
   3  14   2         27.66         52.06        55.71 o                         
   4  14   2         94.49         30.45        49.82 o                         
   5  14   2       2595.10       2634.94       144.23 o                         
   6  14   2       5470.61       5528.78       174.65 o                         
   7  14   2          4.43         59.65        94.51 o                         
   8  14   2        121.58        121.44        68.42 o                         
   9  14   2       1955.47       1820.42       126.10 o                         
  10  14   2        250.42        291.45       119.77 o                         
  11  14   2          1.53        161.92       113.80 o                         
 -12  15   2        190.38         44.27       121.13 o                         
 -11  15   2        123.67         92.26       121.69 o                         
 -10  15   2       4774.29       4678.79       201.00 o                         
  -9  15   2         22.03         56.82        72.34 o                         
  -8  15   2       4356.83       4504.30       294.08 o                         
  -7  15   2         24.79        162.55        78.02 o                         
  -6  15   2         28.05        -65.64        65.64 o                         
  -5  15   2         21.82        130.74        59.86 o                         
  -4  15   2       2562.17       2642.94       122.77 o                         
  -3  15   2          7.11         -8.68        55.55 o                         
  -2  15   2       4991.61       4915.78       139.80 o                         
  -1  15   2       2310.55       2403.17       169.64 o                         
   0  15   2       9486.65       9521.39       234.81 o                         
   1  15   2         94.69        140.38        64.38 o                         
   2  15   2        262.13        315.48        88.00 o                         
   3  15   2          8.06        -42.17        50.54 o                         
   4  15   2       9213.33       8945.30       243.03 o                         
   5  15   2       5993.94       5764.16       202.31 o                         
   6  15   2       3515.93       3669.68       169.17 o                         
   7  15   2        168.62        213.84        77.21 o                         
   8  15   2         26.75         41.86        64.28 o                         
   9  15   2        218.47        179.02        88.09 o                         
  10  15   2        608.62        601.84       196.93 o                         
  11  15   2         44.18       -111.48       126.09 o                         
 -11  16   2          6.86         -5.24       135.18 o                         
 -10  16   2        476.24        344.33        96.93 o                         
  -9  16   2          1.18         11.43        72.58 o                         
  -8  16   2        906.75        840.58       100.47 o                         
  -7  16   2       1745.93       1892.37       138.48 o                         
  -6  16   2         24.19        -47.36        66.50 o                         
  -5  16   2          5.28        -19.26        53.00 o                         
  -4  16   2       1159.70       1241.83        97.23 o                         
  -3  16   2       7833.78       8382.01       189.02 o                         
  -2  16   2       3255.76       3171.21       177.65 o                         
  -1  16   2       1385.62       1488.35       145.25 o                         
   0  16   2       1139.16       1286.49       131.46 o                         
   1  16   2        320.37        317.67        76.12 o                         
   2  16   2        100.07         69.88        82.00 o                         
   3  16   2          3.97          9.77        65.12 o                         
   4  16   2         69.27        212.09        62.51 o                         
   5  16   2       3372.88       3216.96       177.13 o                         
   6  16   2        788.22        645.63       110.29 o                         
   7  16   2         54.58         12.20        75.50 o                         
   8  16   2        578.11        365.44        86.89 o                         
   9  16   2        227.98        449.00       146.70 o                         
  10  16   2        493.69        466.53       196.15 o                         
 -10  17   2        454.74        372.05       113.98 o                         
  -9  17   2         44.90        132.07        91.36 o                         
  -8  17   2       4598.88       4243.53       197.86 o                         
  -7  17   2        146.04        163.51        86.29 o                         
  -6  17   2       1564.95       1547.78       127.92 o                         
  -5  17   2        354.25        273.60        71.25 o                         
  -4  17   2        181.70        279.22        82.83 o                         
  -3  17   2        646.47        816.48       105.74 o                         
  -2  17   2          7.82        -25.56        66.03 o                         
  -1  17   2       5351.52       5440.43       237.88 o                         
   0  17   2         91.18        128.89        83.87 o                         
   1  17   2        176.65        171.04        97.22 o                         
   2  17   2       3806.07       3746.98       189.97 o                         
   3  17   2        511.79        656.60        98.03 o                         
   4  17   2        638.84        574.14       119.12 o                         
   5  17   2       4391.83       4613.64       241.41 o                         
   6  17   2        434.24        566.77       208.81 o                         
   7  17   2         28.09        157.03        89.83 o                         
   8  17   2        175.05        296.72        90.92 o                         
   9  17   2        576.44        350.75       124.44 o                         
  -9  18   2        620.73        700.99       118.70 o                         
  -8  18   2         35.45         56.53        83.57 o                         
  -7  18   2        609.17        665.08       114.93 o                         
  -6  18   2        118.54         56.68       103.14 o                         
  -5  18   2         37.66         98.78        80.58 o                         
  -4  18   2         66.05        -43.33        70.50 o                         
  -3  18   2        584.28        689.43       107.83 o                         
  -2  18   2       1077.62       1017.68       138.66 o                         
  -1  18   2        722.79        835.26       139.15 o                         
   0  18   2        430.44        512.51       133.38 o                         
   1  18   2         58.78         42.76        90.00 o                         
   2  18   2       8401.65       8332.56       289.73 o                         
   3  18   2       4267.67       4583.00       263.05 o                         
   4  18   2       1023.20        928.78       134.43 o                         
   5  18   2       1117.77       1158.38       198.69 o                         
   6  18   2         54.45        163.99        93.10 o                         
   7  18   2       1770.11       1378.22       144.38 o                         
   8  18   2       2696.64       2804.01       313.69 o                         
  -8  19   2        229.43        109.24       119.46 o                         
  -7  19   2        946.93        882.04       141.29 o                         
  -6  19   2       2147.71       2297.63       209.20 o                         
  -5  19   2        995.82        742.63       139.97 o                         
  -4  19   2        911.68        828.77       122.82 o                         
  -3  19   2        311.36        391.91       103.58 o                         
  -2  19   2        543.07        739.18       221.04 o                         
  -1  19   2        574.36        650.45       233.65 o                         
   0  19   2       3191.58       3353.16       276.65 o                         
   1  19   2       3176.65       3271.32       497.48 o                         
   2  19   2        738.89        934.50       157.94 o                         
   3  19   2         13.99         17.18        75.13 o                         
   4  19   2        640.03        622.86       125.97 o                         
   5  19   2         76.36          8.52        93.79 o                         
   6  19   2        449.41        349.50       124.59 o                         
   7  19   2         98.75         43.24       107.55 o                         
  -7  20   2        583.31        311.88       183.03 o                         
  -6  20   2        266.40        136.91       187.85 o                         
  -5  20   2        120.87        152.48       160.03 o                         
  -4  20   2        147.77        130.89        93.78 o                         
  -3  20   2       1479.96       1748.27       199.69 o                         
  -2  20   2        622.74        934.84       150.13 o                         
  -1  20   2         56.18       -102.59       108.99 o                         
   0  20   2          4.13        103.91       131.43 o                         
   1  20   2       9615.31      10404.72       870.35 o                         
   2  20   2         74.84        296.95       135.97 o                         
   3  20   2       4282.19       4602.08       396.01 o                         
   4  20   2        432.68        312.25       185.24 o                         
   5  20   2        529.94        575.16       142.43 o                         
   6  20   2        175.72        288.87       125.31 o                         
  -5  21   2        385.37         99.36       451.73 o                         
  -4  21   2       2510.06       2293.71       236.35 o                         
  -3  21   2        821.27        975.89       170.63 o                         
  -2  21   2        767.91        835.17       176.21 o                         
  -1  21   2       3155.04       3687.96       311.15 o                         
   0  21   2          9.75         33.21       116.99 o                         
   1  21   2        701.24        653.28       175.22 o                         
   2  21   2         12.04        216.91       306.67 o                         
   3  21   2        205.87        132.40       198.60 o                         
   4  21   2         35.52         68.28       133.73 o                         
  -2  22   2        304.19        368.00       223.92 o                         
  -1  22   2        376.25        347.08       149.90 o                         
   0  22   2        141.99        225.76       148.52 o                         
   1  22   2        491.06        214.18       216.13 o                         
 -15   0   3        656.68        590.91       135.62 o                         
 -13   0   3       1387.92       1331.87       147.31 o                         
 -11   0   3         86.42         96.21        63.33 o                         
  -9   0   3        105.74        109.35        67.08 o                         
  -7   0   3       2662.07       3131.10        83.23 o                         
  -5   0   3      41958.25      40042.49       380.83 o                         
  -3   0   3      18393.09      17672.04       240.00 o                         
  -1   0   3        979.56        848.49        41.17 o                         
   1   0   3     127427.34     126267.70      2272.27 o                         
   3   0   3        525.90        366.93        51.61 o                         
   5   0   3         68.89          1.63        27.06 o                         
   7   0   3      18191.60      18685.92       343.46 o                         
   9   0   3        855.11        817.36        91.32 o                         
  11   0   3       2025.71       2384.09       174.35 o                         
  13   0   3          2.51         72.04       123.91 o                         
  15   0   3         30.94        -18.67       150.53 o                         
 -16   1   3       3494.47       3273.69       195.09 o                         
 -15   1   3       1121.29       1349.53       133.14 o                         
 -14   1   3         43.14         58.55        74.24 o                         
 -13   1   3        966.67       1122.41       124.17 o                         
 -12   1   3       5287.31       5051.20       136.19 o                         
 -11   1   3       6592.88       6624.74       134.61 o                         
 -10   1   3       5869.02       5912.81       119.70 o                         
  -9   1   3        269.22        336.30        44.95 o                         
  -8   1   3       2960.21       2995.13        66.43 o                         
  -7   1   3        992.13        911.28        39.07 o                         
  -6   1   3       6171.04       5569.99        77.30 o                         
  -5   1   3      51346.27      52538.21       381.60 o                         
  -4   1   3          9.35        -11.43        22.99 o                         
  -3   1   3       1564.42       1554.12        43.13 o                         
  -2   1   3        881.84        994.58        42.50 o                         
  -1   1   3       4021.39       4155.35        79.36 o                         
   0   1   3       9525.13       9572.66       173.41 o                         
   1   1   3      14829.66      15281.14       197.21 o                         
   2   1   3     185358.89     187932.95      3568.50 o                         
   3   1   3       8174.77       7710.42        96.34 o                         
   4   1   3       6898.33       7383.27        92.39 o                         
   5   1   3        369.97        393.76        30.12 o                         
   6   1   3       5680.05       5648.60       102.84 o                         
   7   1   3        725.07        812.18        63.12 o                         
   8   1   3        318.29        332.38        48.53 o                         
   9   1   3       7727.78       7296.54       138.19 o                         
  10   1   3          4.29         46.02        46.09 o                         
  11   1   3        369.87        454.60        67.98 o                         
  12   1   3        951.46        962.99        93.71 o                         
  13   1   3        833.18        738.19       103.77 o                         
  14   1   3       2076.97       2142.00       183.47 o                         
  15   1   3         16.35         46.70       109.69 o                         
 -16   2   3        195.47        336.08       104.20 o                         
 -15   2   3       3802.79       4174.92       204.63 o                         
 -14   2   3        809.60        774.74        87.58 o                         
 -13   2   3        195.34        259.05        67.16 o                         
 -12   2   3       3219.27       3279.35       127.34 o                         
 -11   2   3      23466.66      23232.31       287.97 o                         
 -10   2   3        582.75        521.08        54.45 o                         
  -9   2   3       3403.00       3211.74        89.13 o                         
  -8   2   3       3711.25       3733.22        76.57 o                         
  -7   2   3         70.15         72.85        22.29 o                         
  -6   2   3         55.31         73.12        21.35 o                         
  -5   2   3        774.81        788.95        35.91 o                         
  -4   2   3      33100.95      33577.75       272.20 o                         
  -3   2   3       1740.15       1983.66        58.41 o                         
  -2   2   3      63723.52      66257.97       572.85 o                         
  -1   2   3       1150.26       1237.93        52.20 o                         
   0   2   3      10477.70      11365.19       160.17 o                         
   1   2   3       4077.36       4459.37       111.90 o                         
   2   2   3      69347.38      71660.78       610.42 o                         
   3   2   3       7933.37       8109.99        95.18 o                         
   4   2   3      12005.42      12806.85       134.44 o                         
   5   2   3       5860.80       6040.75        84.91 o                         
   6   2   3      16697.77      16658.17       202.09 o                         
   7   2   3       5651.67       5476.48       125.25 o                         
   8   2   3        283.76        386.55        54.56 o                         
   9   2   3        859.49        748.15        64.56 o                         
  10   2   3       2356.94       2516.35       101.98 o                         
  11   2   3       6120.51       6131.42       186.01 o                         
  12   2   3        305.32        304.60        81.76 o                         
  13   2   3        134.55         93.65        80.20 o                         
  14   2   3        253.89        250.87        98.76 o                         
  15   2   3       3521.00       3564.06       232.35 o                         
 -16   3   3         52.40        116.77        95.01 o                         
 -15   3   3       1471.57       1420.35       125.84 o                         
 -14   3   3        735.86        907.64       100.68 o                         
 -13   3   3       2909.02       3170.97       133.17 o                         
 -12   3   3      15057.80      14948.54       232.56 o                         
 -11   3   3        662.80        646.30        76.53 o                         
 -10   3   3       6965.45       6886.51       141.32 o                         
  -9   3   3       1859.55       1726.40        67.34 o                         
  -8   3   3       1802.34       1810.34        63.02 o                         
  -7   3   3      23769.36      22720.16       197.09 o                         
  -6   3   3        998.85       1185.29        42.78 o                         
  -5   3   3       2779.96       2823.62        55.61 o                         
  -4   3   3       4613.86       4643.05        78.75 o                         
  -3   3   3       1514.70       1547.21        48.26 o                         
  -2   3   3      14720.75      14324.56       182.42 o                         
  -1   3   3       5117.74       4524.21        99.56 o                         
   0   3   3        184.91        282.55        29.89 o                         
   1   3   3      11911.84      12532.59       193.46 o                         
   2   3   3       3116.76       3305.68        74.22 o                         
   3   3   3      10102.07       9960.54       112.38 o                         
   4   3   3      21736.04      21714.45       201.72 o                         
   5   3   3       2153.46       2183.80        59.36 o                         
   6   3   3        160.99         97.42        32.54 o                         
   7   3   3      13549.66      13505.19       182.03 o                         
   8   3   3       2063.91       2036.68        97.41 o                         
   9   3   3         87.28         37.21        42.79 o                         
  10   3   3       9952.58       9941.71       169.19 o                         
  11   3   3        209.82        329.41        69.45 o                         
  12   3   3       3281.37       3670.08       179.23 o                         
  13   3   3       8189.33       8562.80       413.51 o                         
  14   3   3        701.18        730.22       115.59 o                         
  15   3   3        905.59       1035.35       190.83 o                         
 -16   4   3         10.28         73.04       111.28 o                         
 -15   4   3        158.05        161.76        92.39 o                         
 -14   4   3       5808.05       5318.22       180.51 o                         
 -13   4   3          5.79         79.30        68.30 o                         
 -12   4   3       1176.15       1212.06        88.26 o                         
 -11   4   3          6.52         10.70        47.50 o                         
 -10   4   3       4138.60       4139.47       114.20 o                         
  -9   4   3      17725.49      16489.62       210.93 o                         
  -8   4   3       4484.45       4513.13       100.52 o                         
  -7   4   3      29978.98      30009.27       250.50 o                         
  -6   4   3       1653.35       1653.05        48.95 o                         
  -5   4   3        188.48        270.23        25.85 o                         
  -4   4   3       2722.22       2640.95        60.62 o                         
  -3   4   3      27637.56      27082.02       238.00 o                         
  -2   4   3        351.97        335.46        34.31 o                         
  -1   4   3       4902.75       5172.73        89.42 o                         
   0   4   3        148.71        234.30        39.18 o                         
   1   4   3       1341.33       1272.74        56.34 o                         
   2   4   3       1475.78       1661.04        55.87 o                         
   3   4   3       5299.71       4857.99        82.70 o                         
   4   4   3          9.61         27.17        25.53 o                         
   5   4   3       9773.76       9315.32       113.39 o                         
   6   4   3      24752.57      23921.80       249.10 o                         
   7   4   3        316.79        282.12        43.58 o                         
   8   4   3       3748.17       3783.46       118.43 o                         
   9   4   3       1075.42       1099.28        77.49 o                         
  10   4   3         99.05         69.65        56.26 o                         
  11   4   3       5104.05       5253.86       161.75 o                         
  12   4   3       1442.98       1576.12       187.60 o                         
  13   4   3       1084.90       1056.88       119.03 o                         
  14   4   3       1733.22       1677.87       281.60 o                         
 -16   5   3        824.23        789.27       260.52 o                         
 -15   5   3          2.30          7.94        89.85 o                         
 -14   5   3       2719.26       2667.79       172.93 o                         
 -13   5   3        475.66        515.27        97.67 o                         
 -12   5   3       3900.36       4171.61       206.65 o                         
 -11   5   3       5558.05       5579.05       139.58 o                         
 -10   5   3        255.09        147.10        68.22 o                         
  -9   5   3       1199.47       1327.51        72.46 o                         
  -8   5   3        928.39        872.22        54.79 o                         
  -7   5   3       3990.13       3809.79        71.38 o                         
  -6   5   3      12733.74      12610.46       138.71 o                         
  -5   5   3       7851.29       7927.56        97.74 o                         
  -4   5   3       5082.42       5274.18        94.31 o                         
  -3   5   3      24841.85      24949.03       229.49 o                         
  -2   5   3      31768.80      30477.38       305.85 o                         
  -1   5   3       6756.18       6335.80       106.53 o                         
   0   5   3       1747.52       1641.71        64.02 o                         
   1   5   3       5123.31       5201.13        93.21 o                         
   2   5   3         26.90         25.35        22.86 o                         
   3   5   3         34.91        127.05        25.94 o                         
   4   5   3        803.31        811.09        40.47 o                         
   5   5   3       8853.72       8726.68       137.53 o                         
   6   5   3       2428.88       2420.40        88.36 o                         
   7   5   3       3993.27       3863.93        99.51 o                         
   8   5   3         79.95         40.49        47.50 o                         
   9   5   3       1439.22       1330.95        89.92 o                         
  10   5   3        412.80        401.19        81.29 o                         
  11   5   3        547.76        422.07        75.11 o                         
  12   5   3          5.95         40.39        74.56 o                         
  13   5   3        179.69        136.09        80.41 o                         
  14   5   3       2386.68       2316.31       186.92 o                         
 -16   6   3        724.55        768.65       155.71 o                         
 -15   6   3       4242.19       4065.63       208.06 o                         
 -14   6   3        140.93         58.80        98.10 o                         
 -13   6   3         56.54        176.50        84.19 o                         
 -12   6   3         18.57         43.40        69.00 o                         
 -11   6   3        448.09        448.11       125.81 o                         
 -10   6   3      12140.19      11643.86       211.31 o                         
  -9   6   3        290.18        348.59        46.14 o                         
  -8   6   3       5946.38       5812.68       121.58 o                         
  -7   6   3       7293.73       6770.61       113.15 o                         
  -6   6   3        598.46        692.68        36.21 o                         
  -5   6   3       1912.56       1825.07        65.10 o                         
  -4   6   3      13834.35      14398.05       178.13 o                         
  -3   6   3        646.48        669.36        27.64 o                         
  -2   6   3       1898.27       1787.75        45.84 o                         
  -1   6   3       2831.68       2768.94        55.62 o                         
   0   6   3      29926.66      29058.48       224.46 o                         
   1   6   3       7029.50       7371.34       101.80 o                         
   2   6   3         68.14         34.36        22.89 o                         
   3   6   3      16399.58      16779.72       184.21 o                         
   4   6   3      28729.89      27744.69       263.00 o                         
   5   6   3       6125.57       5903.93       106.50 o                         
   6   6   3      15064.51      14778.33       190.49 o                         
   7   6   3       1306.61       1321.93        72.23 o                         
   8   6   3       1342.19       1495.68        91.59 o                         
   9   6   3        756.68        698.82        74.07 o                         
  10   6   3         44.42         14.21        57.51 o                         
  11   6   3       1266.91       1293.25       103.79 o                         
  12   6   3        655.16        546.23       117.11 o                         
  13   6   3        729.80        881.23       115.68 o                         
  14   6   3        185.80        -51.92        96.67 o                         
 -15   7   3        869.92       1076.88       147.85 o                         
 -14   7   3         93.17        149.25        90.65 o                         
 -13   7   3       4550.15       4941.75       234.04 o                         
 -12   7   3        414.48        644.69        96.40 o                         
 -11   7   3        791.70        885.44        97.90 o                         
 -10   7   3         33.47         57.66        55.09 o                         
  -9   7   3        137.76        187.68        56.01 o                         
  -8   7   3       2272.21       2323.01       103.81 o                         
  -7   7   3        578.32        596.05        45.78 o                         
  -6   7   3       2735.20       3002.27        83.27 o                         
  -5   7   3         10.32        -20.77        29.59 o                         
  -4   7   3       3711.98       3928.31        91.47 o                         
  -3   7   3      22968.82      22683.10       201.02 o                         
  -2   7   3       7944.58       8317.96       102.94 o                         
  -1   7   3      17507.39      16854.83       202.20 o                         
   0   7   3        509.44        501.92        38.46 o                         
   1   7   3       1425.87       1526.13        57.31 o                         
   2   7   3        165.25        163.96        28.99 o                         
   3   7   3         44.35          2.58        25.21 o                         
   4   7   3       6175.73       6051.43       104.67 o                         
   5   7   3       2223.57       2283.09        75.53 o                         
   6   7   3       5794.83       5514.09       116.66 o                         
   7   7   3        598.94        639.26        79.82 o                         
   8   7   3       8945.50       8900.70       162.93 o                         
   9   7   3       6540.69       6279.68       160.62 o                         
  10   7   3         70.67        -21.81        61.47 o                         
  11   7   3       1445.38       1370.95       117.07 o                         
  12   7   3        974.45        885.76       114.86 o                         
  13   7   3         27.50        140.14       100.79 o                         
  14   7   3       4127.50       4054.12       237.66 o                         
 -15   8   3       1180.10       1086.02       154.65 o                         
 -14   8   3        494.54        334.51       100.92 o                         
 -13   8   3        522.04        503.91        97.39 o                         
 -12   8   3          3.86        -69.68        69.68 o                         
 -11   8   3        802.86        910.16       102.32 o                         
 -10   8   3        573.80        537.57        94.07 o                         
  -9   8   3       1081.32       1122.25       101.12 o                         
  -8   8   3       6605.94       6347.20       148.95 o                         
  -7   8   3         23.85         37.92        35.72 o                         
  -6   8   3      10442.28      10736.48       181.91 o                         
  -5   8   3       5762.54       5344.96       112.98 o                         
  -4   8   3       4979.70       5272.10       111.33 o                         
  -3   8   3       1461.06       1384.41        50.78 o                         
  -2   8   3        654.00        857.96        37.90 o                         
  -1   8   3       3012.73       3028.33        60.33 o                         
   0   8   3       4671.79       4670.85        75.63 o                         
   1   8   3        248.55        280.29        32.68 o                         
   2   8   3      17791.01      18002.92       268.56 o                         
   3   8   3          2.26         14.14        29.17 o                         
   4   8   3       5002.34       4859.82        99.35 o                         
   5   8   3       2238.06       2186.55        78.03 o                         
   6   8   3       4308.82       4118.80       122.80 o                         
   7   8   3      16355.41      15813.41       217.22 o                         
   8   8   3        318.77        261.41        53.15 o                         
   9   8   3       1647.15       1809.69       106.23 o                         
  10   8   3       3465.15       3605.37       164.48 o                         
  11   8   3        727.16        611.09        94.16 o                         
  12   8   3       2681.72       2462.78       175.09 o                         
  13   8   3        137.55         82.81        93.68 o                         
  14   8   3         25.49        -87.63       115.75 o                         
 -15   9   3        138.95        158.68       120.47 o                         
 -14   9   3        731.01        696.09       193.92 o                         
 -13   9   3        945.81        884.02       111.51 o                         
 -12   9   3       5953.83       5586.58       237.19 o                         
 -11   9   3       5234.64       5112.51       195.09 o                         
 -10   9   3       3118.62       3170.81       138.37 o                         
  -9   9   3       4054.33       3903.19       137.29 o                         
  -8   9   3         88.98         69.32        51.53 o                         
  -7   9   3       2436.15       2473.94        96.88 o                         
  -6   9   3       4503.33       4385.87       114.01 o                         
  -5   9   3        787.28        752.73        71.86 o                         
  -4   9   3        516.81        619.12        53.95 o                         
  -3   9   3        247.74        232.35        29.67 o                         
  -2   9   3       9539.38       8955.15       117.67 o                         
  -1   9   3        162.52        179.13        28.42 o                         
   0   9   3       7566.73       7731.59       103.87 o                         
   1   9   3       1381.09       1579.38        55.09 o                         
   2   9   3      25216.88      23758.15       260.25 o                         
   3   9   3       8679.73       8627.97       133.69 o                         
   4   9   3      10130.05      10088.17       219.29 o                         
   5   9   3       3635.90       3693.20       106.83 o                         
   6   9   3       1299.55       1385.77        77.61 o                         
   7   9   3         28.78         12.15        60.16 o                         
   8   9   3       2051.92       2074.83        98.68 o                         
   9   9   3       1147.70       1042.84        90.03 o                         
  10   9   3         30.93         75.68        68.21 o                         
  11   9   3         15.70         29.47       102.64 o                         
  12   9   3       1528.21       1499.82       176.71 o                         
  13   9   3         41.74        -14.10       111.26 o                         
 -15  10   3         26.57          4.12       106.35 o                         
 -14  10   3        548.37        521.82       132.10 o                         
 -13  10   3          7.93         41.13        92.92 o                         
 -12  10   3         86.34        106.07       114.40 o                         
 -11  10   3       1405.27       1382.45       122.66 o                         
 -10  10   3       3154.74       3400.99       146.56 o                         
  -9  10   3         81.05         75.44        55.40 o                         
  -8  10   3        550.65        698.04        73.72 o                         
  -7  10   3       1311.85       1271.04        86.29 o                         
  -6  10   3       2482.25       2656.29       103.99 o                         
  -5  10   3      16604.66      15924.17       224.40 o                         
  -4  10   3      14701.27      14381.09       207.27 o                         
  -3  10   3      11741.80      12041.45       169.09 o                         
  -2  10   3       2667.33       2481.92        77.18 o                         
  -1  10   3      13291.72      13037.60       145.07 o                         
   0  10   3      20928.76      20526.77       196.81 o                         
   1  10   3       2547.01       2332.44        75.71 o                         
   2  10   3        625.00        687.35        56.69 o                         
   3  10   3        433.20        461.25        50.93 o                         
   4  10   3         68.09         90.62        43.82 o                         
   5  10   3          0.01         14.14        42.06 o                         
   6  10   3       2866.95       2814.01       103.98 o                         
   7  10   3        567.82        604.88        63.36 o                         
   8  10   3       2659.59       2641.51       115.90 o                         
   9  10   3       7242.06       7149.57       178.72 o                         
  10  10   3       1208.04       1110.69       121.41 o                         
  11  10   3         16.55         84.25        84.14 o                         
  12  10   3        555.62        612.13       136.12 o                         
  13  10   3        231.33        340.53       138.41 o                         
 -14  11   3          3.74         83.60       106.25 o                         
 -13  11   3       1254.60        918.25       187.40 o                         
 -12  11   3        349.67        241.16       123.67 o                         
 -11  11   3        359.39        624.85        99.08 o                         
 -10  11   3       1373.60       1470.86       105.80 o                         
  -9  11   3       6711.23       6490.84       171.13 o                         
  -8  11   3         14.64          1.50        54.94 o                         
  -7  11   3       2157.81       2343.22       114.20 o                         
  -6  11   3       1039.86       1088.40        87.51 o                         
  -5  11   3       1505.78       1443.90        97.38 o                         
  -4  11   3       1966.52       1923.65        93.12 o                         
  -3  11   3        108.61        162.13        41.02 o                         
  -2  11   3       1775.30       1939.09        81.88 o                         
  -1  11   3       4168.50       4197.29        83.68 o                         
   0  11   3        116.79        130.45        33.24 o                         
   1  11   3      15470.91      15039.24       219.40 o                         
   2  11   3          1.62         28.68        34.91 o                         
   3  11   3       8512.45       8224.66       153.17 o                         
   4  11   3       7362.08       7416.61       148.52 o                         
   5  11   3       2286.68       2288.04       116.54 o                         
   6  11   3        398.92        397.64        70.24 o                         
   7  11   3       3170.84       3445.98       136.34 o                         
   8  11   3       1036.26       1057.66        91.18 o                         
   9  11   3        731.94        684.41       102.55 o                         
  10  11   3       1228.22       1200.46       129.12 o                         
  11  11   3       3447.63       3642.16       206.02 o                         
  12  11   3        763.35        470.04       210.47 o                         
  13  11   3        203.60         23.51       225.86 o                         
 -14  12   3        246.66        153.75       115.36 o                         
 -13  12   3        544.26        489.00       151.76 o                         
 -12  12   3       1004.01        900.33       136.76 o                         
 -11  12   3       1599.66       1483.29       128.53 o                         
 -10  12   3       4340.63       4352.55       166.50 o                         
  -9  12   3        305.43        388.20        73.95 o                         
  -8  12   3       1356.20       1429.79       103.94 o                         
  -7  12   3        536.93        561.50        82.54 o                         
  -6  12   3         77.00         57.82        48.70 o                         
  -5  12   3       1037.64       1032.50        78.69 o                         
  -4  12   3       2027.86       1943.65       101.08 o                         
  -3  12   3         38.76          6.97        44.43 o                         
  -2  12   3       4290.49       4178.72       127.99 o                         
  -1  12   3       2363.79       2467.83        84.29 o                         
   0  12   3       1601.17       1778.41        73.33 o                         
   1  12   3        425.94        430.30        59.50 o                         
   2  12   3       3796.91       3781.45       100.05 o                         
   3  12   3       3067.06       2988.81       107.97 o                         
   4  12   3       2491.91       2624.14       109.97 o                         
   5  12   3        401.02        486.85        71.69 o                         
   6  12   3       3740.11       4000.43       202.78 o                         
   7  12   3       2807.21       2827.84       130.27 o                         
   8  12   3      14146.36      13559.98       247.87 o                         
   9  12   3        191.83        175.83        89.76 o                         
  10  12   3        571.97        575.55       111.69 o                         
  11  12   3       3201.73       3582.87       303.57 o                         
  12  12   3        530.56        713.54       151.83 o                         
 -13  13   3       1535.22       1333.57       192.51 o                         
 -12  13   3       1893.99       1739.99       179.02 o                         
 -11  13   3        130.84         81.10       127.27 o                         
 -10  13   3        926.84       1106.02       103.19 o                         
  -9  13   3       4826.04       4554.64       169.12 o                         
  -8  13   3        516.43        490.13        80.61 o                         
  -7  13   3        209.22        164.32        65.69 o                         
  -6  13   3       1035.98        834.28        78.08 o                         
  -5  13   3        256.99        371.55        63.12 o                         
  -4  13   3        883.72        895.96        77.32 o                         
  -3  13   3       2314.91       2291.89       107.66 o                         
  -2  13   3       1825.93       1629.42        84.66 o                         
  -1  13   3         65.91         52.80        42.41 o                         
   0  13   3       5920.79       6073.92       124.00 o                         
   1  13   3       9841.87       9420.79       169.99 o                         
   2  13   3         97.65        111.19        46.85 o                         
   3  13   3         54.66         53.75        50.78 o                         
   4  13   3        110.80         62.88        48.63 o                         
   5  13   3       2293.47       2478.01       133.18 o                         
   6  13   3        490.14        373.92        72.25 o                         
   7  13   3        552.12        502.93        77.35 o                         
   8  13   3       1314.67       1251.42       100.67 o                         
   9  13   3       4336.47       4466.44       316.17 o                         
  10  13   3         16.87         84.57       116.07 o                         
  11  13   3        167.58        216.90       147.96 o                         
  12  13   3        588.92        463.48       147.34 o                         
 -13  14   3        992.02        833.63       144.14 o                         
 -12  14   3       1138.47       1051.08       180.71 o                         
 -11  14   3       1633.24       1220.49       120.15 o                         
 -10  14   3         70.79         90.37        74.22 o                         
  -9  14   3       2106.09       2077.94       128.01 o                         
  -8  14   3       3348.69       3341.01       153.19 o                         
  -7  14   3       2994.16       2840.37       149.79 o                         
  -6  14   3          5.29         31.00        52.52 o                         
  -5  14   3       2341.80       2307.33       115.60 o                         
  -4  14   3       2934.70       3034.99       128.32 o                         
  -3  14   3        464.48        483.34        65.69 o                         
  -2  14   3       1943.19       2044.76        93.56 o                         
  -1  14   3         80.03         61.06        46.08 o                         
   0  14   3       4245.82       4227.13       137.69 o                         
   1  14   3        478.18        520.57        59.58 o                         
   2  14   3        102.27        128.22        51.94 o                         
   3  14   3         10.91        -19.40        47.91 o                         
   4  14   3       7138.87       6712.31       176.13 o                         
   5  14   3       6880.36       6805.34       187.80 o                         
   6  14   3         32.74        185.04        69.71 o                         
   7  14   3       1040.50       1159.79       101.87 o                         
   8  14   3        339.87        496.96        85.00 o                         
   9  14   3       3114.39       3051.52       299.03 o                         
  10  14   3        135.07        145.46       116.25 o                         
  11  14   3       1285.43       1048.36       343.94 o                         
 -12  15   3         30.18        113.87       121.69 o                         
 -11  15   3        848.77        643.93       115.54 o                         
 -10  15   3         76.01        132.01        80.23 o                         
  -9  15   3        119.17         80.69        67.43 o                         
  -8  15   3        629.90        664.30        91.11 o                         
  -7  15   3        893.73        872.47       139.04 o                         
  -6  15   3       2323.87       2298.98       123.17 o                         
  -5  15   3       2182.11       2273.68       177.78 o                         
  -4  15   3         63.12        -71.40        71.40 o                         
  -3  15   3      16902.29      17514.00       270.45 o                         
  -2  15   3        747.57        778.56        70.77 o                         
  -1  15   3       1870.20       2094.59       117.10 o                         
   0  15   3         11.12        -14.39        54.50 o                         
   1  15   3        130.26         26.86        58.42 o                         
   2  15   3       1895.42       1964.50       113.87 o                         
   3  15   3       3658.43       3817.27       198.90 o                         
   4  15   3         63.34         17.13        57.42 o                         
   5  15   3       6751.38       6947.35       221.92 o                         
   6  15   3        486.59        350.72        92.22 o                         
   7  15   3        216.53        257.63        76.96 o                         
   8  15   3        243.62        357.63        88.37 o                         
   9  15   3        676.65        616.95       106.33 o                         
  10  15   3         71.44         61.42       120.50 o                         
  11  15   3        773.35        657.95       190.24 o                         
 -11  16   3       1587.71       1634.02       153.88 o                         
 -10  16   3       3525.58       3816.47       197.75 o                         
  -9  16   3        433.63        321.35        88.41 o                         
  -8  16   3       4831.26       4885.09       239.87 o                         
  -7  16   3        325.82        261.25        81.93 o                         
  -6  16   3       5124.92       5494.07       190.91 o                         
  -5  16   3       3519.80       3463.10       147.66 o                         
  -4  16   3       2263.14       2652.73       130.59 o                         
  -3  16   3       1351.39       1347.32        97.58 o                         
  -2  16   3       1702.48       1709.67       119.69 o                         
  -1  16   3        630.83        845.06       119.37 o                         
   0  16   3       1668.17       1525.75       138.74 o                         
   1  16   3        656.68        701.03        95.78 o                         
   2  16   3        769.85        706.49       147.83 o                         
   3  16   3        152.32        144.21        70.67 o                         
   4  16   3      17168.29      17585.09       465.68 o                         
   5  16   3       2950.41       2938.61       309.58 o                         
   6  16   3         48.80         88.23        78.60 o                         
   7  16   3          8.70         51.60        81.00 o                         
   8  16   3        494.61        319.42        96.25 o                         
   9  16   3          4.41        -92.62        92.62 o                         
  10  16   3        124.90         86.78       115.45 o                         
 -11  17   3       1891.32       1499.20       167.83 o                         
 -10  17   3        769.05        614.37       113.32 o                         
  -9  17   3         68.53        -76.74        76.74 o                         
  -8  17   3          9.92         68.81        83.08 o                         
  -7  17   3        769.26        770.53       105.02 o                         
  -6  17   3       1592.31       1708.30       135.53 o                         
  -5  17   3        456.55        557.24        84.32 o                         
  -4  17   3         14.77        -29.32        59.12 o                         
  -3  17   3       1063.06       1200.33       122.11 o                         
  -2  17   3         95.05         -0.49        77.23 o                         
  -1  17   3        803.62       1131.68       255.07 o                         
   0  17   3       4052.49       4129.20       282.08 o                         
   1  17   3        809.69        734.14       128.94 o                         
   2  17   3       1881.53       1815.95       138.80 o                         
   3  17   3         22.96        -60.68        60.68 o                         
   4  17   3         70.21        110.88        98.83 o                         
   5  17   3       5051.18       5135.00       246.89 o                         
   6  17   3        554.67        548.10       106.91 o                         
   7  17   3        389.69        378.86       102.82 o                         
   8  17   3         40.63         38.36        93.36 o                         
   9  17   3        997.78        915.78       209.43 o                         
 -10  18   3       1163.79        843.88       143.74 o                         
  -9  18   3        198.09        139.96        96.63 o                         
  -8  18   3         10.31        -61.48        78.50 o                         
  -7  18   3       3343.22       3292.69       255.08 o                         
  -6  18   3       1234.88       1158.62       187.52 o                         
  -5  18   3        206.26        251.80        83.06 o                         
  -4  18   3        220.08        244.18        89.38 o                         
  -3  18   3       1274.38       1276.07       147.55 o                         
  -2  18   3        425.89        409.80       141.60 o                         
  -1  18   3        205.24        123.79       108.96 o                         
   0  18   3        193.25        131.21       121.69 o                         
   1  18   3       1014.40       1323.78       178.53 o                         
   2  18   3        237.51        305.13        82.72 o                         
   3  18   3        587.67        629.12       100.21 o                         
   4  18   3        572.74        691.76       125.98 o                         
   5  18   3        243.33        129.16        98.12 o                         
   6  18   3        738.94        780.71       119.29 o                         
   7  18   3        156.58        201.45       104.56 o                         
   8  18   3         47.88        -31.21       112.14 o                         
  -9  19   3       2400.77       1875.87       259.07 o                         
  -8  19   3        737.79        843.22       219.86 o                         
  -7  19   3       1210.43       1197.08       228.94 o                         
  -6  19   3        426.95        486.13       124.43 o                         
  -5  19   3       1545.01       1518.17       156.37 o                         
  -4  19   3        340.79        334.93       105.67 o                         
  -3  19   3          8.18         24.25       100.34 o                         
  -2  19   3        120.52        164.70       129.15 o                         
  -1  19   3       1043.94       1270.16       278.44 o                         
   0  19   3          4.42        -42.64       128.51 o                         
   1  19   3       2479.77       2957.27       625.99 o                         
   2  19   3       1440.90       1554.18       405.97 o                         
   3  19   3         16.58          2.02        75.99 o                         
   4  19   3       1361.48       1564.69       186.05 o                         
   5  19   3         67.98        -16.24       123.76 o                         
   6  19   3        195.47         55.82       167.20 o                         
   7  19   3        307.00        313.39       121.95 o                         
  -7  20   3        108.36        324.95       122.96 o                         
  -6  20   3        750.41        822.47       158.56 o                         
  -5  20   3        113.68         30.94       112.84 o                         
  -4  20   3       2570.61       2546.78       200.94 o                         
  -3  20   3        480.86        492.47       134.23 o                         
  -2  20   3       1461.76       1523.48       175.32 o                         
  -1  20   3         12.82        -97.64        97.64 o                         
   0  20   3       2586.88       2692.73       349.51 o                         
   1  20   3        329.86        463.18       156.23 o                         
   2  20   3        148.45        100.82       130.02 o                         
   3  20   3        919.24       1184.02       225.25 o                         
   4  20   3         47.59        162.22       119.37 o                         
   5  20   3         39.30       -102.93       102.93 o                         
   6  20   3          1.62        -19.74       129.40 o                         
  -5  21   3        147.99        161.29       166.58 o                         
  -4  21   3        132.52        193.98       123.96 o                         
  -3  21   3        579.02        594.84       161.32 o                         
  -2  21   3       3832.22       3816.50       319.10 o                         
  -1  21   3         96.52        114.30       139.13 o                         
   0  21   3        203.87         72.55       148.95 o                         
   1  21   3       2692.51       2959.32       289.10 o                         
   2  21   3       1443.58       1396.50       214.09 o                         
   3  21   3       1340.85       1534.32       342.69 o                         
   4  21   3         32.17       -144.09       192.76 o                         
  -2  22   3         75.70         -7.79       194.71 o                         
  -1  22   3        434.54        301.41       149.34 o                         
   0  22   3         24.43        471.20       241.44 o                         
   1  22   3        818.54       1068.96       288.17 o                         
 -16   0   4       1355.00       1549.64       249.45 o                         
 -14   0   4         37.50        -99.39       111.04 o                         
 -12   0   4        293.27        287.62        76.34 o                         
 -10   0   4      13259.22      12839.21       247.20 o                         
  -8   0   4       8988.10       9225.97       155.07 o                         
  -6   0   4      10889.40       9784.30       161.82 o                         
  -4   0   4        161.14         54.52        40.47 o                         
  -2   0   4       1437.34       1505.11       109.04 o                         
   0   0   4        750.39       1037.81       105.14 o                         
   2   0   4      28256.91      26272.67       754.40 o                         
   4   0   4      60238.23      60713.68       707.91 o                         
   6   0   4         41.50         82.73        56.86 o                         
   8   0   4        240.62        149.75        71.46 o                         
  10   0   4        428.06        534.10       102.95 o                         
  12   0   4       3961.22       3969.10       238.20 o                         
  14   0   4       3342.04       3597.69       317.55 o                         
 -16   1   4        583.30        491.33       124.63 o                         
 -15   1   4       1018.97       1052.06       122.40 o                         
 -14   1   4       1194.54       1206.55       127.47 o                         
 -13   1   4         22.66         13.52        55.39 o                         
 -12   1   4         41.67          7.45        48.16 o                         
 -11   1   4       6580.31       6593.09       131.72 o                         
 -10   1   4       1189.86       1256.92        68.50 o                         
  -9   1   4       6057.14       6203.91       113.58 o                         
  -8   1   4        473.77        578.41        42.33 o                         
  -7   1   4       1199.17       1239.06        59.63 o                         
  -6   1   4        430.92        352.09        28.10 o                         
  -5   1   4       2923.37       2764.00        65.86 o                         
  -4   1   4      20334.03      20672.16       205.84 o                         
  -3   1   4      16985.69      16857.02       171.28 o                         
  -2   1   4      19531.94      19523.90       265.26 o                         
  -1   1   4      10749.27      11477.86       144.14 o                         
   0   1   4      22436.01      22695.48       532.53 o                         
   1   1   4      12558.96      12287.77       174.67 o                         
   2   1   4     107224.91     109689.46       980.23 o                         
   3   1   4        603.65        774.64        37.36 o                         
   4   1   4        626.81        613.68        35.02 o                         
   5   1   4        215.12        176.22        27.31 o                         
   6   1   4       1320.85       1358.64        60.68 o                         
   7   1   4      15160.62      14598.52       320.02 o                         
   8   1   4       2258.46       2417.59        97.49 o                         
   9   1   4       3209.57       3460.13       186.84 o                         
  10   1   4       1534.15       1431.36        99.07 o                         
  11   1   4        273.93        236.14        76.19 o                         
  12   1   4       2997.75       2943.19       148.15 o                         
  13   1   4         90.88         83.29       115.42 o                         
  14   1   4         23.40        -38.36        97.83 o                         
 -16   2   4       4058.16       4231.75       327.63 o                         
 -15   2   4         79.70        -21.60        85.28 o                         
 -14   2   4       2072.42       1959.87       128.23 o                         
 -13   2   4       5368.51       5524.67       170.22 o                         
 -12   2   4       3884.01       3950.14       125.81 o                         
 -11   2   4       2729.30       2753.54       110.55 o                         
 -10   2   4        437.22        514.88        51.93 o                         
  -9   2   4      17182.40      17188.92       182.33 o                         
  -8   2   4       3691.65       3664.96        74.86 o                         
  -7   2   4       6294.27       6193.65        93.70 o                         
  -6   2   4        289.57        249.81        26.05 o                         
  -5   2   4      10001.49      10209.39       113.80 o                         
  -4   2   4       4502.71       4447.66        68.07 o                         
  -3   2   4      20637.26      21346.03       229.02 o                         
  -2   2   4       4328.81       4405.50        89.49 o                         
  -1   2   4         25.61         39.99        27.02 o                         
   0   2   4      19886.70      20298.30       260.59 o                         
   1   2   4       6650.02       7108.56       111.52 o                         
   2   2   4      35473.42      36936.97       315.16 o                         
   3   2   4      26554.98      26980.16       233.05 o                         
   4   2   4       4943.79       4638.59        75.95 o                         
   5   2   4       3663.87       4019.41        73.89 o                         
   6   2   4       8503.08       8052.60       152.44 o                         
   7   2   4         95.35         65.29        47.51 o                         
   8   2   4       2331.66       2160.77       100.65 o                         
   9   2   4       2488.54       2556.40        99.28 o                         
  10   2   4       7081.29       7078.25       170.75 o                         
  11   2   4        967.93       1105.77        95.05 o                         
  12   2   4        577.23        453.75        91.04 o                         
  13   2   4         27.10        -17.74        74.58 o                         
  14   2   4       2606.08       2712.41       176.63 o                         
 -16   3   4       1053.52       1174.52       156.10 o                         
 -15   3   4        854.27        825.19       107.18 o                         
 -14   3   4       1878.03       2033.49       140.01 o                         
 -13   3   4       1802.44       2132.61       147.24 o                         
 -12   3   4        206.20        236.90        63.94 o                         
 -11   3   4       4210.54       4139.51       121.41 o                         
 -10   3   4      10669.53      10492.78       303.30 o                         
  -9   3   4         47.21         94.45        41.34 o                         
  -8   3   4        668.28        670.85        41.60 o                         
  -7   3   4       1950.26       1844.21        64.37 o                         
  -6   3   4       5583.16       5419.50        77.58 o                         
  -5   3   4      14924.34      14457.07       144.90 o                         
  -4   3   4        557.70        659.84        36.19 o                         
  -3   3   4      16315.40      16532.35       154.15 o                         
  -2   3   4      49059.12      51015.37       463.89 o                         
  -1   3   4      20024.26      20770.53       280.10 o                         
   0   3   4       1473.06       1566.62        94.35 o                         
   1   3   4       3069.39       3398.37        72.11 o                         
   2   3   4       4890.62       4673.54        86.28 o                         
   3   3   4      14470.74      14804.39       151.34 o                         
   4   3   4          2.05         23.59        22.89 o                         
   5   3   4       2881.72       2773.29        64.10 o                         
   6   3   4      12239.06      11617.38       167.36 o                         
   7   3   4        739.08        683.00        63.40 o                         
   8   3   4       9913.70       9437.35       178.97 o                         
   9   3   4       1102.90       1117.60        92.20 o                         
  10   3   4       4937.84       4665.42       147.70 o                         
  11   3   4       7944.32       7643.04       281.10 o                         
  12   3   4         24.34        110.26       102.29 o                         
  13   3   4        507.14        620.28       106.99 o                         
  14   3   4       1125.32       1233.93       158.45 o                         
 -16   4   4        826.91        894.37       150.24 o                         
 -15   4   4       1510.94       1610.80       200.61 o                         
 -14   4   4       4701.77       4907.16       204.07 o                         
 -13   4   4        115.98        220.07        73.96 o                         
 -12   4   4       5209.50       5581.80       163.33 o                         
 -11   4   4        976.71        955.09        92.44 o                         
 -10   4   4          3.23         55.89        51.52 o                         
  -9   4   4        150.47        172.17        42.31 o                         
  -8   4   4       1332.70       1485.58        54.65 o                         
  -7   4   4        325.19        476.03        33.16 o                         
  -6   4   4      11151.64      11550.38       132.79 o                         
  -5   4   4       5200.25       5212.17       104.13 o                         
  -4   4   4       3396.04       3480.59        66.17 o                         
  -3   4   4        785.06        756.45        42.02 o                         
  -2   4   4      92532.53      89210.33       779.91 o                         
  -1   4   4       1861.34       1884.21        68.34 o                         
   0   4   4       9406.68       8949.47       127.29 o                         
   1   4   4         42.07         56.07        29.28 o                         
   2   4   4       1769.11       1823.75        57.47 o                         
   3   4   4       1582.96       1465.24        57.24 o                         
   4   4   4        502.57        389.86        34.23 o                         
   5   4   4        487.37        511.61        48.80 o                         
   6   4   4       5263.42       5349.83       106.08 o                         
   7   4   4       2667.16       2562.90        88.25 o                         
   8   4   4        457.56        515.81        64.69 o                         
   9   4   4       6338.77       6095.18       172.24 o                         
  10   4   4        298.31        270.67        67.46 o                         
  11   4   4          0.70        -40.75        67.51 o                         
  12   4   4         58.80         52.40        73.83 o                         
  13   4   4       2428.49       2354.29       160.22 o                         
  14   4   4        572.42        626.99       134.30 o                         
 -16   5   4         86.40          9.01       113.40 o                         
 -15   5   4        106.97        116.75        93.83 o                         
 -14   5   4        483.17        644.74       105.00 o                         
 -13   5   4        830.77        832.25       122.75 o                         
 -12   5   4        727.02        684.44        91.03 o                         
 -11   5   4        868.85       1018.67        96.97 o                         
 -10   5   4        199.44        167.77        64.90 o                         
  -9   5   4      25335.75      24565.86       254.67 o                         
  -8   5   4       2007.63       2108.99        73.31 o                         
  -7   5   4      33649.55      32145.26       272.14 o                         
  -6   5   4         29.30         38.47        23.99 o                         
  -5   5   4       4019.67       4409.55        86.35 o                         
  -4   5   4       3392.52       3424.08        72.82 o                         
  -3   5   4      19518.59      18631.78       189.37 o                         
  -2   5   4        709.45        627.07        37.35 o                         
  -1   5   4       3893.90       3680.22        84.50 o                         
   0   5   4      12613.92      11569.72       176.34 o                         
   1   5   4      12236.91      11972.41       159.63 o                         
   2   5   4         77.97        156.59        37.28 o                         
   3   5   4         74.88         41.24        24.58 o                         
   4   5   4        287.15        344.23        34.37 o                         
   5   5   4      20972.65      20618.98       202.34 o                         
   6   5   4       5271.03       5209.36       109.43 o                         
   7   5   4       6753.01       6419.14       125.69 o                         
   8   5   4        100.24         44.12        51.83 o                         
   9   5   4        148.82        153.80        66.14 o                         
  10   5   4       3700.23       3750.71       163.44 o                         
  11   5   4        633.68        599.42        92.36 o                         
  12   5   4         73.05          5.72        98.34 o                         
  13   5   4       1186.69       1065.19       123.54 o                         
  14   5   4        280.61          6.79        99.77 o                         
 -16   6   4       1507.72       1136.47       153.34 o                         
 -15   6   4        164.51        240.60       104.45 o                         
 -14   6   4        237.71        380.74        99.38 o                         
 -13   6   4        640.10        609.17       160.22 o                         
 -12   6   4        118.17        201.33        73.79 o                         
 -11   6   4        219.81        129.71        68.60 o                         
 -10   6   4        583.80        586.12        68.91 o                         
  -9   6   4         15.63        -43.89        43.89 o                         
  -8   6   4       3058.08       2900.51        83.62 o                         
  -7   6   4        758.82        677.23        46.69 o                         
  -6   6   4        815.20        836.99        53.08 o                         
  -5   6   4      10081.03      10236.08       141.59 o                         
  -4   6   4       3700.53       3660.61        79.65 o                         
  -3   6   4        342.32        349.37        34.45 o                         
  -2   6   4       1018.51        880.63        45.44 o                         
  -1   6   4      12654.71      11252.21       147.56 o                         
   0   6   4      20220.59      20916.01       286.64 o                         
   1   6   4       2993.49       2800.39        74.93 o                         
   2   6   4        652.08        654.37        43.99 o                         
   3   6   4       2823.36       3124.31        98.11 o                         
   4   6   4         96.28         28.21        27.82 o                         
   5   6   4       1111.86       1188.59        62.37 o                         
   6   6   4       6405.63       6360.59       144.98 o                         
   7   6   4       2286.83       2308.94        92.19 o                         
   8   6   4        287.99        286.84        73.00 o                         
   9   6   4        371.01        291.21        69.02 o                         
  10   6   4       4688.30       4415.29       171.49 o                         
  11   6   4          5.57         15.74        72.07 o                         
  12   6   4        183.30        148.60       103.33 o                         
  13   6   4        594.45        541.59       117.38 o                         
  14   6   4        591.87        368.46       125.33 o                         
 -16   7   4        326.37        241.20       128.86 o                         
 -15   7   4       3283.70       3478.25       225.43 o                         
 -14   7   4        880.06        921.42       115.85 o                         
 -13   7   4       2546.92       2458.06       153.48 o                         
 -12   7   4        177.79        209.22        76.81 o                         
 -11   7   4        961.51       1027.90       102.20 o                         
 -10   7   4       1028.20       1157.21        88.09 o                         
  -9   7   4      17886.76      17973.52       262.73 o                         
  -8   7   4       3078.43       3057.84       112.59 o                         
  -7   7   4        199.32        283.56        43.44 o                         
  -6   7   4      25204.48      24273.11       259.38 o                         
  -5   7   4        369.15        482.88        48.26 o                         
  -4   7   4        962.72       1316.09        60.95 o                         
  -3   7   4      12762.75      12504.11       155.69 o                         
  -2   7   4       4155.97       4218.32        84.49 o                         
  -1   7   4        460.69        558.11        38.31 o                         
   0   7   4       4637.84       4613.95        84.00 o                         
   1   7   4          5.39         29.20        25.46 o                         
   2   7   4       1932.98       1972.45        64.39 o                         
   3   7   4       5595.35       5539.35        99.48 o                         
   4   7   4      20950.66      20082.43       218.74 o                         
   5   7   4        585.55        633.42        52.03 o                         
   6   7   4        484.34        601.42        59.15 o                         
   7   7   4       8223.47       8322.04       150.59 o                         
   8   7   4         55.71         31.86        52.30 o                         
   9   7   4        646.94        500.66        85.84 o                         
  10   7   4        100.38        203.71        67.44 o                         
  11   7   4       3946.27       3967.49       206.42 o                         
  12   7   4       1190.49       1574.48       194.05 o                         
  13   7   4       2335.59       2538.44       191.23 o                         
  14   7   4        610.04        468.96       130.15 o                         
 -15   8   4         78.53        -14.71       116.84 o                         
 -14   8   4          8.58         22.79        86.96 o                         
 -13   8   4       7374.42       7288.62       249.10 o                         
 -12   8   4        405.64        389.09        89.53 o                         
 -11   8   4      17599.39      17523.79       319.61 o                         
 -10   8   4        951.15       1108.98       112.33 o                         
  -9   8   4       1342.28       1339.64        92.01 o                         
  -8   8   4      10546.41      10483.94       191.58 o                         
  -7   8   4       3155.27       3208.34       110.80 o                         
  -6   8   4         26.86          8.85        34.73 o                         
  -5   8   4        148.60        239.80        42.41 o                         
  -4   8   4       1901.59       1851.91        73.91 o                         
  -3   8   4       5572.14       5363.33        84.97 o                         
  -2   8   4        142.49        111.15        30.98 o                         
  -1   8   4       1705.99       1918.49        57.83 o                         
   0   8   4       1106.14       1207.74        47.93 o                         
   1   8   4        142.12        145.56        32.95 o                         
   2   8   4      12167.34      12158.45       154.68 o                         
   3   8   4          6.76         16.74        30.36 o                         
   4   8   4         70.32         98.06        35.42 o                         
   5   8   4      23228.97      22737.54       256.60 o                         
   6   8   4        655.69        677.86        59.88 o                         
   7   8   4       2605.49       2546.46       100.89 o                         
   8   8   4         48.97        126.78        63.06 o                         
   9   8   4       1265.14       1189.97       101.93 o                         
  10   8   4        298.70        195.85        75.64 o                         
  11   8   4       3456.91       3444.33       269.77 o                         
  12   8   4        349.96        431.49       106.87 o                         
  13   8   4       1009.00        922.85       135.38 o                         
 -15   9   4         18.59         10.12       107.64 o                         
 -14   9   4       2203.29       2471.07       197.22 o                         
 -13   9   4        458.85        367.79        91.27 o                         
 -12   9   4         58.23         12.90        69.88 o                         
 -11   9   4        106.69        224.49        79.93 o                         
 -10   9   4       3106.44       3072.98       181.92 o                         
  -9   9   4       3559.87       3341.72       134.99 o                         
  -8   9   4          8.53         11.59        47.21 o                         
  -7   9   4         44.81         24.19        39.18 o                         
  -6   9   4       4217.91       4337.43       114.61 o                         
  -5   9   4       6604.74       6843.39       138.51 o                         
  -4   9   4        812.03        796.14        73.60 o                         
  -3   9   4      29295.66      29392.22       263.81 o                         
  -2   9   4        884.92        868.95        42.94 o                         
  -1   9   4        988.31       1073.27        50.87 o                         
   0   9   4        248.97        209.76        30.83 o                         
   1   9   4       1588.88       1606.69        64.19 o                         
   2   9   4       2205.50       2217.36        75.88 o                         
   3   9   4       1091.61       1020.30        59.73 o                         
   4   9   4       7780.59       7627.17       131.76 o                         
   5   9   4        339.11        307.29        55.06 o                         
   6   9   4       1309.80       1302.91        77.27 o                         
   7   9   4       2840.50       3052.10       113.63 o                         
   8   9   4        111.92        -10.17        52.14 o                         
   9   9   4       2848.35       2725.23       143.08 o                         
  10   9   4         28.57        -64.13        64.13 o                         
  11   9   4       1327.92       1266.76       176.26 o                         
  12   9   4       3631.59       3798.17       329.83 o                         
  13   9   4        932.41        812.06       152.91 o                         
 -15  10   4         80.26        107.72       112.53 o                         
 -14  10   4       1189.56       1390.17       188.84 o                         
 -13  10   4          4.24          7.84        85.59 o                         
 -12  10   4       1118.09       1095.20       117.83 o                         
 -11  10   4       6076.28       6201.33       201.60 o                         
 -10  10   4       3865.98       4013.11       298.80 o                         
  -9  10   4       3316.63       3423.38       136.33 o                         
  -8  10   4        823.42        803.06        80.96 o                         
  -7  10   4        199.76        142.05        46.79 o                         
  -6  10   4       1611.46       1749.64        90.83 o                         
  -5  10   4      31899.79      31193.36       350.03 o                         
  -4  10   4      14149.18      14457.17       196.21 o                         
  -3  10   4         86.27        136.37        39.05 o                         
  -2  10   4       3054.08       3191.14        71.52 o                         
  -1  10   4       4681.30       4895.56        91.70 o                         
   0  10   4       1264.48       1267.82        55.87 o                         
   1  10   4        190.68        213.24        35.88 o                         
   2  10   4       1933.74       1944.93        76.85 o                         
   3  10   4      20250.26      18907.57       223.12 o                         
   4  10   4       2785.32       2695.73        93.37 o                         
   5  10   4        160.67        192.26        52.75 o                         
   6  10   4          1.55         11.80        46.44 o                         
   7  10   4       2098.52       2091.95        99.60 o                         
   8  10   4       1376.95       1399.22        98.58 o                         
   9  10   4         14.60        -23.60        62.13 o                         
  10  10   4         63.30        100.92        70.89 o                         
  11  10   4        517.52        485.09       106.48 o                         
  12  10   4       1104.28        991.95       193.94 o                         
  13  10   4         25.58        -93.33       109.51 o                         
 -14  11   4         23.99         17.42       108.23 o                         
 -13  11   4        624.96        698.79       131.79 o                         
 -12  11   4       3797.41       3971.86       213.81 o                         
 -11  11   4       4451.39       4218.37       191.78 o                         
 -10  11   4         13.46         47.52        59.03 o                         
  -9  11   4        848.77       1009.36        87.69 o                         
  -8  11   4        546.51        587.62        74.83 o                         
  -7  11   4       3073.04       2934.23       110.86 o                         
  -6  11   4        397.82        450.16        61.74 o                         
  -5  11   4         18.02         61.74        47.03 o                         
  -4  11   4      24324.10      23491.76       293.83 o                         
  -3  11   4        493.35        611.17        57.89 o                         
  -2  11   4       8938.50       9241.43       139.42 o                         
  -1  11   4       5140.43       5265.01       104.05 o                         
   0  11   4       6048.30       6306.64       105.06 o                         
   1  11   4       2736.03       2710.34        88.07 o                         
   2  11   4       8592.68       8191.48       138.26 o                         
   3  11   4        874.88        884.81        72.72 o                         
   4  11   4       1830.68       1905.98        85.23 o                         
   5  11   4       2849.50       2949.45       118.71 o                         
   6  11   4        210.42        173.09        56.83 o                         
   7  11   4       5762.22       5670.21       142.22 o                         
   8  11   4       5618.57       5823.20       160.94 o                         
   9  11   4        925.44       1068.27       103.17 o                         
  10  11   4        356.91        208.71        87.95 o                         
  11  11   4       1891.18       1762.17       594.84 o                         
  12  11   4        217.63        239.28       166.17 o                         
 -14  12   4         96.40        148.43       115.62 o                         
 -13  12   4       2048.22       2149.67       210.78 o                         
 -12  12   4       3240.58       3443.50       187.43 o                         
 -11  12   4        590.12        534.38        85.84 o                         
 -10  12   4        828.70        829.84       122.05 o                         
  -9  12   4       2440.66       2430.57       130.43 o                         
  -8  12   4        559.20        459.40        74.36 o                         
  -7  12   4        273.10        256.63        68.59 o                         
  -6  12   4         24.65         -2.94        45.84 o                         
  -5  12   4        419.28        461.60        73.17 o                         
  -4  12   4       1617.29       1767.15        96.00 o                         
  -3  12   4        253.82        251.36        50.16 o                         
  -2  12   4        882.72        897.99        58.77 o                         
  -1  12   4        916.53        965.39        65.68 o                         
   0  12   4         21.32         66.38        37.62 o                         
   1  12   4       9798.60       9652.80       155.03 o                         
   2  12   4        332.60        434.92        52.74 o                         
   3  12   4       3504.89       3554.24       136.22 o                         
   4  12   4        758.49        963.55        85.27 o                         
   5  12   4       1530.15       1403.86        90.88 o                         
   6  12   4       3503.11       3993.47       140.03 o                         
   7  12   4        731.72        677.11        70.47 o                         
   8  12   4        785.78        774.71        97.92 o                         
   9  12   4        612.65        390.34        93.32 o                         
  10  12   4       2025.47       2375.26       173.51 o                         
  11  12   4        111.33        132.69       243.39 o                         
  12  12   4          3.15        -72.53       133.27 o                         
 -13  13   4        329.32        407.46       129.04 o                         
 -12  13   4         87.91        -82.53        94.76 o                         
 -11  13   4        198.28        246.73        74.53 o                         
 -10  13   4       4748.52       4668.62       184.14 o                         
  -9  13   4       5817.99       5777.12       180.53 o                         
  -8  13   4       1025.76       1194.12       107.40 o                         
  -7  13   4       8249.07       8775.96       214.37 o                         
  -6  13   4         23.33         -7.35        50.02 o                         
  -5  13   4        265.04        213.86        57.74 o                         
  -4  13   4       1066.61       1085.14        91.87 o                         
  -3  13   4        235.52        137.02        51.63 o                         
  -2  13   4         77.20         30.04        41.72 o                         
  -1  13   4       6139.75       6040.05       127.93 o                         
   0  13   4       7129.50       6812.89       134.90 o                         
   1  13   4        354.61        404.62        53.58 o                         
   2  13   4       4611.77       4641.03       125.06 o                         
   3  13   4        349.46        408.04        57.19 o                         
   4  13   4        537.63        457.39        69.55 o                         
   5  13   4       4018.29       4101.83       181.93 o                         
   6  13   4       3344.40       3250.50       154.14 o                         
   7  13   4        107.86        128.36        85.88 o                         
   8  13   4      11740.88      11748.84       297.06 o                         
   9  13   4          3.45         59.13        89.83 o                         
  10  13   4       1532.85       1766.67       191.53 o                         
  11  13   4        389.26        667.25       173.25 o                         
 -13  14   4          9.73        -13.25       109.86 o                         
 -12  14   4          4.62        113.13       101.70 o                         
 -11  14   4        957.86        842.54       104.44 o                         
 -10  14   4        287.83        357.97        90.56 o                         
  -9  14   4       3904.17       4181.60       174.72 o                         
  -8  14   4          3.28        -60.58        60.58 o                         
  -7  14   4        218.86        251.89        89.30 o                         
  -6  14   4      10245.10      10297.46       207.38 o                         
  -5  14   4        349.50        503.80        72.37 o                         
  -4  14   4       1589.82       1452.89        97.41 o                         
  -3  14   4       1491.59       1572.58        90.86 o                         
  -2  14   4       1554.99       1542.62        85.94 o                         
  -1  14   4       2353.04       2451.29       117.26 o                         
   0  14   4       7738.83       8149.26       167.05 o                         
   1  14   4       2668.56       2710.36       126.55 o                         
   2  14   4        117.47         61.31        47.03 o                         
   3  14   4          9.09         17.59        48.71 o                         
   4  14   4       2166.45       2289.95       157.71 o                         
   5  14   4       1567.72       1599.11       131.01 o                         
   6  14   4        189.69        161.94        72.74 o                         
   7  14   4       1518.85       1535.38       122.97 o                         
   8  14   4        291.44        294.40        83.02 o                         
   9  14   4        884.41        750.72       116.91 o                         
  10  14   4       1384.56       1137.00       284.06 o                         
  11  14   4        170.30        296.91       219.05 o                         
 -12  15   4        410.94        370.65       133.33 o                         
 -11  15   4        476.55        359.22       108.27 o                         
 -10  15   4        263.18        270.34        85.37 o                         
  -9  15   4        106.10         83.33        84.46 o                         
  -8  15   4      12996.53      13021.53       261.67 o                         
  -7  15   4       1928.79       1943.40       184.41 o                         
  -6  15   4       2723.50       2675.44       130.88 o                         
  -5  15   4        199.75        169.64        69.92 o                         
  -4  15   4        834.07        903.99        92.45 o                         
  -3  15   4          1.05         67.18        57.07 o                         
  -2  15   4        968.80       1015.46        83.46 o                         
  -1  15   4          4.94          1.10        52.84 o                         
   0  15   4       5909.88       5717.56       248.72 o                         
   1  15   4        370.91        407.08        70.63 o                         
   2  15   4        318.89        290.06        71.72 o                         
   3  15   4          1.84        -15.78        51.06 o                         
   4  15   4       5502.69       5371.30       194.49 o                         
   5  15   4       1800.29       1725.94       136.36 o                         
   6  15   4       2444.64       2652.19       209.44 o                         
   7  15   4       1052.49        896.56       166.09 o                         
   8  15   4       1274.19       1226.13       305.21 o                         
   9  15   4        935.91       1245.57       241.54 o                         
  10  15   4       1696.20       1786.25       193.23 o                         
 -11  16   4       4115.17       4140.45       254.95 o                         
 -10  16   4        764.40        794.22       115.71 o                         
  -9  16   4        891.46        843.71       111.17 o                         
  -8  16   4        176.28        155.37        85.63 o                         
  -7  16   4        544.67        347.02        86.62 o                         
  -6  16   4       4348.10       3987.32       158.24 o                         
  -5  16   4          9.72         20.92        61.05 o                         
  -4  16   4        392.86        283.78        69.55 o                         
  -3  16   4       2433.68       2581.48       128.15 o                         
  -2  16   4        100.74         78.44        79.78 o                         
  -1  16   4      10706.81      11414.53       272.11 o                         
   0  16   4       2737.52       3095.32       331.01 o                         
   1  16   4       1156.57       1063.10       119.77 o                         
   2  16   4         72.73         39.72        70.17 o                         
   3  16   4        101.73         81.64        83.47 o                         
   4  16   4       1632.46       1722.33       137.42 o                         
   5  16   4        154.85        208.68        79.73 o                         
   6  16   4        171.90        156.63        85.78 o                         
   7  16   4        490.74        522.88       104.93 o                         
   8  16   4         92.88        126.37        89.73 o                         
   9  16   4        369.93        261.54       368.00 o                         
 -11  17   4        281.88        138.65       112.59 o                         
 -10  17   4        408.79        189.20        99.41 o                         
  -9  17   4         81.01         40.26       123.70 o                         
  -8  17   4       2389.13       2505.70       163.35 o                         
  -7  17   4       1779.26       1753.68       137.31 o                         
  -6  17   4       3482.36       3112.68       169.85 o                         
  -5  17   4        356.30        371.62        74.39 o                         
  -4  17   4       2715.74       2797.42       141.08 o                         
  -3  17   4          3.95        -24.44        65.60 o                         
  -2  17   4        197.76        113.60        95.93 o                         
  -1  17   4         15.49         90.69        80.14 o                         
   0  17   4         14.19        126.99        99.02 o                         
   1  17   4       4794.30       4480.04       267.12 o                         
   2  17   4       1476.06       1543.07       131.82 o                         
   3  17   4        168.61        146.41        78.11 o                         
   4  17   4       3266.97       3404.58       250.82 o                         
   5  17   4       2841.57       2958.45       211.06 o                         
   6  17   4        552.38        566.50       111.83 o                         
   7  17   4       1261.03       1157.54       140.66 o                         
   8  17   4        441.73        583.46       207.28 o                         
   9  17   4        741.53        930.49       347.56 o                         
 -10  18   4       1480.17       1493.84       264.02 o                         
  -9  18   4       1256.84       1295.19       139.15 o                         
  -8  18   4        385.25        238.08       100.54 o                         
  -7  18   4         13.62         81.11        84.16 o                         
  -6  18   4         28.18         46.61        82.72 o                         
  -5  18   4         76.56         14.76        70.10 o                         
  -4  18   4        635.58        463.93        97.99 o                         
  -3  18   4         35.32        193.07        90.78 o                         
  -2  18   4         13.60        -20.06        89.91 o                         
  -1  18   4        742.61        966.29       137.46 o                         
   0  18   4       1122.50        827.95       158.27 o                         
   1  18   4        369.47        408.53       133.36 o                         
   2  18   4         47.92        -87.81        97.06 o                         
   3  18   4         34.54         17.62        73.91 o                         
   4  18   4        936.75       1059.45       143.13 o                         
   5  18   4       3133.35       3132.72       224.39 o                         
   6  18   4        421.90        450.20       114.46 o                         
   7  18   4        759.88        626.48       189.89 o                         
   8  18   4        347.11        220.79       126.96 o                         
  -9  19   4         92.40        106.78       184.97 o                         
  -8  19   4          6.68        115.76       104.08 o                         
  -7  19   4       1244.99       1295.13       137.22 o                         
  -6  19   4         33.95        -24.51       109.42 o                         
  -5  19   4       1264.91       1292.71       174.48 o                         
  -4  19   4       3326.77       2973.97       243.38 o                         
  -3  19   4        449.21        734.72       136.44 o                         
  -2  19   4       1239.26       1384.03       164.55 o                         
  -1  19   4         47.36        169.54       119.40 o                         
   0  19   4       3529.43       3582.93       298.88 o                         
   1  19   4       1997.87       2041.79       311.54 o                         
   2  19   4        888.44       1281.18       188.20 o                         
   3  19   4       5165.73       5354.27       665.91 o                         
   4  19   4         51.59         55.71       102.81 o                         
   5  19   4         53.17        117.52       111.69 o                         
   6  19   4        665.62        496.33       133.45 o                         
  -7  20   4         50.43         79.55       149.54 o                         
  -6  20   4        123.25        277.17       122.24 o                         
  -5  20   4       4741.82       4687.13       292.41 o                         
  -4  20   4        268.70        215.06       111.02 o                         
  -3  20   4        219.72         43.63        93.77 o                         
  -2  20   4       1532.39       1871.69       194.43 o                         
  -1  20   4       1130.62       1424.77       322.25 o                         
   0  20   4         78.52         97.89       119.66 o                         
   1  20   4        555.08        539.79       172.32 o                         
   2  20   4          2.61        107.25       125.20 o                         
   3  20   4       5207.14       5379.85       521.82 o                         
   4  20   4         78.94        151.06       262.86 o                         
   5  20   4        248.02         30.43       177.19 o                         
  -5  21   4        133.91         63.21       160.80 o                         
  -4  21   4       2369.31       2270.22       211.48 o                         
  -3  21   4       1278.37       1507.69       178.87 o                         
  -2  21   4         10.38       -128.29       128.29 o                         
  -1  21   4        195.60        307.04       149.93 o                         
   0  21   4        157.94        385.68       152.73 o                         
   1  21   4        576.27        755.86       167.14 o                         
   2  21   4        267.84        293.82       146.39 o                         
 -17   0   5        607.07        776.49       215.67 o                         
 -15   0   5         49.68       -128.47       228.78 o                         
 -13   0   5        934.12       1076.46       133.48 o                         
 -11   0   5      20926.91      20558.09       341.93 o                         
  -9   0   5      11474.26      11767.10       190.02 o                         
  -7   0   5      35781.11      36254.23       481.80 o                         
  -5   0   5       1900.25       1872.56        93.59 o                         
  -3   0   5      31534.58      31155.33       400.92 o                         
  -1   0   5       9401.05       9034.97       178.69 o                         
   1   0   5      13680.93      13873.11       371.90 o                         
   3   0   5      78851.43      80506.89       907.51 o                         
   5   0   5       6057.75       6121.15       142.12 o                         
   7   0   5       1604.10       1637.45       118.44 o                         
   9   0   5       5504.02       5334.37       214.04 o                         
  11   0   5        739.91        979.89       158.45 o                         
  13   0   5        614.49        700.82       179.59 o                         
 -17   1   5          7.88         46.89       124.80 o                         
 -16   1   5        862.87       1077.16       148.81 o                         
 -15   1   5       1942.61       2306.60       210.78 o                         
 -14   1   5       2731.08       3006.09       164.95 o                         
 -13   1   5       1384.06       1493.87       106.21 o                         
 -12   1   5       1715.09       1764.62       113.36 o                         
 -11   1   5       6243.24       6095.00       135.01 o                         
 -10   1   5       9237.13       8984.76       143.27 o                         
  -9   1   5       4924.70       4760.94        90.83 o                         
  -8   1   5      25074.04      24549.47       206.99 o                         
  -7   1   5         59.86         98.18        24.88 o                         
  -6   1   5       1935.54       2021.80        51.80 o                         
  -5   1   5      32638.08      31506.94       256.52 o                         
  -4   1   5      32892.86      32836.17       302.76 o                         
  -3   1   5      13331.17      13295.09       167.82 o                         
  -2   1   5        413.77        454.61        53.46 o                         
  -1   1   5       5176.19       5275.24        91.08 o                         
   0   1   5         42.45        155.52        52.89 o                         
   1   1   5      32475.07      33928.52       361.06 o                         
   2   1   5      14699.19      14556.45       171.48 o                         
   3   1   5       6567.50       6354.82        91.36 o                         
   4   1   5      21749.54      21463.76       217.73 o                         
   5   1   5        367.49        453.76        36.71 o                         
   6   1   5       1326.97       1427.85        79.14 o                         
   7   1   5        250.66        220.04        54.19 o                         
   8   1   5         40.18        -45.68        56.09 o                         
   9   1   5       7209.75       6610.24       198.20 o                         
  10   1   5        579.73        467.85        73.47 o                         
  11   1   5        163.01        115.22        84.81 o                         
  12   1   5       1224.66       1240.83       107.15 o                         
  13   1   5        132.18        171.78        87.70 o                         
  14   1   5       4780.75       5016.97       268.38 o                         
 -16   2   5        512.48        771.86       146.03 o                         
 -15   2   5       1062.18       1315.45       166.40 o                         
 -14   2   5        187.87        183.86        74.12 o                         
 -13   2   5       5368.84       5426.50       197.08 o                         
 -12   2   5         80.77        143.17        59.53 o                         
 -11   2   5       3213.57       3026.61       157.55 o                         
 -10   2   5       5335.91       5510.07       128.12 o                         
  -9   2   5       7521.66       7553.90       114.75 o                         
  -8   2   5       5810.67       5927.79        92.84 o                         
  -7   2   5       3084.76       3052.44        67.59 o                         
  -6   2   5      23605.69      24088.47       203.63 o                         
  -5   2   5         83.99         71.86        26.31 o                         
  -4   2   5      45753.43      44798.96       364.07 o                         
  -3   2   5       1396.08       1521.63        53.11 o                         
  -2   2   5        210.90        262.13        57.78 o                         
  -1   2   5      16248.48      16446.95       235.14 o                         
   0   2   5         18.82         58.94        31.76 o                         
   1   2   5      10274.74      10767.72       155.74 o                         
   2   2   5      37805.79      39488.77       340.30 o                         
   3   2   5        388.36        336.55        31.70 o                         
   4   2   5        704.51        855.42        42.51 o                         
   5   2   5       1166.49       1150.98        50.19 o                         
   6   2   5      13101.79      12986.81       210.49 o                         
   7   2   5       7956.87       7777.62       166.01 o                         
   8   2   5        222.18        229.43        58.63 o                         
   9   2   5       8965.83       8524.56       204.56 o                         
  10   2   5       2923.29       3125.82       138.29 o                         
  11   2   5       1910.25       1908.18       122.63 o                         
  12   2   5        245.04        362.03        88.99 o                         
  13   2   5       2922.99       3236.43       205.39 o                         
  14   2   5        589.81        343.08       125.05 o                         
 -16   3   5       2083.34       2166.96       209.37 o                         
 -15   3   5       7699.00       7292.07       426.98 o                         
 -14   3   5         89.03        194.07        75.69 o                         
 -13   3   5        490.16        536.32        93.61 o                         
 -12   3   5       1518.85       1796.55       114.36 o                         
 -11   3   5        133.42        204.14        60.46 o                         
 -10   3   5       2886.08       2788.33        98.31 o                         
  -9   3   5       3496.76       3420.35        96.90 o                         
  -8   3   5       1240.28       1486.52        56.58 o                         
  -7   3   5       3450.06       3403.71        62.71 o                         
  -6   3   5      10092.64      10539.01       126.71 o                         
  -5   3   5         62.94        108.18        27.53 o                         
  -4   3   5        231.06        215.79        30.08 o                         
  -3   3   5        872.40        793.02        37.95 o                         
  -2   3   5       8596.62       7893.09       123.39 o                         
  -1   3   5       2386.30       1968.29        65.61 o                         
   0   3   5        230.00        239.48        38.50 o                         
   1   3   5       3771.46       3765.51        87.41 o                         
   2   3   5       2471.82       2689.33        55.49 o                         
   3   3   5      27401.41      26879.89       241.35 o                         
   4   3   5        130.49        223.06        30.52 o                         
   5   3   5       8310.89       8226.49       116.79 o                         
   6   3   5       7888.84       7583.41       134.19 o                         
   7   3   5       1777.45       1835.67        96.77 o                         
   8   3   5         78.86         10.30        71.13 o                         
   9   3   5          3.48        -45.26        58.21 o                         
  10   3   5       6253.80       6198.86       165.80 o                         
  11   3   5       2690.09       2527.04       151.96 o                         
  12   3   5        629.28        678.80       103.39 o                         
  13   3   5       2638.85       2969.98       184.38 o                         
  14   3   5        451.62        278.91       121.88 o                         
 -16   4   5       1197.48       1217.36       158.64 o                         
 -15   4   5        410.18        452.16       106.35 o                         
 -14   4   5       3342.21       3075.61       168.44 o                         
 -13   4   5         12.47        -43.87        69.21 o                         
 -12   4   5         21.45         44.40        57.32 o                         
 -11   4   5        669.82        694.48        86.56 o                         
 -10   4   5        241.90        283.49        53.64 o                         
  -9   4   5       8816.57       8886.08       184.62 o                         
  -8   4   5      13689.06      13607.59       142.98 o                         
  -7   4   5      18924.33      17649.65       159.44 o                         
  -6   4   5         20.16         17.80        26.05 o                         
  -5   4   5      30543.19      30448.23       282.03 o                         
  -4   4   5       1229.50       1388.30        52.56 o                         
  -3   4   5      12291.63      11771.07       139.04 o                         
  -2   4   5      17571.75      17734.79       194.81 o                         
  -1   4   5        256.76        328.46        43.95 o                         
   0   4   5       2145.04       2336.14        71.42 o                         
   1   4   5       2658.99       2569.10        67.83 o                         
   2   4   5         19.67         61.05        25.51 o                         
   3   4   5       7489.09       8092.10       109.70 o                         
   4   4   5      10664.68      10758.39       134.89 o                         
   5   4   5      20136.00      19496.62       206.47 o                         
   6   4   5        164.86        142.63        41.92 o                         
   7   4   5        784.57        825.09        86.11 o                         
   8   4   5       9553.45       9352.55       203.46 o                         
   9   4   5       1161.77       1104.03       111.03 o                         
  10   4   5       3908.39       3868.10       248.14 o                         
  11   4   5       1355.02       1477.57       130.68 o                         
  12   4   5       1310.69       1324.31       177.60 o                         
  13   4   5         95.74         91.44       130.14 o                         
  14   4   5        448.05        555.43       138.10 o                         
 -16   5   5         44.74         44.10       112.94 o                         
 -15   5   5        343.01        413.18       108.45 o                         
 -14   5   5       2841.99       3086.10       175.44 o                         
 -13   5   5       3065.31       3240.25       177.80 o                         
 -12   5   5       3886.23       3991.32       173.53 o                         
 -11   5   5       2151.81       2350.52       148.14 o                         
 -10   5   5        618.48        638.53        88.24 o                         
  -9   5   5       1663.75       1686.26        82.03 o                         
  -8   5   5       1165.25       1165.66        59.47 o                         
  -7   5   5       2487.59       2441.03        59.14 o                         
  -6   5   5       3676.85       3372.22       121.95 o                         
  -5   5   5      10756.40      10837.56       184.87 o                         
  -4   5   5       3157.40       3239.95       101.18 o                         
  -3   5   5        298.39        365.96        34.93 o                         
  -2   5   5      22118.60      21470.58       210.83 o                         
  -1   5   5        704.94       1144.38        66.15 o                         
   0   5   5      18864.53      17477.91       205.93 o                         
   1   5   5       3680.11       3903.62        87.14 o                         
   2   5   5        242.84        349.88        35.31 o                         
   3   5   5       1773.47       1980.09        85.86 o                         
   4   5   5       2530.61       2723.32        70.79 o                         
   5   5   5        704.46        777.98        82.00 o                         
   6   5   5         31.33         39.48        35.90 o                         
   7   5   5        153.47        179.88        55.28 o                         
   8   5   5          0.84        -24.54        55.83 o                         
   9   5   5        303.86        228.39        76.65 o                         
  10   5   5       3276.69       3572.64       190.24 o                         
  11   5   5          0.40         65.28        71.02 o                         
  12   5   5          6.62         31.57        91.56 o                         
  13   5   5        263.99        188.70       105.16 o                         
  14   5   5        471.51        590.55       132.70 o                         
 -16   6   5        121.20        138.65       117.76 o                         
 -15   6   5        784.08        596.92       114.93 o                         
 -14   6   5        723.71        698.98       105.58 o                         
 -13   6   5       1774.50       1704.87       129.86 o                         
 -12   6   5       1683.62       1594.45       122.94 o                         
 -11   6   5        308.97        355.47        77.44 o                         
 -10   6   5        145.00        105.78        70.24 o                         
  -9   6   5       3229.06       3305.53       122.88 o                         
  -8   6   5      11572.33      11262.21       168.52 o                         
  -7   6   5       1338.09       1298.38        73.57 o                         
  -6   6   5      39574.38      38525.16       357.39 o                         
  -5   6   5       1257.15       1512.07        66.68 o                         
  -4   6   5      12212.84      12849.32       160.32 o                         
  -3   6   5        429.65        461.43        38.57 o                         
  -2   6   5      10320.45      10049.61       133.28 o                         
  -1   6   5       2807.90       2927.10        82.79 o                         
   0   6   5         73.48         56.56        39.13 o                         
   1   6   5       2762.44       2722.82        77.91 o                         
   2   6   5       4967.20       4701.43        94.37 o                         
   3   6   5       8955.32       9209.76       139.75 o                         
   4   6   5        481.36        519.44        42.97 o                         
   5   6   5       4293.48       4187.05        97.42 o                         
   6   6   5      18809.07      18605.77       227.18 o                         
   7   6   5        253.23        254.23        51.83 o                         
   8   6   5       6625.92       6695.98       175.29 o                         
   9   6   5        406.46        217.07        79.33 o                         
  10   6   5       3447.57       3930.62       202.24 o                         
  11   6   5        541.76        674.63       132.64 o                         
  12   6   5         15.84        -46.10        73.63 o                         
  13   6   5       1724.29       1666.27       166.48 o                         
 -16   7   5       3614.55       3532.15       270.33 o                         
 -15   7   5        952.31        722.61       147.43 o                         
 -14   7   5       2056.90       1985.19       148.59 o                         
 -13   7   5        711.27        814.84       112.64 o                         
 -12   7   5       1180.70       1359.19       120.86 o                         
 -11   7   5      10146.57       9739.84       228.91 o                         
 -10   7   5       1126.91       1200.46        92.30 o                         
  -9   7   5         41.84        -31.91        49.21 o                         
  -8   7   5       7885.58       7353.90       142.09 o                         
  -7   7   5         39.92         21.46        50.07 o                         
  -6   7   5       3138.58       3413.95        91.77 o                         
  -5   7   5        464.24        506.27        50.26 o                         
  -4   7   5        169.66         84.88        33.79 o                         
  -3   7   5        147.46        121.48        30.12 o                         
  -2   7   5      10859.40      11098.04       147.38 o                         
  -1   7   5       9042.80       8353.61       118.05 o                         
   0   7   5         15.44         39.35        32.25 o                         
   1   7   5      21928.55      22829.00       273.13 o                         
   2   7   5      18411.15      18206.83       214.01 o                         
   3   7   5        203.22        255.91        47.60 o                         
   4   7   5        769.56        821.90        53.87 o                         
   5   7   5        343.99        235.74        45.89 o                         
   6   7   5       4312.27       4168.27       124.83 o                         
   7   7   5         11.56         35.44        46.09 o                         
   8   7   5       4833.88       4615.17       152.10 o                         
   9   7   5       1176.37       1254.63       105.70 o                         
  10   7   5       6968.19       7249.78       234.72 o                         
  11   7   5        805.30        751.91       128.34 o                         
  12   7   5       1208.71       1184.35       142.35 o                         
  13   7   5         63.94        292.80       116.93 o                         
 -15   8   5       1035.40       1000.89       221.74 o                         
 -14   8   5         15.10        102.03        94.16 o                         
 -13   8   5        275.34        266.71       118.78 o                         
 -12   8   5       4855.26       4845.27       190.56 o                         
 -11   8   5       2262.90       2067.50       136.28 o                         
 -10   8   5        777.31        906.29        84.71 o                         
  -9   8   5       8693.01       8498.13       181.64 o                         
  -8   8   5       8081.88       8193.99       170.24 o                         
  -7   8   5        468.83        484.67        54.27 o                         
  -6   8   5       7543.67       7471.68       161.55 o                         
  -5   8   5       1313.54       1443.54        76.74 o                         
  -4   8   5      15641.11      15608.37       166.63 o                         
  -3   8   5       7693.58       7761.24       142.86 o                         
  -2   8   5       1043.65       1112.27        51.10 o                         
  -1   8   5       6965.16       7054.94       120.06 o                         
   0   8   5       5026.01       4645.04        97.28 o                         
   1   8   5      10189.75      10412.90       151.06 o                         
   2   8   5       5897.36       5831.31       105.59 o                         
   3   8   5        188.30        176.59        42.44 o                         
   4   8   5      21077.76      20494.69       232.38 o                         
   5   8   5       2394.52       2417.00       103.07 o                         
   6   8   5          6.78        -37.76        37.76 o                         
   7   8   5       1100.16       1157.20        81.23 o                         
   8   8   5       1690.08       1763.83       132.43 o                         
   9   8   5       6711.23       6358.40       187.59 o                         
  10   8   5        112.84        -24.18        75.33 o                         
  11   8   5         43.82         58.77        84.27 o                         
  12   8   5       5611.54       5637.38       288.24 o                         
  13   8   5         68.21         67.27       105.47 o                         
 -15   9   5        218.55        176.62       120.79 o                         
 -14   9   5        261.79        240.47       111.90 o                         
 -13   9   5          2.47         38.81        78.15 o                         
 -12   9   5       1576.81       1581.37       131.46 o                         
 -11   9   5       9214.04       9062.08       208.34 o                         
 -10   9   5       5102.74       5391.24       156.07 o                         
  -9   9   5       1781.48       1832.81       106.67 o                         
  -8   9   5       8508.65       8124.68       174.96 o                         
  -7   9   5        812.88        862.80        65.10 o                         
  -6   9   5       7804.24       7779.99       190.84 o                         
  -5   9   5         12.00         16.33        40.62 o                         
  -4   9   5      33412.59      33233.11       329.16 o                         
  -3   9   5       3302.61       3475.22        88.31 o                         
  -2   9   5        194.04        189.89        31.63 o                         
  -1   9   5      10521.73      11288.59       140.58 o                         
   0   9   5       5713.93       5748.47       105.79 o                         
   1   9   5       1512.85       1641.07        66.89 o                         
   2   9   5       2418.96       2417.17        81.40 o                         
   3   9   5         42.69         28.02        35.92 o                         
   4   9   5      12975.89      12663.43       192.22 o                         
   5   9   5       2354.92       2464.49       104.75 o                         
   6   9   5       1077.86       1164.83        76.62 o                         
   7   9   5       9825.17       9527.63       187.94 o                         
   8   9   5          3.85         51.26        60.92 o                         
   9   9   5         11.34         14.93        62.32 o                         
  10   9   5        516.20        451.70       100.08 o                         
  11   9   5       2945.09       2966.74       247.88 o                         
  12   9   5       1365.10       1242.33       172.18 o                         
  13   9   5         49.26        -59.88       104.87 o                         
 -15  10   5        923.05        763.53       155.00 o                         
 -14  10   5         92.97        189.67       113.97 o                         
 -13  10   5        116.36        243.29        92.70 o                         
 -12  10   5        177.18        169.45        79.54 o                         
 -11  10   5       1810.13       1956.53       127.32 o                         
 -10  10   5       3703.70       3751.37       197.67 o                         
  -9  10   5       2685.42       2571.57       124.39 o                         
  -8  10   5        180.44        160.42        58.21 o                         
  -7  10   5       2741.53       2652.45       105.91 o                         
  -6  10   5       3228.71       3247.46       119.98 o                         
  -5  10   5        803.56        760.28        66.17 o                         
  -4  10   5       2012.25       1990.93        87.46 o                         
  -3  10   5      19400.62      18464.11       226.06 o                         
  -2  10   5      12491.26      12374.11       145.16 o                         
  -1  10   5       2329.57       2133.76        71.01 o                         
   0  10   5       8616.75       8420.26       133.98 o                         
   1  10   5       1439.17       1465.34        63.98 o                         
   2  10   5      10452.54      10184.10       151.94 o                         
   3  10   5      18641.23      18162.02       220.76 o                         
   4  10   5       5097.11       4762.88       110.74 o                         
   5  10   5        767.78        879.90        73.34 o                         
   6  10   5        414.31        407.31        58.05 o                         
   7  10   5        417.71        393.96        63.36 o                         
   8  10   5       1238.42       1220.48       104.94 o                         
   9  10   5        450.66        469.78        90.54 o                         
  10  10   5         87.63        157.59        85.69 o                         
  11  10   5        462.12        342.68       121.32 o                         
  12  10   5         24.87        -67.95       143.11 o                         
 -14  11   5        344.99        315.99       139.23 o                         
 -13  11   5        129.92        262.38       110.19 o                         
 -12  11   5        483.26        609.13       103.55 o                         
 -11  11   5        792.46        975.41       100.57 o                         
 -10  11   5        262.22        165.58        66.37 o                         
  -9  11   5       4889.52       4973.03       169.80 o                         
  -8  11   5       1233.37       1158.84        91.23 o                         
  -7  11   5        517.55        467.87        59.35 o                         
  -6  11   5        321.76        318.36        59.50 o                         
  -5  11   5       9169.20       9148.73       242.65 o                         
  -4  11   5       2523.37       2290.57        94.95 o                         
  -3  11   5       2640.44       2606.99       113.09 o                         
  -2  11   5       3115.96       3199.87       107.55 o                         
  -1  11   5       9009.82       8893.91       136.24 o                         
   0  11   5       6285.61       5901.00       128.05 o                         
   1  11   5       6654.95       6754.11       127.95 o                         
   2  11   5        347.12        339.68        50.09 o                         
   3  11   5       3099.79       2989.59        99.44 o                         
   4  11   5       2003.93       2222.50        94.19 o                         
   5  11   5       3461.94       3458.45       147.16 o                         
   6  11   5       8083.12       7624.30       171.76 o                         
   7  11   5       5762.59       5692.01       154.96 o                         
   8  11   5          7.10         -7.71        69.94 o                         
   9  11   5        106.24        196.25        76.80 o                         
  10  11   5        370.89        193.66        97.97 o                         
  11  11   5        574.93        785.35       191.81 o                         
  12  11   5         42.63        281.94       149.19 o                         
 -14  12   5       2130.59       1774.08       183.24 o                         
 -13  12   5       4722.34       4477.57       246.19 o                         
 -12  12   5          1.72        -80.96        85.49 o                         
 -11  12   5        430.25        321.22        76.98 o                         
 -10  12   5       1933.12       2003.74       124.21 o                         
  -9  12   5         48.69        118.50        64.19 o                         
  -8  12   5       2747.94       2761.53       131.60 o                         
  -7  12   5        479.10        431.57        67.62 o                         
  -6  12   5         12.53         13.39        47.87 o                         
  -5  12   5        163.71        106.59        50.61 o                         
  -4  12   5         13.67        -23.58        42.00 o                         
  -3  12   5       5641.10       5371.33       126.72 o                         
  -2  12   5       4940.72       4601.78       175.61 o                         
  -1  12   5       1924.80       1979.67        86.03 o                         
   0  12   5       1864.80       1892.38        83.68 o                         
   1  12   5       1093.77       1013.43        78.52 o                         
   2  12   5       2085.41       1965.68        87.85 o                         
   3  12   5       4707.43       4572.21       124.36 o                         
   4  12   5          2.25        -11.26        46.98 o                         
   5  12   5       3538.79       3585.43       175.32 o                         
   6  12   5         89.67          8.02        55.85 o                         
   7  12   5       2592.51       2768.48       130.83 o                         
   8  12   5      13660.57      13416.49       272.66 o                         
   9  12   5       1665.08       1843.18       185.42 o                         
  10  12   5        334.28        173.39       136.16 o                         
  11  12   5         81.60        207.10       144.08 o                         
 -13  13   5          0.03        -98.21        98.21 o                         
 -12  13   5       2114.20       2013.64       177.45 o                         
 -11  13   5         63.02        220.78        76.71 o                         
 -10  13   5       2514.33       2370.62       139.62 o                         
  -9  13   5         57.53        157.00        69.50 o                         
  -8  13   5         35.22         79.66        61.96 o                         
  -7  13   5       1677.50       1764.95       107.81 o                         
  -6  13   5         11.69        -34.85        46.88 o                         
  -5  13   5         30.23         36.32        49.32 o                         
  -4  13   5       4271.64       4217.58       123.10 o                         
  -3  13   5        188.75        222.59        50.27 o                         
  -2  13   5       1695.80       1776.19        97.80 o                         
  -1  13   5        292.34        246.13        56.59 o                         
   0  13   5       5571.61       5497.26       139.32 o                         
   1  13   5       5525.59       5907.38       128.75 o                         
   2  13   5         64.10         -5.62        63.83 o                         
   3  13   5       1525.62       1511.42        89.73 o                         
   4  13   5         75.63         29.25        57.37 o                         
   5  13   5       1844.01       2034.74       162.20 o                         
   6  13   5          0.74         11.40        55.34 o                         
   7  13   5       3113.92       3440.59       165.67 o                         
   8  13   5        376.89        403.57        90.30 o                         
   9  13   5       1829.54       1621.44       207.41 o                         
  10  13   5        518.70        687.61       178.29 o                         
  11  13   5        667.79        505.20       178.16 o                         
 -13  14   5        274.41        357.45       129.27 o                         
 -12  14   5          9.44        -66.70       100.27 o                         
 -11  14   5         76.43        -34.67        69.90 o                         
 -10  14   5        692.58        741.34        97.91 o                         
  -9  14   5       2304.22       2283.88       185.33 o                         
  -8  14   5         20.14        139.20        66.62 o                         
  -7  14   5      15617.16      15443.96       294.33 o                         
  -6  14   5       2734.09       2983.16       145.42 o                         
  -5  14   5        156.54        175.30        57.25 o                         
  -4  14   5        717.01        553.19        69.77 o                         
  -3  14   5        433.10        368.29        67.66 o                         
  -2  14   5        903.99        999.27       120.95 o                         
  -1  14   5        336.97        496.47        66.16 o                         
   0  14   5         58.10        117.91        58.53 o                         
   1  14   5       1764.23       1775.17        98.46 o                         
   2  14   5       4067.76       3986.86       119.03 o                         
   3  14   5         18.70         79.05        49.17 o                         
   4  14   5        516.26        687.59        83.38 o                         
   5  14   5       1297.89       1322.03       120.78 o                         
   6  14   5       2444.58       2646.28       199.54 o                         
   7  14   5       1517.34       1753.49       142.11 o                         
   8  14   5          6.29        -34.68        87.27 o                         
   9  14   5       1226.96       1335.79       255.15 o                         
  10  14   5        148.22        212.28       158.07 o                         
 -12  15   5         21.63         83.86       111.46 o                         
 -11  15   5         84.20         33.32        87.77 o                         
 -10  15   5          0.69         -7.55        70.07 o                         
  -9  15   5       3998.34       3769.75       317.54 o                         
  -8  15   5         44.11          9.24        65.68 o                         
  -7  15   5        848.93        555.07        92.23 o                         
  -6  15   5        189.72        137.18        65.47 o                         
  -5  15   5       8010.44       8120.73       192.12 o                         
  -4  15   5          4.89         27.97        56.16 o                         
  -3  15   5         68.74         -4.67        46.71 o                         
  -2  15   5        739.62        735.15        76.51 o                         
  -1  15   5       5767.53       6446.48       176.51 o                         
   0  15   5       2062.24       2159.32       136.78 o                         
   1  15   5       9764.43      10167.49       239.96 o                         
   2  15   5        307.19        349.79        64.37 o                         
   3  15   5       2941.05       3034.08       144.12 o                         
   4  15   5         42.62         97.88        73.41 o                         
   5  15   5         31.16        120.33        77.60 o                         
   6  15   5         19.79         95.45        74.73 o                         
   7  15   5        245.33        267.40        90.98 o                         
   8  15   5        221.69        190.62        93.23 o                         
   9  15   5          2.04         55.59       208.34 o                         
  10  15   5        266.85        264.28       149.71 o                         
 -11  16   5          1.61         45.46       103.29 o                         
 -10  16   5        179.50        134.58       119.92 o                         
  -9  16   5          4.91        -18.55        69.57 o                         
  -8  16   5       5303.44       5439.26       238.74 o                         
  -7  16   5       1208.67       1063.68       119.06 o                         
  -6  16   5      23384.84      22699.16       341.08 o                         
  -5  16   5        873.60        912.82        91.64 o                         
  -4  16   5          3.50        -34.55        56.88 o                         
  -3  16   5         39.77         60.51        58.93 o                         
  -2  16   5         10.25          8.88        68.62 o                         
  -1  16   5        732.53        921.92        94.80 o                         
   0  16   5        411.80        432.09        82.77 o                         
   1  16   5        490.83        559.47       124.60 o                         
   2  16   5       2096.09       2253.99       178.20 o                         
   3  16   5        204.72        240.41        74.58 o                         
   4  16   5       9154.90       9241.13       321.18 o                         
   5  16   5         13.93        -16.64        78.74 o                         
   6  16   5       2381.28       2538.35       167.97 o                         
   7  16   5        314.92        340.27       119.72 o                         
   8  16   5        872.52        901.89       163.93 o                         
   9  16   5        352.85        302.47       247.28 o                         
 -11  17   5       4280.32       4075.91       240.60 o                         
 -10  17   5         37.87         46.80        98.13 o                         
  -9  17   5        665.40        526.93       104.11 o                         
  -8  17   5         51.63        -62.33        76.19 o                         
  -7  17   5        647.19        543.10       123.27 o                         
  -6  17   5       1908.56       1749.99       121.51 o                         
  -5  17   5        103.29        139.10        71.71 o                         
  -4  17   5         44.27         -3.14        65.16 o                         
  -3  17   5       1043.55       1044.93       119.40 o                         
  -2  17   5         16.66         45.10        69.22 o                         
  -1  17   5       1190.78       1291.69       148.62 o                         
   0  17   5       3234.52       3000.39       252.21 o                         
   1  17   5        766.37        737.08       142.45 o                         
   2  17   5        944.27        746.77       145.48 o                         
   3  17   5       1725.90       2063.54       222.84 o                         
   4  17   5        368.86        229.38       190.09 o                         
   5  17   5       1235.62       1168.46       128.50 o                         
   6  17   5         35.25         10.39        85.61 o                         
   7  17   5        725.88        697.47       141.25 o                         
   8  17   5         15.42        -50.97        95.69 o                         
 -10  18   5        553.75        512.21       133.42 o                         
  -9  18   5        257.95        227.45        98.65 o                         
  -8  18   5       1243.61       1425.12       143.55 o                         
  -7  18   5        238.24        183.49        90.41 o                         
  -6  18   5         37.25        -65.64        65.64 o                         
  -5  18   5        377.49        364.35        87.11 o                         
  -4  18   5        576.63        515.80       103.34 o                         
  -3  18   5       1394.92       1635.09       242.66 o                         
  -2  18   5        497.45        486.89       114.60 o                         
  -1  18   5        107.74         98.54        92.11 o                         
   0  18   5       2345.20       2453.90       378.71 o                         
   1  18   5         11.08         87.59       103.66 o                         
   2  18   5         82.10        -50.23       104.61 o                         
   3  18   5       2557.79       2537.09       261.89 o                         
   4  18   5       3210.22       3906.35       317.30 o                         
   5  18   5       1189.75       1501.34       277.63 o                         
   6  18   5          2.04         91.10       101.87 o                         
   7  18   5         29.48        104.46       117.52 o                         
  -8  19   5        845.89       1024.96       191.67 o                         
  -7  19   5        607.63        564.78       134.56 o                         
  -6  19   5       1408.18       1615.15       179.30 o                         
  -5  19   5       2109.73       2338.36       251.81 o                         
  -4  19   5        323.75        392.90       113.08 o                         
  -3  19   5        626.36        353.92       117.63 o                         
  -2  19   5       1170.22       1348.58       165.47 o                         
  -1  19   5         85.64         56.61       105.91 o                         
   0  19   5        225.53        140.07       121.56 o                         
   1  19   5         50.08         45.44       110.78 o                         
   2  19   5        243.94         72.70       118.77 o                         
   3  19   5        933.16        991.08       282.33 o                         
   4  19   5        120.58         41.65       138.42 o                         
   5  19   5        135.75         93.83       156.15 o                         
   6  19   5        606.08        437.84       132.68 o                         
  -7  20   5        710.95        437.73       293.04 o                         
  -6  20   5        424.00        416.71       213.86 o                         
  -5  20   5       2932.64       2667.30       192.96 o                         
  -4  20   5       1405.37       1636.13       205.28 o                         
  -3  20   5        811.93        742.25       187.15 o                         
  -2  20   5       2838.77       2904.29       228.41 o                         
  -1  20   5        142.23        121.67       152.85 o                         
   0  20   5        237.74         47.95       125.27 o                         
   1  20   5        126.73        -72.50       119.27 o                         
   2  20   5       2549.16       2577.74       262.80 o                         
   3  20   5         86.06        132.40       186.92 o                         
   4  20   5        246.67        -94.92       128.42 o                         
  -5  21   5         68.98        -53.40       126.68 o                         
  -4  21   5       1987.30       2160.08       217.60 o                         
  -3  21   5        297.82        164.52       118.74 o                         
  -2  21   5          6.52         61.25       134.97 o                         
  -1  21   5        481.90        491.69       215.15 o                         
   0  21   5        289.43        321.47       302.77 o                         
   1  21   5        517.62        479.92       158.45 o                         
 -16   0   6       1409.72       1658.58       361.19 o                         
 -14   0   6        439.56        553.04       223.92 o                         
 -12   0   6          3.01        160.84        69.62 o                         
 -10   0   6       4211.13       4177.78       204.88 o                         
  -8   0   6      54324.56      55508.29       548.91 o                         
  -6   0   6      27635.11      27896.66       303.57 o                         
  -4   0   6       6802.65       6100.26       144.25 o                         
  -2   0   6        714.89        540.22        63.62 o                         
   0   0   6      25872.23      25418.19       430.21 o                         
   2   0   6        100.44         75.33        46.11 o                         
   4   0   6      42364.96      43807.22       549.02 o                         
   6   0   6       1987.99       1925.69       241.44 o                         
   8   0   6       5124.35       4930.42       400.13 o                         
  10   0   6        506.66        333.77       166.33 o                         
  12   0   6        725.59        933.36       146.45 o                         
  14   0   6       3646.62       4308.31       425.44 o                         
 -17   1   6         26.21         69.44       142.66 o                         
 -16   1   6       6487.66       6390.38       280.90 o                         
 -15   1   6         53.87         11.60       164.97 o                         
 -14   1   6         10.10         45.52        94.62 o                         
 -13   1   6         25.37         92.66        64.49 o                         
 -12   1   6        853.25        869.61        83.44 o                         
 -11   1   6         25.35         -1.18        42.60 o                         
 -10   1   6       7814.84       8168.33       136.19 o                         
  -9   1   6      16760.31      16580.96       167.46 o                         
  -8   1   6        375.48        432.78        37.90 o                         
  -7   1   6        758.77        918.77        44.20 o                         
  -6   1   6        494.65        494.52        47.10 o                         
  -5   1   6      15662.37      16682.63       155.02 o                         
  -4   1   6       1373.94       1519.79        49.11 o                         
  -3   1   6       7898.06       7738.40       161.78 o                         
  -2   1   6      15367.40      14657.08       195.73 o                         
  -1   1   6      18112.09      17105.01       189.95 o                         
   0   1   6       1592.75       1694.31       117.87 o                         
   1   1   6      18383.21      17790.90       238.04 o                         
   2   1   6      15044.29      14743.66       178.82 o                         
   3   1   6       2136.30       1988.53        52.83 o                         
   4   1   6      19638.38      19311.35       205.28 o                         
   5   1   6         63.09         44.29        34.72 o                         
   6   1   6       5952.74       6033.49       215.56 o                         
   7   1   6         40.65         98.18        64.86 o                         
   8   1   6        536.16        435.02        94.99 o                         
   9   1   6       6188.74       6310.69       250.65 o                         
  10   1   6        755.56        831.09        86.76 o                         
  11   1   6         30.05         57.22        64.05 o                         
  12   1   6         12.32         -6.04        88.96 o                         
  13   1   6        116.62        141.27       106.01 o                         
  14   1   6        791.31       1035.37       150.93 o                         
 -17   2   6       2421.76       2365.28       260.57 o                         
 -16   2   6       3189.25       2967.23       280.37 o                         
 -15   2   6        230.28        380.86       114.72 o                         
 -14   2   6       4624.10       4607.00       199.41 o                         
 -13   2   6         19.23         82.77        93.75 o                         
 -12   2   6         10.77         49.66        55.49 o                         
 -11   2   6       2513.82       2486.21       115.60 o                         
 -10   2   6       1962.70       2023.78        93.81 o                         
  -9   2   6      19280.97      18662.12       189.86 o                         
  -8   2   6       5329.23       5366.21        90.84 o                         
  -7   2   6        676.20        634.01        36.93 o                         
  -6   2   6       2232.00       2069.66        57.50 o                         
  -5   2   6      11073.79      11399.75       122.89 o                         
  -4   2   6       4809.98       4786.82        82.16 o                         
  -3   2   6      54023.84      52492.46       415.66 o                         
  -2   2   6         65.52         17.86        29.32 o                         
  -1   2   6       1538.93       1361.53        58.95 o                         
   0   2   6          7.40         44.78        41.30 o                         
   1   2   6       1574.64       1420.15        79.82 o                         
   2   2   6      29273.07      28912.72       302.82 o                         
   3   2   6        247.67        317.92        29.71 o                         
   4   2   6       7667.83       7560.10       141.35 o                         
   5   2   6         69.77        125.08        30.93 o                         
   6   2   6      13241.36      12594.46       236.13 o                         
   7   2   6        250.59        194.78        75.60 o                         
   8   2   6      10362.44      10003.76       281.71 o                         
   9   2   6         21.94         54.99        60.30 o                         
  10   2   6       1690.18       1745.23       125.86 o                         
  11   2   6         27.63        -35.81        62.23 o                         
  12   2   6        539.18        694.88       104.71 o                         
  13   2   6       2408.16       2462.90       214.39 o                         
 -16   3   6         24.77         55.09       145.62 o                         
 -15   3   6         74.62        280.24        98.02 o                         
 -14   3   6         28.04         33.92        80.36 o                         
 -13   3   6       1862.65       1908.05       118.60 o                         
 -12   3   6       2212.10       2417.44       120.43 o                         
 -11   3   6         52.15        158.91        68.86 o                         
 -10   3   6       2348.18       2411.93       107.74 o                         
  -9   3   6       2461.44       2587.86        92.98 o                         
  -8   3   6      13139.06      13256.47       139.85 o                         
  -7   3   6        411.83        534.70        42.30 o                         
  -6   3   6      13758.44      13405.42       153.63 o                         
  -5   3   6       9672.00       9779.36       122.82 o                         
  -4   3   6       4038.23       4269.83       120.51 o                         
  -3   3   6         11.42          2.70        24.75 o                         
  -2   3   6         91.53         34.46        31.61 o                         
  -1   3   6        177.51        203.74        38.50 o                         
   0   3   6        223.24        212.56        28.59 o                         
   1   3   6       1453.94       1592.01        55.84 o                         
   2   3   6       1226.80       1290.97        45.06 o                         
   3   3   6        612.56        702.87        39.70 o                         
   4   3   6          8.83         57.76        28.01 o                         
   5   3   6      10924.63      10150.67       152.73 o                         
   6   3   6       4354.57       4408.21       149.74 o                         
   7   3   6        913.05       1121.56       118.99 o                         
   8   3   6      10720.98      10012.92       291.21 o                         
   9   3   6       1330.30       1373.50       120.96 o                         
  10   3   6       8545.90       8634.69       303.62 o                         
  11   3   6         24.98         28.54        69.70 o                         
  12   3   6        108.73        109.47       143.55 o                         
  13   3   6       3210.21       3173.76       295.37 o                         
 -16   4   6        318.91        172.31       208.25 o                         
 -15   4   6       2792.93       2557.64       165.94 o                         
 -14   4   6       1107.14       1077.79       119.74 o                         
 -13   4   6        180.22        258.65        88.04 o                         
 -12   4   6       8591.25       8790.39       346.12 o                         
 -11   4   6        665.30        700.39        90.05 o                         
 -10   4   6       7827.27       7756.82       166.96 o                         
  -9   4   6       2415.48       2775.35       113.15 o                         
  -8   4   6        862.25        843.82        50.08 o                         
  -7   4   6        713.00        851.02        46.13 o                         
  -6   4   6       7826.51       8296.37       127.88 o                         
  -5   4   6         47.13        -25.92        25.92 o                         
  -4   4   6      13603.35      12850.27       144.83 o                         
  -3   4   6         15.10          8.02        22.02 o                         
  -2   4   6        276.62        196.79        33.83 o                         
  -1   4   6         14.14         23.21        28.95 o                         
   0   4   6      17162.52      15837.02       190.59 o                         
   1   4   6        346.58        253.32        31.94 o                         
   2   4   6      24565.49      23973.84       248.64 o                         
   3   4   6        673.08        608.97        40.43 o                         
   4   4   6         50.16         55.48        29.89 o                         
   5   4   6        238.41        274.08        43.24 o                         
   6   4   6        822.25        880.17        86.65 o                         
   7   4   6       5181.33       5598.15       237.22 o                         
   8   4   6       4172.95       4190.63       174.91 o                         
   9   4   6        300.46        279.51        97.80 o                         
  10   4   6        104.59        128.58        87.12 o                         
  11   4   6       2751.60       3023.27       166.73 o                         
  12   4   6        545.92        518.91       105.05 o                         
  13   4   6         67.76        -15.07       102.49 o                         
 -16   5   6        193.89        314.55       124.67 o                         
 -15   5   6        403.87        324.92       100.98 o                         
 -14   5   6       1915.36       2229.07       177.42 o                         
 -13   5   6        547.42        646.39        95.89 o                         
 -12   5   6        413.91        408.78        85.41 o                         
 -11   5   6       4934.73       4787.04       165.14 o                         
 -10   5   6        454.65        490.34        66.91 o                         
  -9   5   6        541.74        482.17        63.34 o                         
  -8   5   6        279.67        252.86        45.05 o                         
  -7   5   6      27671.28      25844.96       271.48 o                         
  -6   5   6       1534.65       1515.19        67.99 o                         
  -5   5   6      61830.19      58732.29       456.34 o                         
  -4   5   6       4975.97       5018.51        92.48 o                         
  -3   5   6       4356.33       4560.08        90.50 o                         
  -2   5   6       1484.35       1414.34        90.08 o                         
  -1   5   6        638.33        501.43        50.01 o                         
   0   5   6        238.29        174.44        31.17 o                         
   1   5   6        797.92        954.50        50.44 o                         
   2   5   6       5723.62       5903.13       117.27 o                         
   3   5   6      10424.67      10500.16       136.46 o                         
   4   5   6        151.13        169.92        35.16 o                         
   5   5   6      12743.63      12557.79       182.60 o                         
   6   5   6       1299.05       1393.16        85.15 o                         
   7   5   6        805.24        804.15        82.07 o                         
   8   5   6         22.60         -4.25        62.46 o                         
   9   5   6       1296.12       1351.91       124.04 o                         
  10   5   6       2127.14       2480.97       165.06 o                         
  11   5   6        262.04        188.98        82.28 o                         
  12   5   6         27.61        -49.04        76.21 o                         
  13   5   6        137.49        392.88       113.98 o                         
 -16   6   6        319.53        221.80       121.42 o                         
 -15   6   6        902.15        787.83       176.53 o                         
 -14   6   6       3254.27       3334.37       191.29 o                         
 -13   6   6       1474.72       1705.06       149.67 o                         
 -12   6   6       1527.95       1654.05       128.41 o                         
 -11   6   6         60.65         -0.23        60.53 o                         
 -10   6   6        318.20        387.68        63.62 o                         
  -9   6   6        980.08       1073.78        79.09 o                         
  -8   6   6          5.13          3.00        37.11 o                         
  -7   6   6       6247.95       6165.97       123.05 o                         
  -6   6   6        292.88        256.75        40.99 o                         
  -5   6   6      18327.49      18113.80       196.00 o                         
  -4   6   6       2374.22       2463.78        71.37 o                         
  -3   6   6       3369.38       3333.55        78.19 o                         
  -2   6   6        129.78        143.98        37.54 o                         
  -1   6   6       1763.73       1353.48        67.95 o                         
   0   6   6        222.28        177.81        34.53 o                         
   1   6   6      19154.48      18064.95       206.20 o                         
   2   6   6       3360.21       3321.07        82.97 o                         
   3   6   6         48.01         57.82        34.49 o                         
   4   6   6       1601.81       1654.03        68.23 o                         
   5   6   6       2532.98       2641.93       111.41 o                         
   6   6   6         14.81         57.71        44.29 o                         
   7   6   6        124.48        102.48        58.29 o                         
   8   6   6        390.73        374.90        99.18 o                         
   9   6   6        991.33       1021.72       114.31 o                         
  10   6   6       1207.53        981.14       121.78 o                         
  11   6   6        146.02         80.43        89.86 o                         
  12   6   6       1670.58       1486.13       161.13 o                         
  13   6   6        715.36        673.27       138.85 o                         
 -16   7   6       1007.88       1034.76       159.10 o                         
 -15   7   6       1618.81       1747.31       169.53 o                         
 -14   7   6          1.15         43.53        84.70 o                         
 -13   7   6      10005.12       9870.20       273.60 o                         
 -12   7   6        111.34        106.27        83.42 o                         
 -11   7   6         35.81        -50.07        54.19 o                         
 -10   7   6         26.68        -30.68        52.64 o                         
  -9   7   6         13.43        -44.47        47.46 o                         
  -8   7   6      14887.40      14960.61       207.69 o                         
  -7   7   6       3564.93       3423.45        98.38 o                         
  -6   7   6       9111.36       9207.89       149.80 o                         
  -5   7   6          4.34         74.62        33.95 o                         
  -4   7   6      11479.21      11205.40       156.70 o                         
  -3   7   6       2824.19       2861.09        78.19 o                         
  -2   7   6         17.58          7.14        31.04 o                         
  -1   7   6        230.47        169.42        50.24 o                         
   0   7   6         32.08         63.67        30.78 o                         
   1   7   6      12609.74      12495.87       189.39 o                         
   2   7   6         57.69        128.75        35.42 o                         
   3   7   6       1600.24       1727.96        77.23 o                         
   4   7   6      10378.32      10024.71       278.50 o                         
   5   7   6       4849.16       4876.77       122.55 o                         
   6   7   6       9070.80       9345.88       185.47 o                         
   7   7   6        624.25        614.53        67.06 o                         
   8   7   6         50.83         -1.47        68.19 o                         
   9   7   6      12247.20      12245.95       353.55 o                         
  10   7   6        234.61         59.68       154.85 o                         
  11   7   6         29.47         -9.94        93.31 o                         
  12   7   6        554.97        635.45       118.21 o                         
  13   7   6       2820.50       3303.09       223.77 o                         
 -16   8   6        100.98       -190.30       213.21 o                         
 -15   8   6       1141.73       1213.20       168.34 o                         
 -14   8   6       2724.89       2723.14       169.47 o                         
 -13   8   6         16.70         78.88        86.35 o                         
 -12   8   6        782.29        712.46       100.55 o                         
 -11   8   6       9146.52       9089.68       215.14 o                         
 -10   8   6       2514.53       2699.67       126.63 o                         
  -9   8   6       6596.03       6616.14       173.59 o                         
  -8   8   6        203.62        227.97        51.63 o                         
  -7   8   6       1306.89       1390.25        77.81 o                         
  -6   8   6        461.24        420.28        50.88 o                         
  -5   8   6       4191.40       4388.08       104.46 o                         
  -4   8   6       3406.39       3388.60        90.08 o                         
  -3   8   6      10541.73      10233.86       151.00 o                         
  -2   8   6       1517.41       1658.93        78.75 o                         
  -1   8   6      24212.85      24661.43       294.24 o                         
   0   8   6        569.15        645.42        61.54 o                         
   1   8   6        345.22        332.95        41.70 o                         
   2   8   6      13200.89      13236.64       225.38 o                         
   3   8   6       1757.89       1796.45        81.26 o                         
   4   8   6       5706.61       5362.82       113.33 o                         
   5   8   6       2760.29       3064.08       113.46 o                         
   6   8   6       2527.02       2664.09       114.44 o                         
   7   8   6       1541.03       1804.17       111.31 o                         
   8   8   6       1256.31       1142.82       113.34 o                         
   9   8   6         16.68         19.45        74.39 o                         
  10   8   6        984.32       1027.03       153.17 o                         
  11   8   6       6497.82       6286.76       251.07 o                         
  12   8   6         33.71        120.85       119.13 o                         
 -15   9   6         44.49        215.68       118.80 o                         
 -14   9   6       1263.12       1165.79       129.87 o                         
 -13   9   6        314.96        582.22       108.50 o                         
 -12   9   6       1828.14       1506.54       130.25 o                         
 -11   9   6       6059.81       5887.20       169.53 o                         
 -10   9   6       1338.43       1329.84        97.45 o                         
  -9   9   6       1361.92       1508.91       101.35 o                         
  -8   9   6          3.29         16.56        43.75 o                         
  -7   9   6        618.75        633.21        62.68 o                         
  -6   9   6       2314.21       2377.88       103.45 o                         
  -5   9   6         11.10         27.91        36.30 o                         
  -4   9   6        298.98        356.19        49.05 o                         
  -3   9   6      12049.39      11829.27       170.97 o                         
  -2   9   6       3726.38       3864.25        90.17 o                         
  -1   9   6      11155.11      11109.66       166.48 o                         
   0   9   6       2210.49       2198.95        95.34 o                         
   1   9   6       2998.45       3203.02        93.77 o                         
   2   9   6       1872.55       1989.97        78.92 o                         
   3   9   6       6312.63       6194.50       207.99 o                         
   4   9   6       6881.64       6790.10       160.38 o                         
   5   9   6       1921.78       1997.67        99.52 o                         
   6   9   6       1956.58       2047.10       103.84 o                         
   7   9   6        265.41        143.02        55.64 o                         
   8   9   6        590.22        703.57        99.69 o                         
   9   9   6        669.94        544.71       106.19 o                         
  10   9   6       1163.43        908.46       121.87 o                         
  11   9   6       2357.00       2427.83       241.91 o                         
  12   9   6       4679.93       4532.13       279.04 o                         
 -15  10   6        306.79        167.78       150.54 o                         
 -14  10   6         45.78         77.02       105.41 o                         
 -13  10   6        250.38        148.29        91.32 o                         
 -12  10   6        101.29        183.96        90.16 o                         
 -11  10   6         86.77         35.37        62.41 o                         
 -10  10   6       3605.43       3580.63       151.57 o                         
  -9  10   6       6893.92       6994.72       174.63 o                         
  -8  10   6       3343.91       3472.70       139.37 o                         
  -7  10   6       6196.17       6172.24       149.89 o                         
  -6  10   6        150.60        196.15        51.86 o                         
  -5  10   6       2010.80       2068.52        93.17 o                         
  -4  10   6      18817.32      19040.38       238.03 o                         
  -3  10   6      15396.77      15070.42       204.29 o                         
  -2  10   6       7412.52       7278.53       188.83 o                         
  -1  10   6         65.45         45.10        36.77 o                         
   0  10   6        258.90        303.80        44.70 o                         
   1  10   6       2922.49       2976.00       106.38 o                         
   2  10   6          6.50         39.95        38.44 o                         
   3  10   6        728.08        804.11        60.93 o                         
   4  10   6       4797.58       4652.02       125.92 o                         
   5  10   6        115.16        156.00        51.95 o                         
   6  10   6       1393.26       1354.62        91.65 o                         
   7  10   6          2.21        -52.28        52.28 o                         
   8  10   6          1.45        -23.34        66.84 o                         
   9  10   6       1497.23       1603.11       142.37 o                         
  10  10   6        561.55        520.33       148.67 o                         
  11  10   6          1.27         78.32       116.14 o                         
  12  10   6        394.28        395.04       138.97 o                         
 -14  11   6        847.15        760.13       183.24 o                         
 -13  11   6       1264.62       1254.01       164.99 o                         
 -12  11   6       1352.31       1333.21       126.97 o                         
 -11  11   6       2509.04       2425.80       134.52 o                         
 -10  11   6       3626.61       3898.84       160.61 o                         
  -9  11   6       3584.88       3878.41       155.27 o                         
  -8  11   6       5064.16       5085.88       150.79 o                         
  -7  11   6       2613.90       2578.39       110.79 o                         
  -6  11   6       4835.58       4821.76       133.83 o                         
  -5  11   6        998.38       1029.89        73.81 o                         
  -4  11   6       2971.70       3041.42       110.98 o                         
  -3  11   6       3140.72       3132.90       107.59 o                         
  -2  11   6      14749.15      14794.84       223.17 o                         
  -1  11   6        542.01        588.67        58.74 o                         
   0  11   6       3372.47       3329.23        93.72 o                         
   1  11   6       2206.22       2344.94        90.95 o                         
   2  11   6       4634.99       4444.83       118.72 o                         
   3  11   6        763.53        681.67        60.80 o                         
   4  11   6       6272.62       6021.98       145.87 o                         
   5  11   6          6.68        109.72        51.81 o                         
   6  11   6        318.40        388.00        66.40 o                         
   7  11   6       1925.33       2070.35       117.02 o                         
   8  11   6        590.12        649.90        99.93 o                         
   9  11   6       1125.41       1107.66       130.31 o                         
  10  11   6        202.53         37.77       109.05 o                         
  11  11   6         41.81         21.63       135.34 o                         
 -14  12   6        883.62        745.03       262.49 o                         
 -13  12   6         38.63        -61.47       132.09 o                         
 -12  12   6        164.19        333.87        93.90 o                         
 -11  12   6        637.16        567.19        92.29 o                         
 -10  12   6       6169.78       6278.76       181.66 o                         
  -9  12   6         39.99        -28.35        57.59 o                         
  -8  12   6        561.76        415.18        71.66 o                         
  -7  12   6       2647.93       2977.38       143.68 o                         
  -6  12   6        129.36        101.50        55.87 o                         
  -5  12   6         88.11        104.38        48.75 o                         
  -4  12   6       4663.71       4638.80       122.53 o                         
  -3  12   6        381.25        323.67        56.38 o                         
  -2  12   6         12.03         45.41        45.25 o                         
  -1  12   6        331.19        214.02        59.14 o                         
   0  12   6        239.99        177.39        44.59 o                         
   1  12   6       1210.51       1226.59        72.76 o                         
   2  12   6        158.32        159.31        46.98 o                         
   3  12   6       5971.57       5933.54       144.06 o                         
   4  12   6       1364.17       1561.57       105.88 o                         
   5  12   6       1289.00       1339.53        93.83 o                         
   6  12   6        110.60         39.95        57.17 o                         
   7  12   6       3109.44       2811.09       133.22 o                         
   8  12   6       2306.54       2235.65       141.08 o                         
   9  12   6        226.88        152.67        97.69 o                         
  10  12   6       2222.25       2070.08       344.64 o                         
  11  12   6         45.26        -29.77       132.40 o                         
 -13  13   6          0.61       -157.69       157.69 o                         
 -12  13   6       1062.51       1262.43       150.13 o                         
 -11  13   6        133.50        144.32        76.03 o                         
 -10  13   6        256.03        284.70        79.22 o                         
  -9  13   6        643.66        519.56        82.38 o                         
  -8  13   6       4271.53       4269.00       161.96 o                         
  -7  13   6       8349.17       8211.28       187.57 o                         
  -6  13   6        540.92        567.20        72.26 o                         
  -5  13   6        602.46        657.25        79.39 o                         
  -4  13   6         44.66         23.78        43.32 o                         
  -3  13   6       2434.23       2492.44       115.52 o                         
  -2  13   6        517.32        434.47        65.52 o                         
  -1  13   6       3330.22       3366.28       141.79 o                         
   0  13   6       2567.32       2707.74       152.20 o                         
   1  13   6        304.21        413.18        57.15 o                         
   2  13   6        108.27         30.62        42.42 o                         
   3  13   6       1382.29       1393.52        89.09 o                         
   4  13   6        629.35        636.04        78.30 o                         
   5  13   6        131.89        261.12        71.52 o                         
   6  13   6        436.25        392.62        75.26 o                         
   7  13   6       4220.03       4327.21       157.09 o                         
   8  13   6       2406.06       2581.96       176.53 o                         
   9  13   6        376.43        401.33       161.42 o                         
  10  13   6       1596.04       1699.29       230.37 o                         
 -13  14   6        236.86        225.25       113.74 o                         
 -12  14   6        284.34        126.77       103.08 o                         
 -11  14   6        302.85        380.45        95.23 o                         
 -10  14   6        329.05        341.45        84.08 o                         
  -9  14   6       2910.48       2854.44       231.33 o                         
  -8  14   6       5116.77       5216.48       233.95 o                         
  -7  14   6       1205.79       1185.72       108.55 o                         
  -6  14   6       1159.70       1223.91       106.52 o                         
  -5  14   6        754.08        794.60        81.39 o                         
  -4  14   6        124.84        119.15        50.47 o                         
  -3  14   6       2049.52       2065.78       118.42 o                         
  -2  14   6         23.93        -59.72        63.42 o                         
  -1  14   6         48.10         73.35        59.59 o                         
   0  14   6      10751.06      10670.97       244.06 o                         
   1  14   6        123.89         88.85        60.96 o                         
   2  14   6       2328.98       2436.61       105.00 o                         
   3  14   6       3392.09       3330.58       133.71 o                         
   4  14   6       2337.31       2378.51       131.18 o                         
   5  14   6          2.31         21.30        63.29 o                         
   6  14   6       2974.67       2886.71       172.45 o                         
   7  14   6       4791.90       4684.07       219.77 o                         
   8  14   6         41.86         38.11        83.41 o                         
   9  14   6        125.32         45.17       204.45 o                         
  10  14   6        794.64        807.93       191.56 o                         
 -12  15   6        411.54        393.54       111.31 o                         
 -11  15   6          3.01        -79.70        79.70 o                         
 -10  15   6       2564.09       2326.86       168.20 o                         
  -9  15   6         22.25         93.08        73.47 o                         
  -8  15   6       3606.32       3915.42       173.56 o                         
  -7  15   6       2679.89       2347.74       138.16 o                         
  -6  15   6      10328.35      10580.23       224.09 o                         
  -5  15   6        342.04        432.51        75.31 o                         
  -4  15   6        786.48        700.95        78.27 o                         
  -3  15   6        351.09        225.17        65.74 o                         
  -2  15   6       4978.08       5566.35       156.38 o                         
  -1  15   6       1374.27       1348.06       115.34 o                         
   0  15   6         79.04         36.67        84.03 o                         
   1  15   6        180.39         39.44        94.85 o                         
   2  15   6       5220.50       5110.58       180.63 o                         
   3  15   6        596.46        589.67        69.10 o                         
   4  15   6        327.48        279.16        82.29 o                         
   5  15   6        434.12        285.68        88.76 o                         
   6  15   6       3358.01       3730.55       196.61 o                         
   7  15   6        149.87         33.80        82.31 o                         
   8  15   6       1050.81       1132.01       151.46 o                         
   9  15   6        297.25        206.39       188.87 o                         
 -11  16   6       3798.26       3693.28       205.53 o                         
 -10  16   6        288.32        243.00       100.71 o                         
  -9  16   6         59.17         10.20        76.77 o                         
  -8  16   6        841.27        816.82       101.16 o                         
  -7  16   6        223.24        195.32        82.45 o                         
  -6  16   6        124.39        162.36        67.69 o                         
  -5  16   6        146.90        204.52        72.53 o                         
  -4  16   6        666.24        693.75        88.90 o                         
  -3  16   6        268.95        359.15        72.30 o                         
  -2  16   6       1516.37       1628.47       120.77 o                         
  -1  16   6       8745.95       9180.10       220.24 o                         
   0  16   6        635.28        656.68        94.52 o                         
   1  16   6       7254.78       7185.06       232.70 o                         
   2  16   6       2133.28       2193.49       204.65 o                         
   3  16   6          3.84        106.54       105.16 o                         
   4  16   6        698.79        708.95       107.87 o                         
   5  16   6        366.93        289.90       129.62 o                         
   6  16   6        738.52        545.14       106.17 o                         
   7  16   6          3.65        204.84        91.22 o                         
   8  16   6        195.98        158.22       119.20 o                         
 -11  17   6        119.00         32.99       113.54 o                         
 -10  17   6         37.78        126.13       110.36 o                         
  -9  17   6        378.95        532.39       105.43 o                         
  -8  17   6        881.68        906.39       119.33 o                         
  -7  17   6       2251.78       2128.17       150.04 o                         
  -6  17   6       2219.96       2389.68       139.09 o                         
  -5  17   6        688.19        678.07        91.19 o                         
  -4  17   6       2165.55       2288.80       144.22 o                         
  -3  17   6        126.98        179.45        75.65 o                         
  -2  17   6        214.39         96.20        69.37 o                         
  -1  17   6       2392.30       2481.47       158.80 o                         
   0  17   6       1365.37       1191.02       165.50 o                         
   1  17   6        592.76        471.43       211.26 o                         
   2  17   6        268.21        348.53       123.91 o                         
   3  17   6          3.62        -37.51       212.23 o                         
   4  17   6       4312.13       4482.42       546.16 o                         
   5  17   6        585.66        623.90       109.37 o                         
   6  17   6       5423.84       5502.59       245.17 o                         
   7  17   6       3094.81       2936.11       220.75 o                         
   8  17   6        338.24        507.01       135.48 o                         
 -10  18   6        647.27        351.47       142.55 o                         
  -9  18   6        776.42        740.90       128.41 o                         
  -8  18   6         21.11        -37.37        95.74 o                         
  -7  18   6       2043.39       1987.75       155.09 o                         
  -6  18   6         44.70          2.46        74.54 o                         
  -5  18   6        383.81        397.87        81.94 o                         
  -4  18   6       2560.43       2599.17       175.86 o                         
  -3  18   6        171.50         85.43        74.85 o                         
  -2  18   6        130.67         67.22        89.20 o                         
  -1  18   6        774.18        775.08       170.37 o                         
   0  18   6       1068.15       1263.56       186.10 o                         
   1  18   6        280.28        215.29       114.09 o                         
   2  18   6        747.14        923.01       166.77 o                         
   3  18   6        712.26        983.29       245.33 o                         
   4  18   6       2757.23       2858.45       276.73 o                         
   5  18   6         11.25         96.76       220.02 o                         
   6  18   6         73.71         -6.17       108.71 o                         
   7  18   6       1842.45       1530.85       177.77 o                         
  -8  19   6       1845.39       1718.75       197.57 o                         
  -7  19   6       1137.13       1179.11       192.10 o                         
  -6  19   6       1440.20       1482.41       155.70 o                         
  -5  19   6       1168.12       1111.99       146.14 o                         
  -4  19   6       1111.43       1181.67       163.33 o                         
  -3  19   6       1248.38       1246.86       172.27 o                         
  -2  19   6        492.87        364.10       113.32 o                         
  -1  19   6        132.21        114.00       115.04 o                         
   0  19   6        292.89        525.85       165.50 o                         
   1  19   6        163.30       -100.63       100.63 o                         
   2  19   6       1751.38       1885.49       220.97 o                         
   3  19   6       4685.63       4583.48       492.62 o                         
   4  19   6        112.11        166.72       147.15 o                         
   5  19   6       3406.51       3670.26       402.08 o                         
  -7  20   6       4926.22       4870.18       525.72 o                         
  -6  20   6        147.12        119.31       116.59 o                         
  -5  20   6       2964.46       3189.87       247.13 o                         
  -4  20   6          3.96         12.75       103.15 o                         
  -3  20   6       1308.06       1457.94       178.78 o                         
  -2  20   6        481.12        369.80       122.28 o                         
  -1  20   6         32.51        195.90       145.01 o                         
   0  20   6       1277.87        772.35       187.66 o                         
   1  20   6       2277.47       2658.17       496.51 o                         
   2  20   6        418.13        262.86       206.39 o                         
   3  20   6        189.64        264.81       237.55 o                         
  -5  21   6         13.67        163.56       173.29 o                         
  -4  21   6        416.73        838.90       195.38 o                         
  -3  21   6        631.68        649.05       147.88 o                         
  -2  21   6        206.76        -51.83       125.17 o                         
  -1  21   6        628.58        823.67       181.74 o                         
   0  21   6        195.61        145.84       162.73 o                         
   1  21   6         21.59        202.50       208.34 o                         
 -17   0   7       1225.16       1226.48       238.98 o                         
 -15   0   7        176.10        269.83       194.71 o                         
 -13   0   7        258.62        286.95       133.60 o                         
 -11   0   7       9462.25       9353.49       220.00 o                         
  -9   0   7      20108.22      19993.85       269.54 o                         
  -7   0   7       2949.09       2715.07        86.11 o                         
  -5   0   7        510.07        216.02        44.77 o                         
  -3   0   7       3364.75       3147.44       101.17 o                         
  -1   0   7      13491.24      12806.61       205.31 o                         
   1   0   7       7781.99       8249.38       251.18 o                         
   3   0   7        158.19        209.91        41.21 o                         
   5   0   7       8551.18       8388.98       238.71 o                         
   7   0   7       2631.88       2544.55       205.13 o                         
   9   0   7       1812.11       1792.89       197.40 o                         
  11   0   7         75.29         11.24        95.31 o                         
  13   0   7         21.70         -6.40       157.42 o                         
 -17   1   7       1170.07       1529.83       215.49 o                         
 -16   1   7        956.74        927.41       158.51 o                         
 -15   1   7       1157.26       1123.19       143.66 o                         
 -14   1   7       8761.44       8357.87       269.19 o                         
 -13   1   7        680.15        712.60       112.54 o                         
 -12   1   7         13.62          8.90        55.88 o                         
 -11   1   7        317.80        216.01        53.79 o                         
 -10   1   7        938.10       1089.08        66.11 o                         
  -9   1   7      19205.64      19493.40       187.61 o                         
  -8   1   7      12615.36      12875.69       139.86 o                         
  -7   1   7       5603.56       5668.64        88.13 o                         
  -6   1   7       7696.20       7405.63       106.99 o                         
  -5   1   7       2649.72       2964.04        61.68 o                         
  -4   1   7      23966.93      23850.62       226.85 o                         
  -3   1   7      20623.76      20089.94       235.43 o                         
  -2   1   7       6608.45       6272.50       135.62 o                         
  -1   1   7       6476.95       6306.31        92.29 o                         
   0   1   7       2156.80       2059.13        67.86 o                         
   1   1   7        267.97        455.47        85.72 o                         
   2   1   7      14016.40      14627.44       182.36 o                         
   3   1   7       2323.36       2261.75        70.37 o                         
   4   1   7      15065.67      14655.27       196.81 o                         
   5   1   7       1284.71       1439.97        85.12 o                         
   6   1   7        379.31        481.00        86.27 o                         
   7   1   7        555.18        456.99        89.12 o                         
   8   1   7       5067.17       4744.93       175.68 o                         
   9   1   7        582.90        761.46       105.30 o                         
  10   1   7         16.21         11.35        63.37 o                         
  11   1   7        842.68        849.47       107.83 o                         
  12   1   7         15.30         53.02        84.38 o                         
  13   1   7       2374.11       2550.69       198.00 o                         
 -17   2   7       1963.41       1790.39       220.55 o                         
 -16   2   7       1719.27       1852.64       220.06 o                         
 -15   2   7       2008.83       2012.09       359.18 o                         
 -14   2   7        333.09        282.07        89.89 o                         
 -13   2   7       1617.75       1719.66       112.08 o                         
 -12   2   7       1472.14       1453.14        98.40 o                         
 -11   2   7       1667.55       1741.75       101.05 o                         
 -10   2   7       2043.78       2030.85        88.83 o                         
  -9   2   7        931.72        932.94        59.13 o                         
  -8   2   7       3071.06       3029.78        72.08 o                         
  -7   2   7      12315.54      12421.72       141.61 o                         
  -6   2   7       4555.60       4864.04        81.63 o                         
  -5   2   7        324.28        386.37        34.89 o                         
  -4   2   7       9599.51      10406.71       151.05 o                         
  -3   2   7       6569.11       6251.67       116.40 o                         
  -2   2   7      14305.30      13719.04       217.13 o                         
  -1   2   7       3337.89       3564.64        75.02 o                         
   0   2   7       2659.86       2620.22        86.58 o                         
   1   2   7       5182.14       4934.98       121.13 o                         
   2   2   7       5317.32       5341.24       118.55 o                         
   3   2   7       9479.72       9592.77       149.09 o                         
   4   2   7      21127.39      21592.66       240.30 o                         
   5   2   7       4362.03       4007.64       129.75 o                         
   6   2   7       6411.56       6252.87       207.84 o                         
   7   2   7         26.91        -66.52        66.52 o                         
   8   2   7       3651.84       3410.67       200.24 o                         
   9   2   7       5431.99       5959.84       239.17 o                         
  10   2   7        573.97        517.84        90.16 o                         
  11   2   7       1111.16       1142.18       107.86 o                         
  12   2   7        390.68        333.17       103.41 o                         
  13   2   7       2941.17       3212.26       221.46 o                         
 -17   3   7        177.35       -253.12       253.12 o                         
 -16   3   7          1.74        -77.61       121.80 o                         
 -15   3   7       2060.74       1857.35       202.12 o                         
 -14   3   7         51.12          0.77        79.23 o                         
 -13   3   7       4415.45       4641.78       184.74 o                         
 -12   3   7        124.70        264.70        78.73 o                         
 -11   3   7         32.89         17.25        57.17 o                         
 -10   3   7       1777.59       1910.42        96.81 o                         
  -9   3   7        612.96        656.88        55.00 o                         
  -8   3   7       1069.29       1124.86        56.84 o                         
  -7   3   7        847.89        839.09        47.55 o                         
  -6   3   7         17.61         50.74        28.33 o                         
  -5   3   7      16421.23      17470.07       181.78 o                         
  -4   3   7        173.37        246.59        31.11 o                         
  -3   3   7        583.90        527.66        46.41 o                         
  -2   3   7       2277.96       2023.22        64.01 o                         
  -1   3   7       3286.91       3455.48        89.44 o                         
   0   3   7       6778.60       6716.13       110.68 o                         
   1   3   7       4178.49       3961.56        94.08 o                         
   2   3   7         33.74        -13.86        24.33 o                         
   3   3   7      20011.81      19699.60       198.14 o                         
   4   3   7      20343.37      20488.90       235.63 o                         
   5   3   7       1576.63       1712.77       101.58 o                         
   6   3   7       2119.00       1986.14       144.91 o                         
   7   3   7       8642.60       8524.21       255.34 o                         
   8   3   7       2320.02       2635.19       180.78 o                         
   9   3   7       4896.86       4821.26       195.41 o                         
  10   3   7          6.39         28.89        70.51 o                         
  11   3   7        264.06        281.66        80.87 o                         
  12   3   7       3387.62       3595.77       194.51 o                         
  13   3   7        337.62        427.43       129.10 o                         
 -16   4   7       1905.66       2043.36       222.19 o                         
 -15   4   7         51.65         54.55        91.28 o                         
 -14   4   7        242.37        147.87       104.94 o                         
 -13   4   7        443.82        373.68        91.18 o                         
 -12   4   7         13.89        -56.87        56.87 o                         
 -11   4   7        203.23         97.75        67.91 o                         
 -10   4   7       3397.44       3563.90       150.39 o                         
  -9   4   7       7936.71       7934.31       135.19 o                         
  -8   4   7       1608.82       1914.02        72.63 o                         
  -7   4   7      23913.41      23402.22       232.15 o                         
  -6   4   7         60.46         88.80        32.86 o                         
  -5   4   7      78683.45      76254.06       565.98 o                         
  -4   4   7       3905.93       4031.58        79.57 o                         
  -3   4   7       6865.08       6559.99       129.28 o                         
  -2   4   7        493.04        429.45        42.36 o                         
  -1   4   7      15659.17      15401.30       226.52 o                         
   0   4   7         11.76          8.40        24.08 o                         
   1   4   7        681.18        736.48        52.27 o                         
   2   4   7        142.41         80.89        26.53 o                         
   3   4   7       8973.92       9445.94       165.99 o                         
   4   4   7        483.43        400.47        50.07 o                         
   5   4   7      13591.67      13527.94       214.50 o                         
   6   4   7         46.81        122.74        54.51 o                         
   7   4   7       9507.03       9529.60       272.39 o                         
   8   4   7         12.62        -71.45        71.45 o                         
   9   4   7       2054.39       1934.18       146.26 o                         
  10   4   7       4250.43       4265.61       213.62 o                         
  11   4   7          6.72        -59.53        69.12 o                         
  12   4   7        123.82         99.24        99.48 o                         
  13   4   7        346.48        276.66       113.64 o                         
 -16   5   7         51.90        108.57       148.03 o                         
 -15   5   7          0.45        122.38       113.21 o                         
 -14   5   7       1969.24       2036.76       149.88 o                         
 -13   5   7       1085.95       1184.66       118.25 o                         
 -12   5   7       3098.39       3464.19       161.66 o                         
 -11   5   7         19.09         50.79        64.12 o                         
 -10   5   7       4228.19       4176.80       134.39 o                         
  -9   5   7         30.16         57.63        51.51 o                         
  -8   5   7      15287.38      15349.24       203.04 o                         
  -7   5   7      20016.97      19347.61       228.34 o                         
  -6   5   7        278.78        389.58        42.41 o                         
  -5   5   7       1967.35       1894.87        69.28 o                         
  -4   5   7       2125.96       2122.10        68.85 o                         
  -3   5   7         22.11         18.69        33.00 o                         
  -2   5   7       5215.57       5599.88       115.15 o                         
  -1   5   7       3675.16       3687.07       102.88 o                         
   0   5   7      48601.08      46186.47       452.52 o                         
   1   5   7       4901.15       4775.82       105.79 o                         
   2   5   7      31866.33      32163.23       322.60 o                         
   3   5   7       1054.81       1008.68        52.22 o                         
   4   5   7        352.55        397.92        47.95 o                         
   5   5   7       1831.31       1789.14        93.45 o                         
   6   5   7        253.81        278.07        66.30 o                         
   7   5   7         19.41         25.03       113.75 o                         
   8   5   7       2768.44       2713.64       161.25 o                         
   9   5   7         21.12         53.09        71.60 o                         
  10   5   7       2341.87       2611.09       170.88 o                         
  11   5   7        146.34         92.92        84.47 o                         
  12   5   7        368.95        622.27       125.65 o                         
  13   5   7        529.31        532.44       129.95 o                         
 -16   6   7        284.25        408.82       136.35 o                         
 -15   6   7         44.76         48.80       133.17 o                         
 -14   6   7       2258.88       2203.78       153.17 o                         
 -13   6   7       1647.27       1724.51       143.05 o                         
 -12   6   7       4144.97       4265.62       177.93 o                         
 -11   6   7        569.22        590.15        74.92 o                         
 -10   6   7         12.96         68.13        57.88 o                         
  -9   6   7       2094.25       2282.86       109.27 o                         
  -8   6   7       1321.27       1249.86        74.62 o                         
  -7   6   7       4620.94       4291.89       106.29 o                         
  -6   6   7      29134.61      27793.45       271.22 o                         
  -5   6   7        603.21        502.78        44.70 o                         
  -4   6   7      15260.33      14580.54       181.29 o                         
  -3   6   7        360.07        380.09        43.37 o                         
  -2   6   7         53.03         90.90        35.69 o                         
  -1   6   7        174.32        144.38        32.94 o                         
   0   6   7      11631.06      12013.66       178.35 o                         
   1   6   7      10594.23      10656.59       152.69 o                         
   2   6   7       1600.49       1738.92       124.25 o                         
   3   6   7         73.78         75.48        37.16 o                         
   4   6   7         14.20         10.62        36.94 o                         
   5   6   7        161.36        188.65        52.11 o                         
   6   6   7       1486.83       1564.73       110.13 o                         
   7   6   7       5649.02       5609.40       225.11 o                         
   8   6   7       2389.24       2136.58       151.82 o                         
   9   6   7       4014.37       4189.70       215.71 o                         
  10   6   7       2514.83       2482.82       197.29 o                         
  11   6   7        145.54        126.08        96.33 o                         
  12   6   7         96.31        218.16       111.98 o                         
 -16   7   7         23.49         90.36       124.44 o                         
 -15   7   7        331.58        411.36       117.25 o                         
 -14   7   7       6489.73       6580.80       224.46 o                         
 -13   7   7        262.55        325.49        94.21 o                         
 -12   7   7        309.57        322.85        82.23 o                         
 -11   7   7       2035.39       2184.52       116.30 o                         
 -10   7   7         30.48         44.20        54.49 o                         
  -9   7   7       5433.60       5391.34       144.59 o                         
  -8   7   7        479.96        448.45        56.59 o                         
  -7   7   7        458.40        520.35        56.04 o                         
  -6   7   7       1628.64       1619.90        74.50 o                         
  -5   7   7       5400.39       5647.20       108.58 o                         
  -4   7   7        156.18        132.01        37.01 o                         
  -3   7   7        923.92        804.17        57.68 o                         
  -2   7   7        211.77        284.68        63.12 o                         
  -1   7   7       9051.78       9071.85       139.49 o                         
   0   7   7       1169.96       1084.43        64.11 o                         
   1   7   7       8439.23       8139.70       134.61 o                         
   2   7   7      16119.29      16362.60       209.95 o                         
   3   7   7       3387.86       3406.01       108.76 o                         
   4   7   7         91.54        121.26        55.58 o                         
   5   7   7          0.46         14.43        47.34 o                         
   6   7   7        762.77        808.40        72.26 o                         
   7   7   7        123.47         29.85        68.85 o                         
   8   7   7      14129.43      14324.82       317.38 o                         
   9   7   7       1698.65       1406.25       133.39 o                         
  10   7   7        515.78        520.07       109.90 o                         
  11   7   7       1885.71       2239.16       206.00 o                         
  12   7   7       1079.70       1056.37       143.22 o                         
 -16   8   7       3200.76       3620.23       322.31 o                         
 -15   8   7        410.27        465.75       132.43 o                         
 -14   8   7        787.99        791.18       149.67 o                         
 -13   8   7       1204.64       1095.10       118.83 o                         
 -12   8   7       5328.06       5745.22       202.81 o                         
 -11   8   7          6.84         46.80        59.66 o                         
 -10   8   7        159.21        101.49        68.94 o                         
  -9   8   7       1945.26       1950.13       107.92 o                         
  -8   8   7       1180.34       1254.52        79.31 o                         
  -7   8   7       4164.87       3959.49       108.94 o                         
  -6   8   7        619.67        669.87        57.30 o                         
  -5   8   7       4379.51       4471.14       106.93 o                         
  -4   8   7      13498.57      13184.89       183.10 o                         
  -3   8   7       1328.66       1483.56        77.11 o                         
  -2   8   7       1508.04       1815.41        92.30 o                         
  -1   8   7       1765.91       1613.72        70.86 o                         
   0   8   7      13223.30      13607.75       203.71 o                         
   1   8   7       7274.71       7292.91       130.78 o                         
   2   8   7         14.58          2.19        35.58 o                         
   3   8   7        341.33        363.11        48.89 o                         
   4   8   7      10136.37      10109.40       183.44 o                         
   5   8   7       1623.53       1669.77        90.94 o                         
   6   8   7      22592.95      22116.81       415.65 o                         
   7   8   7       1291.88       1221.93       114.24 o                         
   8   8   7         65.56         29.89        75.74 o                         
   9   8   7       6991.77       7235.78       238.34 o                         
  10   8   7       2377.92       2546.41       179.18 o                         
  11   8   7        424.04        188.55       126.14 o                         
  12   8   7        328.34        239.59       119.65 o                         
 -15   9   7         74.99         68.51       191.77 o                         
 -14   9   7       1986.33       1756.73       154.05 o                         
 -13   9   7        906.66        828.20       112.66 o                         
 -12   9   7        319.32        331.22        90.80 o                         
 -11   9   7       1671.77       1761.77       115.48 o                         
 -10   9   7        116.31         88.06        58.85 o                         
  -9   9   7        120.67        127.51        57.13 o                         
  -8   9   7       1090.83       1122.38        76.69 o                         
  -7   9   7       1501.26       1511.28       122.96 o                         
  -6   9   7       3285.52       3426.81       104.67 o                         
  -5   9   7        722.74        754.99        82.47 o                         
  -4   9   7      17806.92      17929.88       226.20 o                         
  -3   9   7       5072.50       5389.12       129.71 o                         
  -2   9   7      22414.87      22372.47       275.88 o                         
  -1   9   7       5425.07       5495.08       127.92 o                         
   0   9   7         21.30          0.51        37.26 o                         
   1   9   7        524.63        587.12        54.18 o                         
   2   9   7        543.55        499.89        52.58 o                         
   3   9   7       2667.89       2418.16       100.28 o                         
   4   9   7       1098.86       1169.74        80.27 o                         
   5   9   7       1123.92       1155.70        82.31 o                         
   6   9   7         39.85         86.67        53.23 o                         
   7   9   7       3049.13       3020.89       146.81 o                         
   8   9   7        219.91        190.84        80.06 o                         
   9   9   7        423.74        498.57       100.79 o                         
  10   9   7        253.96        180.42        98.16 o                         
  11   9   7       3061.49       3106.55       263.19 o                         
  12   9   7        783.90        933.08       162.25 o                         
 -15  10   7       1107.46       1016.79       161.86 o                         
 -14  10   7        962.90        893.88       190.50 o                         
 -13  10   7        165.91        143.13        95.70 o                         
 -12  10   7          1.38         25.32        77.83 o                         
 -11  10   7        679.89        470.18        83.29 o                         
 -10  10   7       8641.21       8847.72       203.73 o                         
  -9  10   7       4117.06       4343.85       152.82 o                         
  -8  10   7        593.47        589.48        67.18 o                         
  -7  10   7       6753.73       6297.17       143.10 o                         
  -6  10   7         66.34         50.93        43.93 o                         
  -5  10   7       1058.71       1017.18        73.06 o                         
  -4  10   7        908.99        866.62        67.64 o                         
  -3  10   7       2667.21       2627.86       106.80 o                         
  -2  10   7      16968.40      16654.41       235.96 o                         
  -1  10   7       6633.58       6514.11       154.23 o                         
   0  10   7       1930.92       2039.82        93.63 o                         
   1  10   7       1199.74       1235.61        81.45 o                         
   2  10   7       1451.66       1448.77        82.08 o                         
   3  10   7      16250.12      16355.75       215.90 o                         
   4  10   7       9900.26       9865.40       183.29 o                         
   5  10   7        520.70        535.73        68.74 o                         
   6  10   7       1080.69        983.39        87.67 o                         
   7  10   7       7421.16       7510.69       199.24 o                         
   8  10   7        589.06        509.23       104.11 o                         
   9  10   7         90.34        212.13       135.74 o                         
  10  10   7        171.78        157.39       111.68 o                         
  11  10   7        397.09        442.47       140.57 o                         
 -14  11   7        514.35        283.12       123.15 o                         
 -13  11   7          5.07        -11.20        94.17 o                         
 -12  11   7         81.81        269.39        91.68 o                         
 -11  11   7       2279.88       2295.68       135.70 o                         
 -10  11   7        588.88        589.27        85.14 o                         
  -9  11   7       3885.62       3722.99       151.86 o                         
  -8  11   7        175.22        141.90        55.02 o                         
  -7  11   7       6811.99       6522.08       158.31 o                         
  -6  11   7        798.44        796.26        74.76 o                         
  -5  11   7       5490.97       5337.18       131.93 o                         
  -4  11   7        826.81        796.84        68.15 o                         
  -3  11   7      19569.29      19455.57       269.17 o                         
  -2  11   7        531.45        538.46        64.26 o                         
  -1  11   7        817.59        817.10        67.54 o                         
   0  11   7        432.23        467.95        65.36 o                         
   1  11   7       2764.79       2893.58       129.34 o                         
   2  11   7         88.82        173.46        48.38 o                         
   3  11   7        843.66        998.54        74.66 o                         
   4  11   7       4313.25       4256.12       179.05 o                         
   5  11   7       2291.10       2410.36       114.52 o                         
   6  11   7       4480.59       4881.90       148.00 o                         
   7  11   7         26.67          9.25        61.12 o                         
   8  11   7       2377.51       2229.11       161.06 o                         
   9  11   7         76.66        158.10        86.64 o                         
  10  11   7       1275.55       1144.31       166.21 o                         
  11  11   7        607.04        563.43       145.45 o                         
 -14  12   7         90.18        -93.32        94.24 o                         
 -13  12   7        525.80        368.16       118.02 o                         
 -12  12   7          4.33         71.60        78.14 o                         
 -11  12   7        190.66        135.17        86.35 o                         
 -10  12   7        888.83        968.78        95.57 o                         
  -9  12   7       1614.18       1795.57       118.94 o                         
  -8  12   7       3708.55       3859.38       156.51 o                         
  -7  12   7         20.09         50.27        47.66 o                         
  -6  12   7        359.02        383.81        67.48 o                         
  -5  12   7       1900.81       1827.65       111.17 o                         
  -4  12   7       1375.06       1486.66        87.21 o                         
  -3  12   7       3440.96       3317.98       127.66 o                         
  -2  12   7       2809.27       2678.34       171.25 o                         
  -1  12   7        652.05        664.28       110.24 o                         
   0  12   7       1337.25       1333.79        95.35 o                         
   1  12   7        129.83         81.19        65.89 o                         
   2  12   7       3855.43       3938.24       125.45 o                         
   3  12   7          9.97         -4.37        46.11 o                         
   4  12   7        157.05        187.08        62.64 o                         
   5  12   7       1813.06       1907.19       118.46 o                         
   6  12   7        600.83        618.13        78.75 o                         
   7  12   7       2599.85       2669.50       222.94 o                         
   8  12   7       3390.81       3488.37       243.66 o                         
   9  12   7        802.49        538.75       223.82 o                         
  10  12   7       1480.94       1740.35       189.77 o                         
 -13  13   7       1243.01       1312.01       160.47 o                         
 -12  13   7       2712.00       2987.28       185.71 o                         
 -11  13   7        136.85        124.77        74.37 o                         
 -10  13   7        157.64        125.29        75.91 o                         
  -9  13   7       2397.42       2615.77       141.54 o                         
  -8  13   7        129.77        276.97        70.50 o                         
  -7  13   7       1153.44       1031.46        90.12 o                         
  -6  13   7        105.30         99.72        58.84 o                         
  -5  13   7        377.27        241.84        73.72 o                         
  -4  13   7       2025.52       1962.48        99.28 o                         
  -3  13   7         19.23         46.80        55.00 o                         
  -2  13   7       4250.89       4232.52       143.39 o                         
  -1  13   7       1646.59       1344.69        98.46 o                         
   0  13   7       1267.07       1250.00        95.79 o                         
   1  13   7        263.82        248.97        62.90 o                         
   2  13   7       3478.37       3752.67       118.91 o                         
   3  13   7       4371.08       4806.61       137.45 o                         
   4  13   7        167.05        176.30        66.80 o                         
   5  13   7       2134.45       2203.47       131.76 o                         
   6  13   7       1177.26       1221.23       108.78 o                         
   7  13   7       4304.48       3956.58       197.80 o                         
   8  13   7        255.74        295.21        99.92 o                         
   9  13   7       2482.23       2346.29       253.55 o                         
  10  13   7       1528.70       1411.92       369.95 o                         
 -13  14   7        580.20        452.17       126.26 o                         
 -12  14   7       1553.03       1479.97       145.27 o                         
 -11  14   7       1461.69       1436.10       136.79 o                         
 -10  14   7        147.62        -10.00        94.77 o                         
  -9  14   7         28.33         79.03        69.49 o                         
  -8  14   7        421.03        483.69        83.23 o                         
  -7  14   7       3267.30       3213.42       160.95 o                         
  -6  14   7        130.03         64.05        59.52 o                         
  -5  14   7      11245.74      11605.40       314.37 o                         
  -4  14   7        520.01        573.80        78.00 o                         
  -3  14   7         13.02        -44.16        50.72 o                         
  -2  14   7        242.58        304.53        62.09 o                         
  -1  14   7       1267.84       1208.59       100.61 o                         
   0  14   7        204.37         63.01        68.39 o                         
   1  14   7        740.56        666.85        93.93 o                         
   2  14   7       5003.73       5359.21       154.45 o                         
   3  14   7         81.25         22.34        54.80 o                         
   4  14   7         13.95         13.58        60.80 o                         
   5  14   7         22.67         73.37        66.63 o                         
   6  14   7       1869.72       2112.16       138.53 o                         
   7  14   7       1990.16       1897.14       179.26 o                         
   8  14   7          3.46        161.61       183.03 o                         
   9  14   7        649.73        993.02       264.81 o                         
 -12  15   7         29.62        107.44        99.48 o                         
 -11  15   7       4567.00       4258.45       211.47 o                         
 -10  15   7        703.63        693.00       103.82 o                         
  -9  15   7          3.62        -74.89        74.89 o                         
  -8  15   7          2.23        -77.50        77.50 o                         
  -7  15   7       6400.37       6920.72       200.71 o                         
  -6  15   7        415.88        469.34        81.71 o                         
  -5  15   7        485.44        355.78        80.98 o                         
  -4  15   7        376.18        400.47        74.19 o                         
  -3  15   7       3348.55       3392.37       143.96 o                         
  -2  15   7         36.64         37.89        58.35 o                         
  -1  15   7        109.22        168.08        69.62 o                         
   0  15   7          5.23        -63.77        63.77 o                         
   1  15   7       5905.89       6610.03       206.71 o                         
   2  15   7         37.03         46.95        72.01 o                         
   3  15   7        324.47        228.10        73.69 o                         
   4  15   7        226.75        127.92        69.90 o                         
   5  15   7          5.86         41.74        72.96 o                         
   6  15   7        171.33        182.90       104.30 o                         
   7  15   7         27.98        119.68       105.28 o                         
   8  15   7          6.52        -93.46       132.40 o                         
   9  15   7         75.45       -163.56       163.56 o                         
 -11  16   7        844.94        803.68       124.34 o                         
 -10  16   7        622.80        454.51       116.55 o                         
  -9  16   7        413.92        220.44        87.36 o                         
  -8  16   7        623.79        558.50        89.31 o                         
  -7  16   7        417.81        359.03        82.13 o                         
  -6  16   7      11480.48      12054.33       387.49 o                         
  -5  16   7       1472.84       1506.11       114.25 o                         
  -4  16   7      10791.84      10880.29       251.51 o                         
  -3  16   7        222.64        177.64        67.06 o                         
  -2  16   7          8.77        -60.91        80.75 o                         
  -1  16   7        479.21        507.84        83.80 o                         
   0  16   7          8.29        -91.63        91.63 o                         
   1  16   7        751.79        883.25       124.78 o                         
   2  16   7         14.22        -26.50        66.74 o                         
   3  16   7        693.44        949.20       171.87 o                         
   4  16   7       1647.96       1759.31       172.28 o                         
   5  16   7        754.25        818.15       112.22 o                         
   6  16   7       2363.17       2047.23       159.48 o                         
   7  16   7         27.48        -22.25       114.18 o                         
   8  16   7       1268.72       1335.71       276.49 o                         
 -11  17   7        607.65        403.23       156.79 o                         
 -10  17   7        695.91        426.34       115.21 o                         
  -9  17   7        637.11        587.06       135.42 o                         
  -8  17   7        483.37        575.84       102.03 o                         
  -7  17   7          3.39         46.58        82.58 o                         
  -6  17   7       1030.81        967.91       101.23 o                         
  -5  17   7          7.96         70.33        78.33 o                         
  -4  17   7        339.78        245.61        91.58 o                         
  -3  17   7       1343.17       1451.87       123.38 o                         
  -2  17   7         44.62         21.73        80.25 o                         
  -1  17   7       3034.89       2988.27       158.07 o                         
   0  17   7        164.48        101.05        78.26 o                         
   1  17   7       1445.17       1665.92       210.38 o                         
   2  17   7       2118.90       2217.81       221.43 o                         
   3  17   7        565.64        786.63       227.81 o                         
   4  17   7        969.28       1073.86       191.32 o                         
   5  17   7          7.84       -116.81       116.81 o                         
   6  17   7        454.15        569.47       133.76 o                         
   7  17   7        623.72        605.05       161.67 o                         
  -9  18   7       3757.14       3553.08       246.58 o                         
  -8  18   7       1361.98       1102.06       130.81 o                         
  -7  18   7         89.93        138.97        95.94 o                         
  -6  18   7        408.73        597.35        93.61 o                         
  -5  18   7        320.31        192.55        89.52 o                         
  -4  18   7        316.35        166.53        88.26 o                         
  -3  18   7        330.15        401.99        89.01 o                         
  -2  18   7        323.61        132.84        75.61 o                         
  -1  18   7        174.11        203.62       104.23 o                         
   0  18   7        752.39        640.33       145.86 o                         
   1  18   7        174.20        -16.94       108.50 o                         
   2  18   7       3043.05       4024.66       445.89 o                         
   3  18   7        211.11        412.79       206.39 o                         
   4  18   7         87.25        239.02       182.05 o                         
   5  18   7       2380.46       2612.92       507.22 o                         
   6  18   7       1218.02       1597.15       238.64 o                         
  -8  19   7       2818.37       2650.82       199.24 o                         
  -7  19   7       3417.05       3176.55       211.24 o                         
  -6  19   7        221.15        367.78       109.01 o                         
  -5  19   7       1272.61       1324.57       185.77 o                         
  -4  19   7        242.15         13.85       114.60 o                         
  -3  19   7        619.68        762.75       132.17 o                         
  -2  19   7       2922.93       3255.64       230.98 o                         
  -1  19   7        969.01       1055.79       182.63 o                         
   0  19   7       1039.53       1208.10       194.58 o                         
   1  19   7       2057.22       1847.83       220.67 o                         
   2  19   7          5.92         46.73       165.50 o                         
   3  19   7        910.15       1094.27       274.54 o                         
   4  19   7       1067.31        804.15       255.07 o                         
   5  19   7        450.68        737.95       284.28 o                         
  -6  20   7       1550.77       1567.57       216.65 o                         
  -5  20   7       1894.10       1949.64       202.98 o                         
  -4  20   7        104.02        111.18       109.55 o                         
  -3  20   7          0.41       -103.41       103.41 o                         
  -2  20   7       1106.66       1226.85       440.05 o                         
  -1  20   7        136.07          2.78       136.67 o                         
   0  20   7       2883.71       3291.56       607.50 o                         
   1  20   7        103.79        294.66       186.92 o                         
   2  20   7        967.46       1185.79       313.48 o                         
  -4  21   7       1569.86       1740.38       294.99 o                         
  -3  21   7       1878.89       2107.36       547.14 o                         
  -2  21   7        890.12       1028.58       376.76 o                         
  -1  21   7         16.77        214.18       221.97 o                         
   0  21   7        860.21        769.11       243.39 o                         
 -16   0   8       5698.95       5506.47       377.71 o                         
 -14   0   8       2099.36       2860.40       356.32 o                         
 -12   0   8         29.82         27.38        79.86 o                         
 -10   0   8       7573.57       7465.49       193.01 o                         
  -8   0   8       6043.45       6057.53       132.80 o                         
  -6   0   8       8394.37       8633.51       162.40 o                         
  -4   0   8       3196.88       2786.04       105.18 o                         
  -2   0   8      79198.95      77221.90      1032.66 o                         
   0   0   8       1286.58       1823.75       125.27 o                         
   2   0   8       3256.00       3768.95       160.45 o                         
   4   0   8       3429.88       3646.08       171.62 o                         
   6   0   8      13284.03      12804.15       543.24 o                         
   8   0   8        338.52        303.29       162.58 o                         
  10   0   8       1597.39       1805.98       293.04 o                         
  12   0   8       2153.64       2406.67       216.29 o                         
 -17   1   8        283.14        452.07       164.54 o                         
 -16   1   8        455.46        368.62       146.72 o                         
 -15   1   8         96.94         31.80       101.45 o                         
 -14   1   8       3044.76       2992.71       196.45 o                         
 -13   1   8         36.43         84.38        73.01 o                         
 -12   1   8         97.08        151.46        69.63 o                         
 -11   1   8          0.51         32.30        58.08 o                         
 -10   1   8       1147.01       1159.05        66.26 o                         
  -9   1   8      28509.52      27961.30       258.53 o                         
  -8   1   8       2270.63       2346.48        79.13 o                         
  -7   1   8       5603.84       5498.21        93.49 o                         
  -6   1   8       2229.52       2295.10        69.19 o                         
  -5   1   8       6598.43       6453.89        95.22 o                         
  -4   1   8       8926.74       9695.37       153.69 o                         
  -3   1   8        217.50        344.98        38.14 o                         
  -2   1   8        688.95        612.77        40.74 o                         
  -1   1   8      18057.37      17320.85       186.46 o                         
   0   1   8       2475.99       2298.69        65.27 o                         
   1   1   8        953.94        828.02        90.21 o                         
   2   1   8       6202.39       6320.53       157.10 o                         
   3   1   8        903.74        784.27        68.98 o                         
   4   1   8       2780.65       2834.55       111.60 o                         
   5   1   8      10070.97       9942.81       238.09 o                         
   6   1   8       7482.96       7520.33       234.51 o                         
   7   1   8       1348.80       1406.96       136.19 o                         
   8   1   8       3112.87       2972.74       168.70 o                         
   9   1   8       7979.78       8102.03       244.12 o                         
  10   1   8        261.24        116.57        74.25 o                         
  11   1   8        145.91        104.17        71.61 o                         
  12   1   8       1774.65       2027.05       220.03 o                         
  13   1   8         42.89        -41.45       103.03 o                         
 -17   2   8         57.03        329.06       255.07 o                         
 -16   2   8        303.05        551.37       241.78 o                         
 -15   2   8       2764.23       3049.81       270.47 o                         
 -14   2   8       2333.85       2455.32       174.76 o                         
 -13   2   8        151.88        166.24        79.40 o                         
 -12   2   8       2833.77       3302.50       140.11 o                         
 -11   2   8        567.55        639.57        80.34 o                         
 -10   2   8       2585.44       2549.10       100.87 o                         
  -9   2   8        297.95        283.92        51.98 o                         
  -8   2   8         20.95          9.97        33.03 o                         
  -7   2   8        629.25        733.50        59.42 o                         
  -6   2   8        247.81        298.70        34.56 o                         
  -5   2   8         20.92         54.78        24.17 o                         
  -4   2   8          4.28         22.55        32.59 o                         
  -3   2   8       8613.20       8087.29       125.28 o                         
  -2   2   8       6149.44       5968.44       109.70 o                         
  -1   2   8       5367.44       5483.68        89.99 o                         
   0   2   8       6901.02       6678.93       143.15 o                         
   1   2   8        729.44        494.65        58.19 o                         
   2   2   8       8493.74       8320.14       169.40 o                         
   3   2   8        929.91       1106.07        80.92 o                         
   4   2   8      20241.21      19645.36       265.31 o                         
   5   2   8        116.16         51.41        52.04 o                         
   6   2   8       2292.18       2515.74       166.59 o                         
   7   2   8       2280.52       1911.03       188.84 o                         
   8   2   8      12488.62      12477.15       338.03 o                         
   9   2   8        426.32        395.75        97.66 o                         
  10   2   8       1830.88       1837.06       134.52 o                         
  11   2   8        259.43        119.88        78.06 o                         
  12   2   8        404.09        251.37       109.88 o                         
 -17   3   8       2638.70       2760.99       420.57 o                         
 -16   3   8        116.03        181.73       143.44 o                         
 -15   3   8       2181.67       2518.11       227.35 o                         
 -14   3   8       1790.30       2240.22       185.49 o                         
 -13   3   8          2.40        -56.57        70.41 o                         
 -12   3   8       2571.13       2681.40       141.37 o                         
 -11   3   8       3138.08       3535.03       159.18 o                         
 -10   3   8        431.40        482.29        59.39 o                         
  -9   3   8          3.49        -34.64        34.64 o                         
  -8   3   8        871.94        940.03        53.76 o                         
  -7   3   8       3053.32       3141.68        80.83 o                         
  -6   3   8       7261.56       7162.17       104.65 o                         
  -5   3   8        195.63        295.76        45.28 o                         
  -4   3   8      17497.57      17299.88       231.56 o                         
  -3   3   8          5.88         33.23        48.67 o                         
  -2   3   8       1712.95       1654.57        66.20 o                         
  -1   3   8       1780.92       1892.78        68.17 o                         
   0   3   8       8705.63       9194.54       137.09 o                         
   1   3   8       2364.16       2420.44       118.60 o                         
   2   3   8       1930.15       1874.99        85.59 o                         
   3   3   8      12589.47      12333.47       170.59 o                         
   4   3   8        199.09        197.16        49.77 o                         
   5   3   8       4096.75       4033.56       136.91 o                         
   6   3   8        576.43        687.66       101.48 o                         
   7   3   8       2642.87       3155.90       193.94 o                         
   8   3   8        522.86        416.05        99.94 o                         
   9   3   8        238.83        400.58       103.65 o                         
  10   3   8       7768.62       7539.84       221.09 o                         
  11   3   8       3417.11       3537.56       191.76 o                         
  12   3   8         83.30        272.15       173.40 o                         
 -16   4   8        118.40        226.98       152.12 o                         
 -15   4   8       1530.09       1659.84       167.83 o                         
 -14   4   8        116.08         59.38        84.41 o                         
 -13   4   8       2583.27       2876.51       157.76 o                         
 -12   4   8       1426.35       1336.96       111.25 o                         
 -11   4   8       2852.65       2767.45       131.69 o                         
 -10   4   8       6094.18       6463.66       177.20 o                         
  -9   4   8       4464.71       4368.61       118.37 o                         
  -8   4   8       1012.70       1083.53        68.97 o                         
  -7   4   8        757.34        654.66        54.60 o                         
  -6   4   8       3137.67       2896.42        79.94 o                         
  -5   4   8        454.55        399.38        40.67 o                         
  -4   4   8        152.90        237.82        40.84 o                         
  -3   4   8       2343.12       2431.64        78.27 o                         
  -2   4   8         55.48         19.94        32.72 o                         
  -1   4   8       2711.76       2550.20        72.83 o                         
   0   4   8       4955.37       4229.93        94.77 o                         
   1   4   8       2011.78       2213.77        84.06 o                         
   2   4   8      36121.92      35495.51       349.72 o                         
   3   4   8       4736.30       4315.88       101.01 o                         
   4   4   8       1016.95       1027.11        73.61 o                         
   5   4   8        625.41        571.22        78.02 o                         
   6   4   8        127.97        196.48        76.90 o                         
   7   4   8        822.10        697.34       111.48 o                         
   8   4   8       1612.01       1480.40       275.04 o                         
   9   4   8       2774.39       3031.59       300.73 o                         
  10   4   8       1379.94       1202.47       133.38 o                         
  11   4   8         28.49        136.20        83.69 o                         
  12   4   8       7676.71       7680.88       284.35 o                         
 -16   5   8         59.12         46.49       145.61 o                         
 -15   5   8       1791.53       1983.88       253.78 o                         
 -14   5   8       2404.47       2466.99       161.03 o                         
 -13   5   8       4313.17       4427.06       185.10 o                         
 -12   5   8       4632.16       4422.61       197.51 o                         
 -11   5   8        473.62        401.82        70.92 o                         
 -10   5   8        147.01        153.35        61.18 o                         
  -9   5   8       2566.06       2777.82       111.67 o                         
  -8   5   8      11109.16      11004.82       172.41 o                         
  -7   5   8        797.82        963.68        64.48 o                         
  -6   5   8      12650.52      12204.20       161.15 o                         
  -5   5   8      17809.84      15557.35       182.05 o                         
  -4   5   8        420.10        366.35        41.84 o                         
  -3   5   8      23972.12      23823.61       292.20 o                         
  -2   5   8       3450.53       3799.34       100.02 o                         
  -1   5   8       7707.24       8026.86       134.03 o                         
   0   5   8      16644.58      16453.07       192.85 o                         
   1   5   8        502.75        581.22        53.48 o                         
   2   5   8       2727.17       2710.92        83.44 o                         
   3   5   8       2047.29       2381.05        87.41 o                         
   4   5   8        230.89        250.04        52.42 o                         
   5   5   8       7633.95       7976.92       195.83 o                         
   6   5   8         88.43         83.39        79.25 o                         
   7   5   8       2606.05       2917.30       273.19 o                         
   8   5   8        716.86        782.35       106.51 o                         
   9   5   8       1143.34       1110.81       119.68 o                         
  10   5   8          4.42         19.09        93.76 o                         
  11   5   8          6.63         30.42        94.15 o                         
  12   5   8          9.99        -73.20        95.05 o                         
 -16   6   8       3745.89       3924.12       297.19 o                         
 -15   6   8        477.91        344.78       153.22 o                         
 -14   6   8       1270.99       1156.54       121.75 o                         
 -13   6   8       2556.25       2560.01       156.36 o                         
 -12   6   8        839.39        895.02       105.66 o                         
 -11   6   8       5870.83       5829.77       231.50 o                         
 -10   6   8         51.49         27.30        54.72 o                         
  -9   6   8         46.48        124.78        47.44 o                         
  -8   6   8        308.31        346.17        53.52 o                         
  -7   6   8      33319.49      32410.16       333.14 o                         
  -6   6   8      10770.91      10183.19       155.93 o                         
  -5   6   8       1972.00       1899.21        74.71 o                         
  -4   6   8       5706.31       6096.53       115.96 o                         
  -3   6   8       3076.18       2874.11       107.81 o                         
  -2   6   8       6323.58       6051.42       204.66 o                         
  -1   6   8       8181.69       8684.17       144.60 o                         
   0   6   8         29.15         60.21        29.61 o                         
   1   6   8      12697.94      12347.40       215.24 o                         
   2   6   8         13.77         29.59        34.91 o                         
   3   6   8       2867.93       2784.96        94.68 o                         
   4   6   8       1668.91       1524.94        87.90 o                         
   5   6   8       3592.07       3595.04       149.18 o                         
   6   6   8        296.98        255.84        62.81 o                         
   7   6   8       1944.31       1801.96       209.03 o                         
   8   6   8       1599.69       1606.09       137.02 o                         
   9   6   8       1623.47       1656.45       159.91 o                         
  10   6   8         16.19        -18.86        78.10 o                         
  11   6   8       1585.38       1485.45       324.42 o                         
  12   6   8        635.84        662.10       134.58 o                         
 -16   7   8       2306.26       2371.22       222.86 o                         
 -15   7   8       6542.17       7177.44       294.95 o                         
 -14   7   8        299.24        171.06        89.89 o                         
 -13   7   8       3092.06       2977.71       168.10 o                         
 -12   7   8         67.96         40.09        75.67 o                         
 -11   7   8        734.23        781.70        85.26 o                         
 -10   7   8         15.97         33.53        55.44 o                         
  -9   7   8       6192.67       6008.18       178.77 o                         
  -8   7   8        184.99        131.11        49.91 o                         
  -7   7   8      10111.58       9924.57       270.94 o                         
  -6   7   8      17540.10      17223.11       223.91 o                         
  -5   7   8       2247.19       2302.63        89.80 o                         
  -4   7   8      15764.94      15376.34       198.64 o                         
  -3   7   8      14756.44      15581.03       238.96 o                         
  -2   7   8        412.84        368.47        51.11 o                         
  -1   7   8        857.69        886.23        56.52 o                         
   0   7   8       4812.93       4942.48       101.20 o                         
   1   7   8       1748.10       1766.45        84.13 o                         
   2   7   8         19.23          5.85        38.89 o                         
   3   7   8       2810.92       3025.42        98.62 o                         
   4   7   8        604.97        546.79        66.96 o                         
   5   7   8       2553.30       2782.69       142.54 o                         
   6   7   8      10476.19      10245.50       235.76 o                         
   7   7   8       3632.96       3882.16       183.29 o                         
   8   7   8       3274.40       3207.88       179.75 o                         
   9   7   8        439.59        383.15        96.81 o                         
  10   7   8         63.05        -21.32        84.60 o                         
  11   7   8        977.72        795.48       237.48 o                         
  12   7   8         86.06        233.35       111.45 o                         
 -16   8   8          4.36        115.57       211.26 o                         
 -15   8   8         44.87        -89.93        89.93 o                         
 -14   8   8       5921.61       6325.64       337.68 o                         
 -13   8   8         29.82        -45.64        78.73 o                         
 -12   8   8         13.21         -8.23        75.31 o                         
 -11   8   8         92.33        148.34        65.58 o                         
 -10   8   8       1109.97       1104.35       113.54 o                         
  -9   8   8       1525.12       1573.53       101.44 o                         
  -8   8   8         25.04          3.12        47.84 o                         
  -7   8   8       4474.18       4347.09       131.00 o                         
  -6   8   8       4508.10       4411.06       107.14 o                         
  -5   8   8         17.41        -20.16        47.65 o                         
  -4   8   8      10943.41      10819.78       169.22 o                         
  -3   8   8        217.52        251.01        48.42 o                         
  -2   8   8       4040.05       4138.16       211.23 o                         
  -1   8   8      21548.02      20978.78       285.65 o                         
   0   8   8         13.79         44.41        37.33 o                         
   1   8   8       1147.15       1262.03        75.55 o                         
   2   8   8       1170.09       1201.79        86.79 o                         
   3   8   8       1902.42       2172.16        94.41 o                         
   4   8   8       3528.23       3593.32       121.54 o                         
   5   8   8       3567.94       3613.41       195.04 o                         
   6   8   8        180.21        121.02        60.68 o                         
   7   8   8       1058.94       1162.14       122.29 o                         
   8   8   8       1668.44       1882.81       150.42 o                         
   9   8   8        680.09        662.23       112.08 o                         
  10   8   8        373.93        423.33       120.74 o                         
  11   8   8       3097.29       3719.98       452.29 o                         
 -15   9   8       1193.98        823.07       250.41 o                         
 -14   9   8        479.78        513.49       126.97 o                         
 -13   9   8        546.48        534.01       108.42 o                         
 -12   9   8       3678.97       3661.78       181.78 o                         
 -11   9   8       4046.67       4424.66       187.24 o                         
 -10   9   8        737.98        696.50        82.05 o                         
  -9   9   8      13435.96      13406.43       238.62 o                         
  -8   9   8       1089.79       1015.46        78.13 o                         
  -7   9   8       3724.53       3796.06       116.68 o                         
  -6   9   8       2821.04       2781.79       100.95 o                         
  -5   9   8        782.94        884.20        67.83 o                         
  -4   9   8       4577.96       4616.18       113.53 o                         
  -3   9   8        141.51        214.33        49.48 o                         
  -2   9   8       4042.57       3941.47       144.17 o                         
  -1   9   8        557.12        586.16        68.16 o                         
   0   9   8       1079.26       1213.60        77.34 o                         
   1   9   8      13004.60      12408.41       231.82 o                         
   2   9   8       2469.59       2636.12        98.81 o                         
   3   9   8       4093.34       4075.53       112.26 o                         
   4   9   8       1202.58       1182.19        89.36 o                         
   5   9   8       1538.66       1704.54       108.30 o                         
   6   9   8       4047.89       4275.60       150.72 o                         
   7   9   8       5390.47       5815.28       239.52 o                         
   8   9   8         55.38        -78.02        78.02 o                         
   9   9   8         10.73        -86.56        86.56 o                         
  10   9   8       1327.71       1046.24       156.23 o                         
  11   9   8        461.59        390.78       138.39 o                         
 -15  10   8        107.92        154.04       155.70 o                         
 -14  10   8        625.20        444.99       117.47 o                         
 -13  10   8        439.30        539.34       104.78 o                         
 -12  10   8         35.63         46.19        71.91 o                         
 -11  10   8       3004.71       2913.79       146.04 o                         
 -10  10   8       2409.12       2398.90       130.90 o                         
  -9  10   8         71.32         53.86        62.61 o                         
  -8  10   8       7348.57       7591.51       164.20 o                         
  -7  10   8       3175.84       3383.59       120.25 o                         
  -6  10   8         74.90        136.09        48.95 o                         
  -5  10   8         41.22         79.05        46.33 o                         
  -4  10   8       4459.19       4265.35       171.54 o                         
  -3  10   8       9778.25       9738.02       220.01 o                         
  -2  10   8      34201.03      34000.48       418.91 o                         
  -1  10   8       3941.58       3789.38       142.36 o                         
   0  10   8       2537.14       2524.56       116.04 o                         
   1  10   8        237.63        239.80        59.91 o                         
   2  10   8       1678.21       1665.94        95.54 o                         
   3  10   8          1.31         -7.72        43.74 o                         
   4  10   8       2631.32       2984.11       174.62 o                         
   5  10   8        594.46        673.43        72.21 o                         
   6  10   8         39.58         15.07        61.12 o                         
   7  10   8       1799.27       1662.35       138.28 o                         
   8  10   8        139.27         92.09        80.12 o                         
   9  10   8         14.72         34.74       130.68 o                         
  10  10   8       2123.29       1775.40       189.54 o                         
  11  10   8        583.29        399.04       135.66 o                         
 -14  11   8        114.68        -27.87       100.49 o                         
 -13  11   8        108.74         12.58       112.44 o                         
 -12  11   8       1277.60       1211.25       110.93 o                         
 -11  11   8       3686.37       3868.19       170.29 o                         
 -10  11   8       3272.91       3152.38       147.74 o                         
  -9  11   8        398.50        301.96        70.74 o                         
  -8  11   8       4217.90       4402.88       150.55 o                         
  -7  11   8          4.51         -9.11        44.30 o                         
  -6  11   8       1511.52       1472.11        88.61 o                         
  -5  11   8       4913.59       4837.29       126.17 o                         
  -4  11   8        804.56        863.63        78.66 o                         
  -3  11   8       4733.85       4687.24       131.64 o                         
  -2  11   8         60.14         27.23        51.09 o                         
  -1  11   8       4548.56       4458.85       160.74 o                         
   0  11   8       4082.59       4036.50       121.80 o                         
   1  11   8       1116.97       1221.54       101.07 o                         
   2  11   8       2047.42       2191.01       117.99 o                         
   3  11   8        474.90        527.11        64.98 o                         
   4  11   8         44.81         72.17        59.18 o                         
   5  11   8          5.52         42.88        50.46 o                         
   6  11   8       2587.07       2537.84       139.17 o                         
   7  11   8        121.44        -54.27        75.32 o                         
   8  11   8       2497.94       2509.86       173.89 o                         
   9  11   8       1221.63       1359.02       216.17 o                         
  10  11   8        345.24        319.96       126.68 o                         
 -14  12   8          0.58        137.78       109.06 o                         
 -13  12   8       7002.95       6513.44       282.01 o                         
 -12  12   8       1768.89       1906.75       136.16 o                         
 -11  12   8        111.84        -11.15        72.60 o                         
 -10  12   8       2603.22       2336.36       152.94 o                         
  -9  12   8       2056.97       1998.92       202.45 o                         
  -8  12   8       2591.43       2689.49       122.20 o                         
  -7  12   8        126.35         96.90        54.57 o                         
  -6  12   8       1151.18       1115.77        82.88 o                         
  -5  12   8        156.42        115.17        60.32 o                         
  -4  12   8        246.81        320.97        62.20 o                         
  -3  12   8       3208.44       3318.90       137.15 o                         
  -2  12   8       2682.59       2851.73       164.30 o                         
  -1  12   8        628.12        614.16        77.00 o                         
   0  12   8       6515.61       6302.63       161.62 o                         
   1  12   8       5713.50       5619.93       157.77 o                         
   2  12   8        942.69        869.09        80.73 o                         
   3  12   8       8274.28       8598.35       216.71 o                         
   4  12   8       2278.98       2625.80       177.10 o                         
   5  12   8       6675.97       6674.10       188.17 o                         
   6  12   8        840.63        906.56       111.03 o                         
   7  12   8        893.56        899.99       104.28 o                         
   8  12   8       3078.44       3236.57       197.31 o                         
   9  12   8       3581.27       3397.44       243.06 o                         
  10  12   8          8.92       -113.80       113.80 o                         
 -13  13   8        192.41        258.59       122.47 o                         
 -12  13   8        241.20        345.07       116.59 o                         
 -11  13   8        487.89        485.79        95.99 o                         
 -10  13   8        123.21        -10.75        66.70 o                         
  -9  13   8          8.02         29.95        65.04 o                         
  -8  13   8        317.94        379.88        69.15 o                         
  -7  13   8        321.51        154.81        66.14 o                         
  -6  13   8         55.99         33.89        50.15 o                         
  -5  13   8       2755.13       3095.02       140.29 o                         
  -4  13   8       1561.28       1600.22       102.38 o                         
  -3  13   8       2674.25       2983.04       132.65 o                         
  -2  13   8       1726.55       1782.25       163.04 o                         
  -1  13   8         76.30        107.94        56.51 o                         
   0  13   8        225.18        352.72        89.09 o                         
   1  13   8       1163.99       1131.16        93.94 o                         
   2  13   8       2003.10       2161.75       123.11 o                         
   3  13   8       1355.03       1279.90       100.83 o                         
   4  13   8         24.10        -16.64        58.66 o                         
   5  13   8         35.52        113.38        68.82 o                         
   6  13   8       1452.50       1473.79       132.51 o                         
   7  13   8       3307.32       3092.93       238.04 o                         
   8  13   8        151.39        229.07       123.12 o                         
   9  13   8        389.96        262.35       148.69 o                         
 -13  14   8        138.43        157.71       147.78 o                         
 -12  14   8       1184.05       1208.46       140.62 o                         
 -11  14   8       1089.42       1017.81       144.53 o                         
 -10  14   8        348.52        383.84        83.81 o                         
  -9  14   8        363.23        339.46        80.19 o                         
  -8  14   8         32.17        122.32        70.01 o                         
  -7  14   8       4016.81       3811.03       157.88 o                         
  -6  14   8       1032.36       1126.30        96.02 o                         
  -5  14   8       1408.55       1377.38       110.08 o                         
  -4  14   8        581.60        479.83        79.53 o                         
  -3  14   8       3827.95       3934.95       152.50 o                         
  -2  14   8        120.48        131.55        64.83 o                         
  -1  14   8         10.63         64.87        56.19 o                         
   0  14   8        908.57        911.52       101.85 o                         
   1  14   8       1222.88       1281.09       161.88 o                         
   2  14   8        728.92        537.10       104.40 o                         
   3  14   8         96.65         56.26        67.92 o                         
   4  14   8       5729.73       5487.12       253.53 o                         
   5  14   8       2195.66       2183.27       136.73 o                         
   6  14   8        103.03        138.23       108.48 o                         
   7  14   8         49.85        -50.94        71.54 o                         
   8  14   8       1062.06       1055.33       262.86 o                         
   9  14   8       1860.19       1329.87       303.75 o                         
 -12  15   8       1859.53       1750.26       164.16 o                         
 -11  15   8        591.50        609.06       117.39 o                         
 -10  15   8        928.16        715.45       103.70 o                         
  -9  15   8         63.05         99.88        77.06 o                         
  -8  15   8       1115.50       1171.53       112.29 o                         
  -7  15   8       1229.25       1098.01       100.98 o                         
  -6  15   8       5789.19       5692.20       178.92 o                         
  -5  15   8        972.85        853.88        93.73 o                         
  -4  15   8      19820.87      19881.37       311.90 o                         
  -3  15   8        444.73        394.70        75.79 o                         
  -2  15   8        197.58        180.19        69.81 o                         
  -1  15   8        871.01        781.14        92.92 o                         
   0  15   8       1745.60       1907.74       169.75 o                         
   1  15   8        297.87        292.42        81.05 o                         
   2  15   8        456.07        469.62        87.91 o                         
   3  15   8          2.21         25.56        73.83 o                         
   4  15   8       1645.44       1668.96       139.33 o                         
   5  15   8        155.41        152.65        75.78 o                         
   6  15   8        946.18        976.05       136.00 o                         
   7  15   8        695.62        778.47       172.10 o                         
   8  15   8        910.51        461.46       229.76 o                         
 -11  16   8       2462.39       2459.37       181.09 o                         
 -10  16   8        213.27        254.66        98.23 o                         
  -9  16   8        563.32        578.20        99.11 o                         
  -8  16   8         97.63        -55.26        75.39 o                         
  -7  16   8        836.57        709.72        94.36 o                         
  -6  16   8       1345.13       1520.24       116.83 o                         
  -5  16   8       1945.44       2024.04       127.75 o                         
  -4  16   8        763.90        710.14        90.10 o                         
  -3  16   8        101.39        -57.12        57.12 o                         
  -2  16   8       1478.17       1463.68       166.62 o                         
  -1  16   8       2822.48       3048.19       173.39 o                         
   0  16   8          2.96          5.00        68.45 o                         
   1  16   8       4337.61       4506.26       198.63 o                         
   2  16   8       1163.67       1051.62       127.31 o                         
   3  16   8       3577.75       3754.39       227.59 o                         
   4  16   8        170.74        351.97       110.68 o                         
   5  16   8         11.54         94.18       114.45 o                         
   6  16   8         43.78         25.49       106.22 o                         
   7  16   8        140.12        111.04       123.34 o                         
 -10  17   8       1261.53       1378.89       146.47 o                         
  -9  17   8        294.07        487.93       106.20 o                         
  -8  17   8        182.29        125.57        89.66 o                         
  -7  17   8         85.90         78.72        72.85 o                         
  -6  17   8        718.24        681.30        96.25 o                         
  -5  17   8        409.03        544.35       102.00 o                         
  -4  17   8       1655.14       1529.47       117.93 o                         
  -3  17   8         38.25         77.34        73.60 o                         
  -2  17   8         19.83         68.27        70.39 o                         
  -1  17   8         95.67         59.26        88.35 o                         
   0  17   8        438.51        500.74       147.83 o                         
   1  17   8        205.66        249.14        88.95 o                         
   2  17   8       1860.65       1660.08       209.06 o                         
   3  17   8        929.29       1080.64       280.38 o                         
   4  17   8        220.30        155.77       175.24 o                         
   5  17   8         85.45        165.95       133.33 o                         
   6  17   8       5961.01       6090.54       473.15 o                         
  -9  18   8       1089.89        882.27       125.73 o                         
  -8  18   8        393.44        394.43       154.71 o                         
  -7  18   8        678.93        603.81       115.82 o                         
  -6  18   8        257.56        119.11        86.05 o                         
  -5  18   8         59.18        158.39        87.11 o                         
  -4  18   8       1279.15       1233.78       143.76 o                         
  -3  18   8          2.42        -14.86        72.93 o                         
  -2  18   8       2338.04       2436.39       150.89 o                         
  -1  18   8        491.24        398.88       103.80 o                         
   0  18   8       1612.97       1820.04       177.77 o                         
   1  18   8       1247.64       1242.98       183.25 o                         
   2  18   8        104.37         99.30       167.45 o                         
   3  18   8       1885.85       1536.26       309.59 o                         
   4  18   8         18.67         17.52       159.66 o                         
   5  18   8        185.47        118.92       138.00 o                         
  -8  19   8       2063.41       2064.30       216.57 o                         
  -7  19   8       1408.48       1499.47       166.95 o                         
  -6  19   8         26.07          0.96        88.64 o                         
  -5  19   8         74.65         31.53        96.96 o                         
  -4  19   8        294.71         90.47       114.38 o                         
  -3  19   8       1481.39       1638.86       140.35 o                         
  -2  19   8        126.17        179.44        98.49 o                         
  -1  19   8          6.30        174.64       123.08 o                         
   0  19   8       1964.68       2064.93       245.69 o                         
   1  19   8        783.33        855.53       183.74 o                         
   2  19   8       1896.41       1666.72       332.95 o                         
   3  19   8         17.76         31.15       183.03 o                         
  -6  20   8        387.01        426.75       131.82 o                         
  -5  20   8          6.06        -35.01        92.70 o                         
  -4  20   8         42.92        -88.49        94.19 o                         
  -3  20   8       1432.24       1406.60       174.54 o                         
  -2  20   8        197.82        317.93       140.72 o                         
  -1  20   8       2913.61       3083.11       627.94 o                         
   0  20   8        393.07        294.46       142.87 o                         
   1  20   8        729.81        364.11       229.76 o                         
 -15   0   9          2.75        -47.43       148.95 o                         
 -13   0   9       3404.86       3829.14       305.70 o                         
 -11   0   9       4581.65       4635.79       198.07 o                         
  -9   0   9       3219.83       3383.44       148.74 o                         
  -7   0   9      32023.54      31182.50       354.58 o                         
  -5   0   9       2175.81       2228.94       178.74 o                         
  -3   0   9        195.71        140.39        41.82 o                         
  -1   0   9         10.83         21.93        34.89 o                         
   1   0   9         59.14        -14.12        53.24 o                         
   3   0   9        190.11        417.81        88.73 o                         
   5   0   9        153.23        147.98       140.19 o                         
   7   0   9       1861.39       1577.38       205.42 o                         
   9   0   9       3235.97       3745.30       285.52 o                         
  11   0   9         39.12         83.60       103.48 o                         
 -17   1   9        120.06         33.10       241.44 o                         
 -16   1   9         90.01        320.68       143.10 o                         
 -15   1   9       3473.38       3705.13       330.02 o                         
 -14   1   9       8401.88       9111.82       372.97 o                         
 -13   1   9        247.21        235.36        93.87 o                         
 -12   1   9       4063.76       4034.55       231.94 o                         
 -11   1   9        753.60        897.06        82.82 o                         
 -10   1   9         76.04         91.65        48.15 o                         
  -9   1   9        822.86        781.67        59.12 o                         
  -8   1   9       1015.72       1012.78        60.32 o                         
  -7   1   9       7354.62       6943.47       123.58 o                         
  -6   1   9      15574.96      15296.69       162.40 o                         
  -5   1   9      11543.95      11126.07       149.79 o                         
  -4   1   9       8818.45       8832.45       138.66 o                         
  -3   1   9       4411.63       4299.65        85.49 o                         
  -2   1   9      21243.51      21599.48       231.92 o                         
  -1   1   9      32920.53      33679.15       316.79 o                         
   0   1   9       3726.21       3793.22        86.54 o                         
   1   1   9      21021.33      20436.04       298.58 o                         
   2   1   9       1144.28       1227.58        86.34 o                         
   3   1   9        881.87        958.15        82.74 o                         
   4   1   9       2334.11       2242.51       114.75 o                         
   5   1   9       1292.93       1373.07       162.94 o                         
   6   1   9      11204.71      11106.67       364.49 o                         
   7   1   9        325.67        308.34        89.50 o                         
   8   1   9       2789.04       2950.38       172.24 o                         
   9   1   9        416.35        442.18        95.25 o                         
  10   1   9       1943.50       1737.23       198.41 o                         
  11   1   9         11.36         29.77        78.05 o                         
  12   1   9        291.44        258.74       121.00 o                         
 -17   2   9        226.54        340.74       262.86 o                         
 -16   2   9        297.52        199.13       141.75 o                         
 -15   2   9       3238.84       3545.30       263.16 o                         
 -14   2   9       3216.95       3213.58       196.78 o                         
 -13   2   9       1128.92       1221.26       135.32 o                         
 -12   2   9        552.38        434.37       100.80 o                         
 -11   2   9        657.60        747.45       102.93 o                         
 -10   2   9        758.26        940.19        67.71 o                         
  -9   2   9       1775.48       1770.43        73.38 o                         
  -8   2   9      10606.11      10107.41       146.18 o                         
  -7   2   9        592.75        707.35        50.40 o                         
  -6   2   9      21976.58      21538.19       193.01 o                         
  -5   2   9        180.94        206.42        36.61 o                         
  -4   2   9          8.24         10.61        27.24 o                         
  -3   2   9       2644.53       2636.77        64.33 o                         
  -2   2   9       1074.43       1105.04        54.43 o                         
  -1   2   9      11130.57      11036.40       142.02 o                         
   0   2   9         16.09         58.19        30.93 o                         
   1   2   9        791.78        754.66        69.67 o                         
   2   2   9       2401.63       2509.54       157.30 o                         
   3   2   9      18292.07      18133.88       318.98 o                         
   4   2   9        396.58        383.51        59.15 o                         
   5   2   9        643.26        740.16        81.36 o                         
   6   2   9       2006.97       2040.50       154.96 o                         
   7   2   9       5181.91       5253.73       220.34 o                         
   8   2   9       8539.21       8340.33       281.72 o                         
   9   2   9        795.68        614.16       108.73 o                         
  10   2   9        648.72        584.87       131.89 o                         
  11   2   9       3441.33       3173.26       186.70 o                         
  12   2   9         76.68         82.84        97.21 o                         
 -16   3   9        886.42        971.09       180.14 o                         
 -15   3   9       3119.82       2955.84       322.20 o                         
 -14   3   9          0.29        -41.91       132.65 o                         
 -13   3   9       6598.96       6872.97       237.40 o                         
 -12   3   9        100.87         66.10        81.39 o                         
 -11   3   9       3206.65       3166.33       130.88 o                         
 -10   3   9       6726.91       6548.20       140.29 o                         
  -9   3   9       3487.43       3378.27        99.28 o                         
  -8   3   9        230.58        254.84        45.54 o                         
  -7   3   9       3864.14       4216.80        89.08 o                         
  -6   3   9        262.88        294.83        38.32 o                         
  -5   3   9       2177.95       2154.56        81.32 o                         
  -4   3   9       1621.67       1885.79        79.23 o                         
  -3   3   9      26303.39      26886.79       260.68 o                         
  -2   3   9         28.46         33.14        27.90 o                         
  -1   3   9        914.23        870.68        47.99 o                         
   0   3   9       7761.89       7440.72       162.89 o                         
   1   3   9       3367.75       3254.69       117.83 o                         
   2   3   9       1846.18       1819.34       161.49 o                         
   3   3   9        847.13        910.76        70.19 o                         
   4   3   9       2080.86       2302.23       169.28 o                         
   5   3   9       2465.50       2840.72       187.14 o                         
   6   3   9        926.86       1001.35       122.46 o                         
   7   3   9        155.02        137.90        80.14 o                         
   8   3   9       1319.50       1423.33       153.39 o                         
   9   3   9       4136.91       4107.99       343.38 o                         
  10   3   9       1892.93       2304.27       156.29 o                         
  11   3   9       1166.51       1221.20       146.46 o                         
  12   3   9       1437.72       1464.34       159.63 o                         
 -16   4   9        220.62        223.42       145.31 o                         
 -15   4   9       1070.75       1384.01       156.26 o                         
 -14   4   9        924.85       1012.91       180.43 o                         
 -13   4   9       1174.06       1247.59       137.46 o                         
 -12   4   9          0.92          9.22        71.21 o                         
 -11   4   9       9257.17       9545.76       227.43 o                         
 -10   4   9         78.48         95.33        55.74 o                         
  -9   4   9      20667.43      20375.12       253.14 o                         
  -8   4   9        786.48        822.02        62.83 o                         
  -7   4   9        604.01        654.93        53.80 o                         
  -6   4   9       1210.68       1219.95        63.19 o                         
  -5   4   9      10269.00       9758.67       139.46 o                         
  -4   4   9       4056.82       4359.18       145.49 o                         
  -3   4   9      44522.97      42887.36       452.99 o                         
  -2   4   9      10942.98      10883.99       193.78 o                         
  -1   4   9        764.26        782.90        47.96 o                         
   0   4   9        216.98        321.00        65.01 o                         
   1   4   9       2966.04       2793.88        97.23 o                         
   2   4   9       5361.63       5111.28       127.11 o                         
   3   4   9        312.80        400.50        56.67 o                         
   4   4   9        159.86         75.82        71.45 o                         
   5   4   9       1084.52       1130.38        98.70 o                         
   6   4   9       1703.85       1895.74       152.13 o                         
   7   4   9       3627.65       3821.09       337.52 o                         
   8   4   9        602.32        424.15       103.69 o                         
   9   4   9       1097.82       1129.92       131.34 o                         
  10   4   9        222.35        263.98        98.32 o                         
  11   4   9        603.45        587.17       121.90 o                         
  12   4   9       1019.48       1364.47       159.29 o                         
 -16   5   9          6.07       -147.94       161.54 o                         
 -15   5   9       1802.03       2062.30       321.79 o                         
 -14   5   9         71.79        121.81       164.13 o                         
 -13   5   9          2.21        -69.63        69.63 o                         
 -12   5   9       2818.10       2923.87       154.73 o                         
 -11   5   9        654.39        808.57        83.58 o                         
 -10   5   9      14353.19      14153.07       257.17 o                         
  -9   5   9         67.55         33.63        46.39 o                         
  -8   5   9        516.98        546.59        60.78 o                         
  -7   5   9       4395.80       4236.32       102.27 o                         
  -6   5   9      12283.53      12059.52       165.17 o                         
  -5   5   9       1020.53        950.11        57.83 o                         
  -4   5   9       6508.91       6446.62       168.99 o                         
  -3   5   9        156.33        148.59        45.04 o                         
  -2   5   9       7975.81       8104.70       153.30 o                         
  -1   5   9       4993.92       5113.06       108.85 o                         
   0   5   9       1604.38       1771.95        80.19 o                         
   1   5   9       5739.98       5815.94       131.31 o                         
   2   5   9       8186.79       8206.45       161.73 o                         
   3   5   9         28.62         60.26        43.53 o                         
   4   5   9       3253.78       3204.73       136.28 o                         
   5   5   9         38.40         29.22        55.80 o                         
   6   5   9        976.11       1132.80       121.45 o                         
   7   5   9        297.29        116.38        83.44 o                         
   8   5   9        785.34        925.72       129.14 o                         
   9   5   9        428.25        405.54       110.17 o                         
  10   5   9       4654.29       4338.55       232.63 o                         
  11   5   9        883.79        835.68       130.82 o                         
  12   5   9       4636.35       4526.89       260.53 o                         
 -16   6   9        424.58        351.86       157.96 o                         
 -15   6   9       2047.21       2491.87       231.86 o                         
 -14   6   9         41.87         21.72        96.02 o                         
 -13   6   9          1.32         98.24        88.31 o                         
 -12   6   9       5724.30       5827.73       195.19 o                         
 -11   6   9       4039.95       4270.59       152.18 o                         
 -10   6   9       1386.54       1265.84        93.17 o                         
  -9   6   9        788.83        815.22        75.46 o                         
  -8   6   9         66.31        107.24        45.51 o                         
  -7   6   9        570.61        655.26        55.35 o                         
  -6   6   9       5241.45       5048.24       136.55 o                         
  -5   6   9       2297.01       2245.27        83.00 o                         
  -4   6   9      11355.28      11206.62       197.92 o                         
  -3   6   9        130.14        101.74        43.78 o                         
  -2   6   9       6911.77       6994.97       164.16 o                         
  -1   6   9       4527.75       4356.09        93.74 o                         
   0   6   9       9741.93       9465.85       164.52 o                         
   1   6   9       1063.79       1058.65        71.17 o                         
   2   6   9        133.07        155.38        48.88 o                         
   3   6   9       1664.44       1753.83       106.74 o                         
   4   6   9        847.80        920.24        94.22 o                         
   5   6   9       2051.14       2116.08       181.55 o                         
   6   6   9        222.89        119.35       106.61 o                         
   7   6   9       2919.49       2949.47       261.69 o                         
   8   6   9       2594.75       2264.12       162.61 o                         
   9   6   9        125.14          7.49        88.16 o                         
  10   6   9        338.24        345.93       107.68 o                         
  11   6   9         43.78        173.70       115.69 o                         
 -16   7   9       2330.48       2593.51       381.63 o                         
 -15   7   9        951.22        936.75       266.43 o                         
 -14   7   9          2.62        -53.42        82.43 o                         
 -13   7   9        475.57        387.73       117.58 o                         
 -12   7   9       1869.67       1787.56       162.40 o                         
 -11   7   9       2988.24       3114.33       155.83 o                         
 -10   7   9       2526.36       2614.11       124.65 o                         
  -9   7   9       1510.59       1475.17       101.70 o                         
  -8   7   9        197.27        210.62        54.08 o                         
  -7   7   9        300.54        352.69        52.45 o                         
  -6   7   9        926.76        893.73        62.14 o                         
  -5   7   9        711.24        775.59        58.04 o                         
  -4   7   9        640.15        666.76        63.87 o                         
  -3   7   9       1144.81       1309.32        80.88 o                         
  -2   7   9          9.48        -17.46        41.66 o                         
  -1   7   9       4041.18       3784.66       131.38 o                         
   0   7   9       2069.56       1957.78        97.54 o                         
   1   7   9      15573.06      15267.75       227.59 o                         
   2   7   9          5.65          1.89        41.03 o                         
   3   7   9        508.63        479.22        63.17 o                         
   4   7   9      16518.15      16491.87       298.44 o                         
   5   7   9         92.10        114.72        58.87 o                         
   6   7   9       6752.05       6958.87       203.03 o                         
   7   7   9        155.82        193.35        87.68 o                         
   8   7   9       2627.29       2831.58       177.55 o                         
   9   7   9          3.62         61.80        80.50 o                         
  10   7   9       1026.84       1181.45       167.20 o                         
  11   7   9       1216.84       1339.15       176.85 o                         
 -15   8   9        267.24        320.25       126.40 o                         
 -14   8   9       1953.01       2108.54       160.84 o                         
 -13   8   9        391.12        414.09        97.91 o                         
 -12   8   9        228.59        321.12        87.14 o                         
 -11   8   9         20.90        -59.42        59.42 o                         
 -10   8   9       5008.28       4917.00       157.43 o                         
  -9   8   9        523.86        586.47        70.59 o                         
  -8   8   9        803.35        682.78        69.10 o                         
  -7   8   9       7219.75       7402.08       141.66 o                         
  -6   8   9       6104.87       6141.03       127.87 o                         
  -5   8   9        793.96        767.31        73.95 o                         
  -4   8   9       1307.59       1394.03        84.29 o                         
  -3   8   9       4021.04       4016.18       144.06 o                         
  -2   8   9       1328.40       1477.48        88.78 o                         
  -1   8   9       2801.91       2829.82       110.79 o                         
   0   8   9        499.29        475.20        63.22 o                         
   1   8   9        730.43        833.76        99.21 o                         
   2   8   9        628.60        597.75        65.85 o                         
   3   8   9       1703.84       1707.71        89.50 o                         
   4   8   9       2258.39       2274.89       134.53 o                         
   5   8   9        363.69        281.97        72.50 o                         
   6   8   9       8536.29       8417.63       223.45 o                         
   7   8   9       1610.25       1576.36       138.86 o                         
   8   8   9       6355.66       6556.96       268.96 o                         
   9   8   9        618.42        583.15       113.51 o                         
  10   8   9        210.61        207.01       127.52 o                         
  11   8   9        767.34        910.38       159.21 o                         
 -15   9   9         10.63         32.14       111.01 o                         
 -14   9   9       4799.86       4563.89       245.22 o                         
 -13   9   9         77.83        108.07        85.44 o                         
 -12   9   9       2518.87       2483.49       141.13 o                         
 -11   9   9        148.42        177.85        85.77 o                         
 -10   9   9       3276.26       3592.80       163.27 o                         
  -9   9   9       2217.33       2241.01       106.78 o                         
  -8   9   9       3621.88       3443.64       122.35 o                         
  -7   9   9         87.51        160.49        48.87 o                         
  -6   9   9        756.74        731.31        61.93 o                         
  -5   9   9       5266.65       5072.91       124.26 o                         
  -4   9   9       2570.11       2640.81       108.29 o                         
  -3   9   9        616.68        778.28        83.72 o                         
  -2   9   9      18489.96      18252.53       275.48 o                         
  -1   9   9        459.93        563.55        64.98 o                         
   0   9   9       8976.73       8893.90       250.69 o                         
   1   9   9       1095.51       1256.39       100.61 o                         
   2   9   9        418.78        385.97        84.09 o                         
   3   9   9        825.84        845.38        70.16 o                         
   4   9   9        446.56        433.85        79.48 o                         
   5   9   9       5636.63       5764.72       280.45 o                         
   6   9   9        366.52        317.24        86.85 o                         
   7   9   9        660.62        554.63       120.00 o                         
   8   9   9          1.27         32.10        85.86 o                         
   9   9   9        800.89       1040.39       153.92 o                         
  10   9   9        341.75        411.90       197.55 o                         
 -15  10   9        163.46        364.07       158.89 o                         
 -14  10   9        594.54        446.95       125.57 o                         
 -13  10   9        889.76        853.48       121.96 o                         
 -12  10   9       3053.79       2936.89       153.01 o                         
 -11  10   9        432.66        279.70        86.02 o                         
 -10  10   9          2.81        -63.14        63.14 o                         
  -9  10   9       9074.39       9366.70       268.34 o                         
  -8  10   9       9904.46      10358.27       222.82 o                         
  -7  10   9       2218.23       2274.31       117.28 o                         
  -6  10   9       1703.91       1783.75        89.48 o                         
  -5  10   9       1053.07       1075.18        75.16 o                         
  -4  10   9        885.64       1100.02        83.59 o                         
  -3  10   9        324.88        361.20        64.94 o                         
  -2  10   9        383.49        387.25        72.91 o                         
  -1  10   9       1290.47       1326.63        90.43 o                         
   0  10   9       7526.36       7353.85       200.09 o                         
   1  10   9        559.08        500.17        92.28 o                         
   2  10   9        734.39        730.82        80.31 o                         
   3  10   9       3563.43       3579.12       145.02 o                         
   4  10   9       2403.43       2619.00       149.00 o                         
   5  10   9        382.62        431.47        78.83 o                         
   6  10   9       2715.40       2521.08       143.91 o                         
   7  10   9       3360.67       3704.14       194.92 o                         
   8  10   9       2917.43       3146.82       197.29 o                         
   9  10   9        852.84       1000.31       226.60 o                         
  10  10   9        187.03        211.99       120.44 o                         
 -14  11   9         61.55        155.80       118.83 o                         
 -13  11   9       3997.62       4389.00       246.43 o                         
 -12  11   9        722.26        725.93        97.34 o                         
 -11  11   9       1028.63        821.25        99.30 o                         
 -10  11   9          4.74        -25.36        58.95 o                         
  -9  11   9       3255.41       3246.18       147.16 o                         
  -8  11   9        320.59        317.38        62.85 o                         
  -7  11   9       1746.82       1983.00       105.23 o                         
  -6  11   9          2.47        -31.25        48.80 o                         
  -5  11   9       2471.57       2597.35       120.65 o                         
  -4  11   9        428.88        468.33        65.84 o                         
  -3  11   9       1883.21       1972.99       132.54 o                         
  -2  11   9        509.58        533.39        81.22 o                         
  -1  11   9      18660.01      18129.43       298.50 o                         
   0  11   9         10.73        -61.43        61.43 o                         
   1  11   9        497.60        464.34        85.98 o                         
   2  11   9          3.86        -12.12        50.70 o                         
   3  11   9         58.61         68.50        56.76 o                         
   4  11   9       2004.56       2047.11       139.04 o                         
   5  11   9        105.94        129.51        74.99 o                         
   6  11   9       1019.08       1035.03       104.38 o                         
   7  11   9         22.83        -50.33        79.13 o                         
   8  11   9       1544.81       1370.61       141.58 o                         
   9  11   9        142.08        279.25       124.24 o                         
  10  11   9       2632.70       2782.54       232.22 o                         
 -14  12   9        271.54        434.74       132.93 o                         
 -13  12   9         24.04         44.17       109.31 o
[truncated: 291,439 more chars]
